# Supplementary material for: KDM6B promotes activation of the oncogenic CDK4/6-pRB-E2F pathway by maintaining enhancer activity in MYCN-amplified neuroblastoma
Source: Nat Commun. 2021 Dec 10;12:7204. doi: 10.1038/s41467-021-27502-2 (PMC8664842; doi:10.1038/s41467-021-27502-2)
Supplement: Supplementary file 4 — Supplementary Data 1 [file 41467_2021_27502_MOESM4_ESM.xlsx]

## Sheet: H3K27me3 KDM6B KD
region	logFC	AveExpr	t	P.Value	adj.P.Val	siCtrl-H3K27me3.mean	si6B33-H3K27me3.mean	distance.to.TSS	refSeqID	annotation	gene	2190704_BE2C-si6B33-H3K27me3-1	2190705_BE2C-si6B33-H3K27me3-2	2190700_BE2C-siCtrl-H3K27me3-1	2190701_BE2C-siCtrl-H3K27me3-2
chr2:147334142-147334190	5.674	1.36	5.039	4.32098e-05	0.000987367	0.693	4.285	-10459	NR_026904	Intergenic	PABPC1P2	4.124	4.446	0.693	0.693
chr14:100273837-100273923	5.596	1.322	4.944	5.47403e-05	0.00113614	0.693	4.214	14135	NM_001008707	intron	EML1	4.403	4.026	0.693	0.693
chr20:23549323-23549358	4.866	0.955	4.253	0.000303844	0.0034604	0.693	3.54	45	NM_080610	promoter-TSS	CST9L	3.321	3.759	0.693	0.693
chr2:147333962-147334023	4.821	0.934	4.273	0.000288884	0.00334563	0.693	3.499	-10632	NR_026904	Intergenic	PABPC1P2	3.449	3.549	0.693	0.693
chr10:111422788-111422858	4.82	0.934	4.269	0.000291779	0.00336424	0.693	3.5	260488	NM_020383	Intergenic	XPNPEP1	3.567	3.432	0.693	0.693
chr16:32949490-32949526	4.81	0.928	4.227	0.00032414	0.00361533	0.693	3.49	-53045	NR_003083	Intergenic	SLC6A10P	3.321	3.658	0.693	0.693
chr5:145030518-145030669	4.741	0.896	3.97	0.000612678	0.00556775	0.693	3.44	184338	NM_138492	Intergenic	PRELID2	3.873	3.007	0.693	0.693
chr14:79307100-79307136	4.726	0.888	4.099	0.000445243	0.00447782	0.693	3.42	437044	NM_004796	intron	NRXN3	3.676	3.163	0.693	0.693
chr14:92863287-92863322	4.683	0.865	4.136	0.000406719	0.00422572	0.693	3.377	73153	NM_153646	intron	SLC24A4	3.321	3.432	0.693	0.693
chr15:28041518-28041554	4.682	0.865	4.132	0.00041085	0.00424462	0.693	3.376	302922	NM_000275	intron	OCA2	3.449	3.303	0.693	0.693
chr4:186718053-186718191	4.676	1.655	4.042	0.000512638	0.00491255	0.956	4.096	13926	NM_001145672	intron	SORBS2	4.338	3.854	1.219	0.693
chr17:64961900-64961936	4.627	1.998	4.069	0.000479928	0.00470269	1.148	4.392	938	NM_014405	intron	CACNG4	4.338	4.446	1.603	0.693
chr16:49146382-49146433	4.61	0.829	4.066	0.000483616	0.00472517	0.693	3.312	169334	NM_004352	Intergenic	CBLN1	3.321	3.303	0.693	0.693
chr8:57425672-57425708	4.604	0.825	4.041	0.000514423	0.00492132	0.693	3.306	46692	NR_038236	intron	LINC00968	3.18	3.432	0.693	0.693
chr22:17443793-17443829	4.576	1.97	3.612	0.00147943	0.00992802	1.148	4.346	45301	NM_001037814	intron	GAB4	3.873	4.819	1.603	0.693
chr5:82318233-82318315	4.575	0.812	3.944	0.000653525	0.0058045	0.693	3.287	41882	NR_003139	Intergenic	SCARNA18	3.567	3.007	0.693	0.693
chr8:93285191-93285325	4.575	0.812	3.944	0.000653525	0.0058045	0.693	3.287	-105519	NR_106988	Intergenic	MIR7641-2	3.567	3.007	0.693	0.693
chr14:96561865-96561901	4.563	1.598	4.013	0.000550725	0.00515808	0.956	3.989	56222	NM_001282464	Intergenic	C14orf132	4.124	3.854	1.219	0.693
chr10:106410020-106410086	4.514	0.779	3.924	0.000686486	0.00600839	0.693	3.228	9194	NM_014978	intron	SORCS3	3.024	3.432	0.693	0.693
chr10:132684425-132684461	4.51	0.779	3.912	0.000707273	0.00612554	0.693	3.228	76488	NR_036180	Intergenic	MIR378C	3.449	3.007	0.693	0.693
chr15:25842129-25842227	4.51	0.779	3.912	0.000707273	0.00612554	0.693	3.228	-158003	NM_000462	Intergenic	UBE3A	3.449	3.007	0.693	0.693
chr20:49935027-49935063	4.51	0.779	3.912	0.000707273	0.00612554	0.693	3.228	134469	NR_036162	Intergenic	MIR3194	3.449	3.007	0.693	0.693
chrX:150921770-150921830	4.51	0.779	3.912	0.000707273	0.00612554	0.693	3.228	18582	NM_005140	Intergenic	CNGA2	3.449	3.007	0.693	0.693
chr7:143185675-143185711	4.438	0.743	3.865	0.000795114	0.00660937	0.693	3.164	10727	NM_176883	intron	TAS2R41	3.321	3.007	0.693	0.693
chr11:122583008-122583043	4.377	1.504	3.863	0.000798558	0.00662854	0.961	3.816	56628	NM_032873	intron	UBASH3B	3.778	3.854	0.693	1.229
chr20:23226455-23226490	4.37	1.5	3.832	0.000861402	0.00696615	0.961	3.809	-104900	NM_013248	Intergenic	NXT1	3.676	3.943	0.693	1.229
chr1:157894521-157894557	4.361	0.703	3.802	0.000928372	0.00730915	0.693	3.093	-68524	NM_001286349	Intergenic	KIRREL	3.024	3.163	0.693	0.693
chr17:64940981-64941017	4.361	0.703	3.802	0.000928372	0.00730915	0.693	3.093	-19981	NM_014405	Intergenic	CACNG4	3.024	3.163	0.693	0.693
chr9:87433969-87434005	4.361	0.703	3.802	0.000928372	0.00730915	0.693	3.093	148695	NM_001018064	intron	NTRK2	3.024	3.163	0.693	0.693
chr16:51550570-51550606	4.359	0.703	3.798	0.000938142	0.00735365	0.693	3.094	-245842	NR_110916	Intergenic	LINC01571	3.18	3.007	0.693	0.693
chr7:43097181-43097216	4.359	0.703	3.798	0.000938142	0.00735365	0.693	3.094	-54999	NM_001287059	Intergenic	HECW1	3.18	3.007	0.693	0.693
chr5:150682930-150682992	4.346	1.856	3.701	0.00118881	0.00859136	1.148	4.129	373	NM_001145017	5'UTR	SLC36A3	3.873	4.384	1.603	0.693
chr20:45556985-45557021	4.311	1.839	3.693	0.0012145	0.00872567	1.156	4.096	33740	NM_005244	intron	EYA2	3.873	4.319	0.693	1.619
chr2:239598072-239598108	4.31	1.47	3.756	0.00104057	0.00785891	0.956	3.755	-133950	NR_037809	Intergenic	LINC01107	3.567	3.943	1.219	0.693
chr13:75194722-75194802	4.302	1.465	3.557	0.00169233	0.0109009	0.956	3.75	67782	NR_034024	Intergenic	LINC00347	3.321	4.18	1.219	0.693
chr8:49960264-49960301	4.293	1.829	3.216	0.0038537	0.018567	1.148	4.085	-6612	NM_001256596	Intergenic	C8orf22	3.449	4.722	1.603	0.693
chr19:44913865-44913900	4.275	1.451	3.21	0.00390726	0.0187373	0.961	3.735	-8106	NM_001291489	Intergenic	ZNF285	3.024	4.446	0.693	1.229
chr12:47701000-47701036	4.27	1.451	3.764	0.00101859	0.00775257	0.956	3.718	57034	NR_039715	Intergenic	MIR4494	3.676	3.759	1.219	0.693
chr10:49450205-49450240	4.269	0.658	3.708	0.00116985	0.00850572	0.693	3.016	32718	NM_001018071	exon	FRMPD2	3.024	3.007	0.693	0.693
chr14:82041014-82041049	4.269	0.658	3.708	0.00116985	0.00850572	0.693	3.016	-40827	NM_005065	Intergenic	SEL1L	3.024	3.007	0.693	0.693
chr15:84945421-84945457	4.269	0.658	3.708	0.00116985	0.00850572	0.693	3.016	-31778	NR_120379	Intergenic	LOC103171574	3.024	3.007	0.693	0.693
chr9:16449189-16449335	4.269	0.658	3.708	0.00116985	0.00850572	0.693	3.016	-172951	NR_073471	intron	C9orf92	3.024	3.007	0.693	0.693
chr20:23141545-23141592	4.259	1.446	3.718	0.0011424	0.00838711	0.961	3.711	-28296	NR_034149	Intergenic	LINC00656	3.873	3.549	0.693	1.229
chr13:22550040-22550150	4.256	1.813	3.592	0.00155206	0.0102623	1.156	4.048	-97796	NR_047040	Intergenic	LINC00424	4.338	3.759	0.693	1.619
chr5:35991430-35991466	4.193	1.414	3.628	0.00142323	0.00967437	0.961	3.652	87	NM_152404	promoter-TSS	UGT3A1	3.873	3.432	0.693	1.229
chr9:96583100-96583136	4.174	1.401	3.553	0.00170895	0.0109518	0.961	3.632	1479	NR_036254	Intergenic	MIR4291	3.321	3.943	0.693	1.229
chr5:160102992-160103028	4.154	1.393	3.65	0.00134872	0.00933433	0.961	3.612	176209	NM_025153	intron	ATP10B	3.567	3.658	0.693	1.229
chr3:75430204-75430239	4.145	1.388	3.614	0.00147252	0.00989054	0.961	3.604	54044	NR_024241	Intergenic	FAM86DP	3.449	3.759	0.693	1.229
chr11:110402514-110402549	4.121	1.377	3.527	0.00181852	0.0114386	0.956	3.588	101871	NM_004109	Intergenic	FDX1	3.873	3.303	1.219	0.693
chr14:38229767-38229810	4.094	1.363	3.594	0.00154584	0.0102429	0.961	3.558	165385	NM_001310135	intron	TTC6	3.567	3.549	0.693	1.229
chr2:233972416-233972452	4.09	1.728	3.51	0.00189613	0.0117604	1.148	3.891	47757	NM_005541	intron	INPP5D	3.676	4.105	1.603	0.693
chr20:21672333-21672369	4.089	1.36	3.58	0.00159893	0.0104806	0.956	3.553	11872	NR_109878	intron	LOC101929608	3.449	3.658	1.219	0.693
chr4:5270843-5270879	4.089	1.36	3.58	0.00159893	0.0104806	0.956	3.553	217617	NM_001306082	intron	STK32B	3.449	3.658	1.219	0.693
chr4:186718403-186718439	4.089	1.36	3.577	0.00161187	0.0105366	0.961	3.553	13627	NM_001145672	intron	SORBS2	3.449	3.658	0.693	1.229
chr7:67586683-67586878	4.087	1.36	3.573	0.00162553	0.0105965	0.956	3.554	101541	NR_120514	Intergenic	LOC102723427	3.676	3.432	1.219	0.693
chr1:241571716-241571790	4.073	1.352	3.523	0.0018396	0.0115065	0.956	3.54	-51223	NM_001282773	Intergenic	RGS7	3.321	3.759	1.219	0.693
chr2:208205998-208206093	4.073	1.352	3.523	0.0018396	0.0115065	0.956	3.54	-71898	NR_031633	Intergenic	MIR1302-4	3.321	3.759	1.219	0.693
chr1:166927070-166927106	4.069	1.352	3.51	0.00189884	0.0117687	0.956	3.54	17473	NM_199351	exon	ILDR2	3.778	3.303	1.219	0.693
chr5:145030976-145031012	4.069	1.352	3.51	0.00189884	0.0117687	0.956	3.54	183938	NM_138492	Intergenic	PRELID2	3.778	3.303	1.219	0.693
chr8:93640138-93640225	4.066	1.718	3.411	0.00241357	0.0137369	1.148	3.874	27540	NR_125827	intron	LOC102724710	4.199	3.549	1.603	0.693
chr1:182056307-182056366	4.056	2.136	3.619	0.00145448	0.00980107	1.224	4.254	-25490	NM_001009992	Intergenic	ZNF648	4.124	4.384	1.219	1.229
chr20:51790749-51790785	4.05	1.339	3.296	0.00318312	0.0164528	0.956	3.525	-11055	NM_001193421	intron	TSHZ2	3.024	4.026	1.219	0.693
chr3:155786590-155786625	4.037	1.705	3.3	0.00315365	0.016342	1.156	3.851	-51729	NM_001308217	Intergenic	KCNAB1	4.271	3.432	0.693	1.619
chr6:58164487-58164579	4.03	2.909	4.332	0.000249966	0.00304826	1.699	4.972	98674	NR_133000	Intergenic	GUSBP4	4.791	5.152	1.219	2.178
chr8:57549647-57549683	4.027	1.33	3.525	0.00182801	0.0114616	0.961	3.5	-77283	NR_038236	Intergenic	LINC00968	3.567	3.432	0.693	1.229
chr11:84512003-84512096	4.017	1.324	3.493	0.00197869	0.0120956	0.956	3.49	122415	NM_001364	intron	DLG2	3.321	3.658	1.219	0.693
chr16:32007846-32007891	4.017	1.324	3.493	0.00197869	0.0120956	0.956	3.49	122790	NM_003414	Intergenic	ZNF267	3.321	3.658	1.219	0.693
chr20:22225408-22225468	4.017	1.324	3.49	0.00199407	0.0121382	0.961	3.49	38001	NR_110615	Intergenic	LINC01427	3.321	3.658	0.693	1.229
chr5:91152564-91152658	4.017	1.324	3.49	0.00199407	0.0121382	0.961	3.49	-473462	NM_020801	Intergenic	ARRDC3	3.321	3.658	0.693	1.229
chr20:45413448-45413483	4.014	1.324	3.48	0.00204329	0.0123306	0.961	3.49	75187	NM_030777	Intergenic	SLC2A10	3.676	3.303	0.693	1.229
chr9:96482071-96482109	4.001	1.927	3.461	0.00213683	0.0126956	1.299	4.033	-99549	NR_036254	Intergenic	MIR4291	3.961	4.105	1.906	0.693
chr11:1143526-1143562	3.996	1.316	3.275	0.00334464	0.0169697	0.956	3.484	-8036	NM_001304359	Intergenic	MUC5AC	3.961	3.007	1.219	0.693
chr10:16859037-16859226	3.994	1.312	3.41	0.00242077	0.0137618	0.961	3.47	321	NM_152724	intron	RSU1	3.18	3.759	0.693	1.229
chr3:76096669-76096704	3.991	1.923	3.411	0.00241455	0.0137402	1.309	4.027	-261953	NM_001290209	Intergenic	ZNF717	4.199	3.854	0.693	1.925
chr8:49960456-49960492	3.987	1.677	3.411	0.00240991	0.013723	1.148	3.796	-6421	NM_001256596	Intergenic	C8orf22	3.567	4.026	1.603	0.693
chr6:12370135-12370214	3.984	1.677	3.397	0.00249676	0.0140362	1.148	3.797	79646	NM_001955	Intergenic	EDN1	4.045	3.549	1.603	0.693
chr13:23509867-23509903	3.984	1.677	3.392	0.00252285	0.0141058	1.156	3.797	-37565	NR_033774	Intergenic	BASP1P1	4.045	3.549	0.693	1.619
chr10:45268876-45268912	3.965	1.666	3.322	0.00298864	0.0158229	1.156	3.777	-137870	NM_001123376	Intergenic	TMEM72	3.449	4.105	0.693	1.619
chr3:135624073-135624196	3.958	1.906	3.423	0.00234563	0.0134837	1.309	3.994	-60380	NM_002718	Intergenic	PPP2R3A	3.961	4.026	0.693	1.925
chr11:122297893-122297952	3.957	1.294	3.452	0.00218567	0.0128873	0.956	3.435	-224153	NR_024430	Intergenic	MIR100HG	3.321	3.549	1.219	0.693
chr7:142915843-142915878	3.957	1.294	3.452	0.00218567	0.0128873	0.956	3.435	-3311	NM_176882	Intergenic	TAS2R40	3.321	3.549	1.219	0.693
chr8:128637888-128637946	3.957	1.294	3.449	0.00220259	0.0129515	0.961	3.435	108296	NR_117102	Intergenic	CASC11	3.321	3.549	0.693	1.229
chr10:132515132-132515167	3.956	1.663	3.45	0.0021951	0.0129206	1.148	3.768	245781	NR_036180	Intergenic	MIR378C	3.778	3.759	1.603	0.693
chr3:117061197-117061268	3.956	1.292	3.295	0.00319033	0.0164711	0.956	3.439	420955	NR_121607	Intergenic	LINC00901	3.024	3.854	1.219	0.693
chr5:148331769-148331858	3.933	1.284	3.376	0.00262552	0.0144723	0.956	3.42	110923	NM_024577	Intergenic	SH3TC2	3.676	3.163	1.219	0.693
chr1:182098206-182098242	3.911	1.882	3.372	0.00265009	0.0145699	1.309	3.95	-67377	NM_001009992	Intergenic	ZNF648	3.873	4.026	0.693	1.925
chr1:223421607-223421642	3.894	1.631	3.366	0.00268682	0.0147218	1.148	3.711	-105001	NM_003268	intron	TLR5	3.567	3.854	1.603	0.693
chr2:31623436-31623471	3.891	1.261	3.398	0.00248723	0.0140035	0.956	3.377	14157	NM_000379	intron	XDH	3.321	3.432	1.219	0.693
chr2:119903328-119903364	3.891	1.261	3.398	0.00248723	0.0140035	0.956	3.377	13125	NM_182528	Intergenic	C1QL2	3.321	3.432	1.219	0.693
chr8:5919664-5919699	3.889	1.261	3.395	0.00250825	0.0140552	0.956	3.376	344387	NR_040040	Intergenic	LOC100287015	3.449	3.303	1.219	0.693
chr17:54780947-54780983	3.889	1.261	3.392	0.00252737	0.0141194	0.961	3.376	109905	NM_005450	Intergenic	NOG	3.449	3.303	0.693	1.229
chr5:134959196-134959232	3.874	1.254	3.345	0.00282889	0.0152636	0.956	3.365	30410	NR_027127	Intergenic	LOC340074	3.567	3.163	1.219	0.693
chr16:50721615-50721656	3.874	1.254	3.342	0.00284965	0.0153547	0.961	3.365	-6372	NM_153337	Intergenic	SNX20	3.567	3.163	0.693	1.229
chr2:239876849-239876947	3.87	2.042	3.196	0.00404574	0.0191257	1.436	4.081	-28933	NR_034162	Intergenic	FLJ43879	3.778	4.384	0.693	2.178
chr2:96191261-96191297	3.849	1.239	3.265	0.00343209	0.0172484	0.961	3.341	-40800	NM_001164464	Intergenic	TRIM43B	3.024	3.658	0.693	1.229
chr7:96680192-96680228	3.844	1.85	3.254	0.00351665	0.0175327	1.299	3.891	-26067	NM_005221	Intergenic	DLX5	4.124	3.658	1.906	0.693
chr1:220490576-220490611	3.842	1.605	3.332	0.00292112	0.015577	1.148	3.663	-44751	NM_012414	Intergenic	RAB3GAP2	3.567	3.759	1.603	0.693
chr2:90417849-90417887	3.842	1.605	3.332	0.00292112	0.015577	1.148	3.663	1305984	NR_039635	Intergenic	MIR4436A	3.567	3.759	1.603	0.693
chr14:100907242-100907277	3.818	1.225	3.33	0.00293181	0.0156149	0.956	3.312	64427	NM_024515	intron	WDR25	3.321	3.303	1.219	0.693
chr8:59161886-59161922	3.818	1.225	3.33	0.00293181	0.0156149	0.956	3.312	22756	NR_105005	Intergenic	LOC101929528	3.321	3.303	1.219	0.693
chr11:132154914-132154950	3.814	1.834	3.288	0.00324501	0.016647	1.299	3.86	736	NR_046820	non-coding	NTM-IT	3.778	3.943	1.906	0.693
chr10:94935483-94935548	3.811	1.221	3.309	0.00308438	0.0161242	0.956	3.306	101869	NM_000783	Intergenic	CYP26A1	3.18	3.432	1.219	0.693
chr4:109692807-109692842	3.811	1.221	3.309	0.00308438	0.0161242	0.956	3.306	-8590	NM_001146627	Intergenic	ETNPPL	3.18	3.432	1.219	0.693
chr16:10940963-10940998	3.809	1.221	3.302	0.00313527	0.0162824	0.956	3.306	-28360	NM_001079512	Intergenic	TVP23A	3.449	3.163	1.219	0.693
chr19:8173964-8174000	3.809	1.221	3.299	0.00315819	0.0163464	0.961	3.306	38403	NM_032447	intron	FBN3	3.449	3.163	0.693	1.229
chr2:29803323-29803385	3.809	1.221	3.299	0.00315819	0.0163464	0.961	3.306	341123	NM_004304	intron	ALK	3.449	3.163	0.693	1.229
chr5:75560724-75560797	3.809	1.221	3.299	0.00315819	0.0163464	0.961	3.306	-138319	NM_006633	intron	IQGAP2	3.449	3.163	0.693	1.229
chr8:1273103-1273149	3.809	1.221	3.299	0.00315819	0.0163464	0.961	3.306	-22303	NR_111948	Intergenic	LOC286083	3.449	3.163	0.693	1.229
chr8:138955723-138955761	3.809	1.221	3.299	0.00315819	0.0163464	0.961	3.306	-529911	NR_125428	Intergenic	LOC101927915	3.449	3.163	0.693	1.229
chr15:97976286-97976426	3.788	1.209	3.24	0.00364023	0.017871	0.956	3.287	88685	NR_120324	intron	LOC101927286	3.024	3.549	1.219	0.693
chr7:51278239-51278363	3.788	1.209	3.24	0.00364023	0.017871	0.956	3.287	106214	NM_015198	intron	COBL	3.024	3.549	1.219	0.693
chr21:40084260-40084295	3.788	1.209	3.237	0.00366556	0.0179474	0.961	3.287	39903	NR_027067	Intergenic	LINC00114	3.024	3.549	0.693	1.229
chr6:131853184-131853219	3.788	1.209	3.237	0.00366556	0.0179474	0.961	3.287	-41142	NM_000045	Intergenic	ARG1	3.024	3.549	0.693	1.229
chr12:14000948-14000983	3.786	1.577	3.288	0.00324804	0.0166525	1.148	3.612	132056	NM_000834	intron	GRIN2B	3.567	3.658	1.603	0.693
chr2:130539761-130539818	3.785	1.577	3.284	0.00327218	0.0167297	1.148	3.612	-140960	NR_110285	Intergenic	LOC101927924	3.676	3.549	1.603	0.693
chr14:49906419-49906466	3.782	1.209	3.227	0.00375591	0.0182488	0.956	3.287	146691	NM_001032	Intergenic	RPS29	3.567	3.007	1.219	0.693
chr14:96557136-96557172	3.782	1.209	3.227	0.00375591	0.0182488	0.956	3.287	51493	NM_001282464	3'UTR	C14orf132	3.567	3.007	1.219	0.693
chr17:33690319-33690355	3.782	1.209	3.227	0.00375591	0.0182488	0.956	3.287	10383	NM_001104590	exon	SLFN11	3.567	3.007	1.219	0.693
chr14:82057518-82057553	3.782	1.209	3.224	0.00378178	0.018322	0.961	3.287	31869	NR_110074	Intergenic	LINC01467	3.567	3.007	0.693	1.229
chr17:33605952-33605992	3.777	1.572	3.255	0.00351091	0.0175148	1.148	3.604	35886	NM_144975	Intergenic	SLFN5	3.449	3.759	1.603	0.693
chr22:17443570-17443627	3.775	2.365	3.217	0.00384839	0.0185546	1.416	4.341	45513	NM_001037814	3'UTR	GAB4	3.961	4.722	1.603	1.229
chr12:5798888-5798953	3.774	1.572	3.242	0.0036247	0.0178384	1.156	3.605	195623	NM_002527	intron	NTF3	3.778	3.432	0.693	1.619
chr20:21434164-21434200	3.765	1.81	3.242	0.00362087	0.0178384	1.309	3.816	-56135	NM_033176	Intergenic	NKX2-4	3.873	3.759	0.693	1.925
chr12:5982099-5982164	3.757	1.806	3.216	0.00385538	0.0185672	1.299	3.809	72293	NM_001278596	intron	ANO2	3.961	3.658	1.906	0.693
chr20:23730725-23730782	3.741	1.799	3.157	0.00443187	0.0203225	1.299	3.797	820	NM_001898	intron	CST1	4.045	3.549	1.906	0.693
chr20:59232869-59232986	3.741	1.799	3.157	0.00443187	0.0203225	1.299	3.797	93308	NR_039653	Intergenic	MIR548AG2	4.045	3.549	1.906	0.693
chr16:10307428-10307476	3.741	1.799	3.153	0.00448201	0.0204777	1.309	3.797	-30841	NM_000833	Intergenic	GRIN2A	4.045	3.549	0.693	1.925
chr10:45052812-45052862	3.739	2.123	3.105	0.00501886	0.0221118	1.543	4.096	-172292	NM_001033886	Intergenic	CXCL12	4.338	3.854	0.693	2.393
chr15:31988215-31988297	3.738	1.185	3.249	0.00356543	0.0176973	0.956	3.242	-40714	NM_130901	Intergenic	OTUD7A	3.18	3.303	1.219	0.693
chr12:67745244-67745280	3.738	1.185	3.246	0.00359121	0.0177691	0.961	3.242	82201	NM_018448	Intergenic	CAND1	3.18	3.303	0.693	1.229
chr5:173314809-173314939	3.738	1.185	3.246	0.00359121	0.0177691	0.961	3.242	-457	NM_001308189	promoter-TSS	CPEB4	3.18	3.303	0.693	1.229
chr9:378958-378994	3.737	1.185	3.242	0.00362205	0.0178384	0.961	3.242	-91318	NM_001256876	intron	KANK1	3.321	3.163	0.693	1.229
chr14:93351670-93351705	3.725	1.547	3.233	0.00370488	0.0180941	1.148	3.558	-37757	NM_001275	Intergenic	CHGA	3.567	3.549	1.603	0.693
chr2:34110013-34110049	3.725	1.547	3.233	0.00370488	0.0180941	1.148	3.558	-156747	NR_003143	intron	MYADML	3.567	3.549	1.603	0.693
chr15:51494094-51494140	3.725	1.547	3.228	0.00374302	0.018207	1.156	3.558	-40270	NR_039863	Intergenic	MIR4713	3.567	3.549	0.693	1.619
chr6:4287771-4287807	3.725	1.547	3.228	0.00374302	0.018207	1.156	3.558	-97526	NR_125874	Intergenic	LOC102724096	3.567	3.549	0.693	1.619
chr1:160651427-160651462	3.724	2.577	3.754	0.00104343	0.0078664	1.572	4.511	30196	NM_001778	intron	CD48	4.637	4.384	1.219	1.925
chr12:63561644-63561695	3.722	1.176	3.201	0.00399664	0.0189995	0.956	3.228	-15080	NM_000706	Intergenic	AVPR1A	3.024	3.432	1.219	0.693
chr1:207137286-207137321	3.722	1.176	3.198	0.00402447	0.0190804	0.961	3.228	6666	NM_001122979	intron	FCAMR	3.024	3.432	0.693	1.229
chr20:24185953-24185989	3.721	1.968	3.295	0.00319206	0.0164711	1.224	3.942	5568	NR_040102	intron	FLJ33581	3.778	4.105	1.219	1.229
chr6:127550278-127550313	3.721	1.968	3.295	0.00319206	0.0164711	1.224	3.942	-37531	NM_001242851	Intergenic	RNF146	3.778	4.105	1.219	1.229
chr1:152651455-152651491	3.719	1.546	3.071	0.00543616	0.0232705	1.148	3.562	3682	NM_178429	Intergenic	LCE2C	3.961	3.163	1.603	0.693
chr10:1549326-1549361	3.717	1.176	3.19	0.00409719	0.019299	0.956	3.228	-19481	NR_033387	intron	ADARB2-AS1	3.449	3.007	1.219	0.693
chr11:34791258-34791294	3.717	1.176	3.19	0.00409719	0.019299	0.956	3.228	137265	NM_001206616	Intergenic	EHF	3.449	3.007	1.219	0.693
chr16:32876414-32876450	3.717	1.176	3.19	0.00409719	0.019299	0.956	3.228	20031	NR_003083	Intergenic	SLC6A10P	3.449	3.007	1.219	0.693
chr19:6669551-6669587	3.706	1.96	3.231	0.00371548	0.018125	1.224	3.928	1030	NM_003807	intron	TNFSF14	3.676	4.18	1.219	1.229
chr4:44475903-44475974	3.701	1.536	3.153	0.00447499	0.0204539	1.148	3.54	-25115	NM_198353	Intergenic	KCTD8	3.778	3.303	1.603	0.693
chr14:95005975-95006011	3.675	1.766	3.062	0.00556008	0.0236086	1.309	3.739	-21764	NM_006215	Intergenic	SERPINA4	4.045	3.432	0.693	1.925
chr2:113817297-113817332	3.657	1.145	3.171	0.00428823	0.0199054	0.956	3.172	630	NM_012275	intron	IL36RN	3.18	3.163	1.219	0.693
chr4:187328806-187328842	3.657	1.145	3.171	0.00428823	0.0199054	0.956	3.172	93388	NR_033900	intron	F11-AS1	3.18	3.163	1.219	0.693
chr5:10902923-10902980	3.657	1.145	3.171	0.00428823	0.0199054	0.956	3.172	-141565	NM_004394	Intergenic	DAP	3.18	3.163	1.219	0.693
chr8:86567089-86567125	3.657	1.145	3.171	0.00428823	0.0199054	0.956	3.172	798	NR_003594	non-coding	REXO1L2P	3.18	3.163	1.219	0.693
chr12:102036112-102036196	3.657	1.145	3.168	0.00431837	0.0199857	0.961	3.172	47445	NM_001254719	intron	MYBPC1	3.18	3.163	0.693	1.229
chr18:45011736-45011826	3.651	1.752	3.123	0.00480352	0.0214527	1.299	3.711	104914	NR_039753	Intergenic	MIR4527	3.567	3.854	1.906	0.693
chr4:78333624-78333660	3.651	1.752	3.123	0.00480352	0.0214527	1.299	3.711	-99265	NM_006419	Intergenic	CXCL13	3.567	3.854	1.906	0.693
chr19:43137011-43137086	3.649	1.14	3.148	0.00453487	0.0206469	0.956	3.163	-37967	NM_001816	intron	CEACAM8	3.024	3.303	1.219	0.693
chr9:18945304-18945339	3.649	1.14	3.145	0.00456615	0.0207474	0.961	3.163	87934	NM_153707	intron	SAXO1	3.024	3.303	0.693	1.229
chr11:102689955-102690005	3.649	1.508	3.129	0.00473781	0.0212488	1.156	3.49	-21014	NM_001145938	intron	MMP1	3.321	3.658	0.693	1.619
chr3:168562406-168562493	3.648	1.752	3.115	0.00490075	0.0217524	1.299	3.711	-57283	NR_109989	Intergenic	LOC100507661	3.873	3.549	1.906	0.693
chr2:101511199-101511273	3.646	1.14	3.14	0.00461394	0.0208865	0.956	3.164	74623	NM_002518	intron	NPAS2	3.321	3.007	1.219	0.693
chr12:97818905-97818940	3.646	1.14	3.138	0.00464559	0.020965	0.961	3.164	-39876	NR_024037	Intergenic	RMST	3.321	3.007	0.693	1.229
chr17:31919135-31919170	3.646	1.14	3.138	0.00464559	0.020965	0.961	3.164	-58374	NR_037584	intron	AA06	3.321	3.007	0.693	1.229
chr3:140551673-140551709	3.646	1.14	3.138	0.00464559	0.020965	0.961	3.164	-108971	NM_001104647	Intergenic	SLC25A36	3.321	3.007	0.693	1.229
chr9:12502820-12502863	3.646	1.14	3.138	0.00464559	0.020965	0.961	3.164	-190544	NM_000550	Intergenic	TYRP1	3.321	3.007	0.693	1.229
chr9:117484018-117484054	3.642	1.93	3.122	0.00481837	0.0214885	1.224	3.874	-39667	NR_133056	Intergenic	LOC100505478	4.199	3.549	1.219	1.229
chr8:1306957-1306993	3.631	1.924	3.098	0.00510248	0.0223557	1.425	3.86	-56152	NR_111948	Intergenic	LOC286083	3.961	3.759	2.157	0.693
chr9:122989537-122989690	3.628	1.5	2.937	0.00743849	0.0286277	1.156	3.484	17714	NR_029604	Intergenic	MIR147A	3.961	3.007	0.693	1.619
chr7:153040232-153040304	3.623	1.919	3.062	0.00555509	0.0235973	1.436	3.851	69051	NR_125776	Intergenic	LINC01287	3.676	4.026	0.693	2.178
chr6:11972757-11972793	3.62	1.496	3.042	0.0058145	0.0242865	1.156	3.47	28702	NR_125853	Intergenic	LOC101928253	3.778	3.163	0.693	1.619
chr1:165109436-165109472	3.612	2.285	3.306	0.00310799	0.0161952	1.416	4.188	216024	NM_001174069	Intergenic	LMX1A	4.124	4.251	1.603	1.229
chr14:20136940-20136976	3.602	1.73	2.963	0.00699688	0.0275084	1.299	3.674	45533	NM_001197287	Intergenic	OR11H2	4.045	3.303	1.906	0.693
chr12:129453867-129453902	3.591	2.64	3.881	0.000764589	0.0064342	1.611	4.511	115906	NM_144669	intron	GLT1D1	4.403	4.618	1.603	1.619
chr11:125116966-125117001	3.588	1.478	3.091	0.00518182	0.0225922	1.148	3.435	82425	NM_022062	intron	PKNOX2	3.321	3.549	1.603	0.693
chr1:204653890-204653926	3.588	1.476	2.951	0.00721035	0.0280519	1.156	3.439	573	NM_006338	intron	LRRN2	3.024	3.854	0.693	1.619
chr14:100268230-100268266	3.588	1.476	2.951	0.00721035	0.0280519	1.156	3.439	8503	NM_001008707	intron	EML1	3.024	3.854	0.693	1.619
chr2:18325665-18325740	3.588	1.476	2.951	0.00721035	0.0280519	1.156	3.439	265779	NM_002252	Intergenic	KCNS3	3.024	3.854	0.693	1.619
chr10:24833221-24833257	3.586	1.478	3.085	0.00525728	0.0227807	1.148	3.435	77805	NM_001282770	exon	KIAA1217	3.567	3.303	1.603	0.693
chr9:111543512-111543553	3.583	2.282	3.053	0.0056739	0.0239096	1.707	4.182	74742	NM_006686	Intergenic	ACTL7B	4.045	4.319	2.721	0.693
chr10:11330274-11330310	3.578	1.897	3.041	0.00583109	0.0243468	1.425	3.809	56381	NR_126062	intron	CELF2-AS1	3.676	3.943	2.157	0.693
chr6:150557761-150557801	3.576	2.269	3.135	0.00467841	0.0210575	1.416	4.159	93593	NM_030949	intron	PPP1R14C	4.465	3.854	1.603	1.229
chr14:92334335-92334371	3.571	2.158	2.934	0.00749593	0.0287574	1.624	4.048	-473	NM_001128596	promoter-TSS	TC2N	3.778	4.319	2.556	0.693
chr2:236963370-236963406	3.568	1.1	3.077	0.00535987	0.0230785	0.956	3.093	113264	NM_001485	intron	GBX2	3.024	3.163	1.219	0.693
chr4:80416654-80416706	3.568	1.1	3.077	0.00535987	0.0230785	0.956	3.093	2933	NR_038826	intron	LINC00989	3.024	3.163	1.219	0.693
chr6:39823866-39823902	3.568	1.1	3.077	0.00535987	0.0230785	0.956	3.093	41272	NR_125831	intron	LOC100505635	3.024	3.163	1.219	0.693
chr5:135756049-135756085	3.568	1.1	3.074	0.00539606	0.0231769	0.961	3.093	-54903	NM_020389	Intergenic	TRPC7	3.024	3.163	0.693	1.229
chr14:25279683-25279719	3.566	1.1	3.073	0.00540699	0.0231866	0.956	3.094	-176269	NM_004131	3'UTR	GZMB	3.18	3.007	1.219	0.693
chr2:127461664-127461699	3.566	1.1	3.073	0.00540699	0.0231866	0.956	3.094	48171	NM_001256584	Intergenic	GYPC	3.18	3.007	1.219	0.693
chr21:37622030-37622066	3.566	1.1	3.073	0.00540699	0.0231866	0.956	3.094	-70439	NM_015358	intron	MORC3	3.18	3.007	1.219	0.693
chr14:48840780-48840878	3.566	1.1	3.071	0.00544339	0.0232809	0.961	3.094	-576612	NR_039996	Intergenic	LINC00648	3.18	3.007	0.693	1.229
chr14:93356247-93356283	3.566	1.1	3.071	0.00544339	0.0232809	0.961	3.094	-33180	NM_001275	Intergenic	CHGA	3.18	3.007	0.693	1.229
chr15:29749679-29749715	3.566	1.1	3.071	0.00544339	0.0232809	0.961	3.094	113230	NM_015307	intron	FAM189A1	3.18	3.007	0.693	1.229
chr18:12146119-12146169	3.566	1.1	3.071	0.00544339	0.0232809	0.961	3.094	52296	NM_001277333	Intergenic	ANKRD62	3.18	3.007	0.693	1.229
chr19:50670519-50670555	3.566	1.1	3.071	0.00544339	0.0232809	0.961	3.094	-3999	NM_152358	Intergenic	IZUMO2	3.18	3.007	0.693	1.229
chr14:93352076-93352112	3.565	1.468	3.023	0.00609012	0.0250918	1.148	3.42	-37351	NM_001275	Intergenic	CHGA	3.676	3.163	1.603	0.693
chr6:4295191-4295255	3.559	2.252	3.16	0.00440934	0.0202674	1.419	4.129	-104960	NR_125874	Intergenic	LOC102724096	3.873	4.384	1.219	1.619
chr5:174541330-174541385	3.557	1.707	2.954	0.00715341	0.0279393	1.299	3.632	-118624	NR_046113	Intergenic	FLJ16171	3.961	3.303	1.906	0.693
chr12:129454048-129454248	3.555	3.614	6.385	1.68556e-06	0.000133415	2.275	5.43	116169	NM_144669	intron	GLT1D1	5.533	5.327	2.157	2.393
chr8:6792455-6792491	3.547	2.147	2.967	0.00694099	0.0273648	1.637	4.027	3387	NM_001925	TTS	DEFA4	3.873	4.18	0.693	2.58
chr18:75484520-75484646	3.543	1.698	3.044	0.00579331	0.0242397	1.299	3.612	221100	NR_104127	Intergenic	LINC01029	3.567	3.658	1.906	0.693
chrX:33596165-33596201	3.543	1.698	3.044	0.00579331	0.0242397	1.299	3.612	-238457	NM_000109	Intergenic	DMD	3.567	3.658	1.906	0.693
chr21:41099732-41099778	3.541	1.878	3.036	0.00590402	0.0245665	1.224	3.777	-17579	NM_001080444	Intergenic	IGSF5	3.449	4.105	1.219	1.229
chr5:122009320-122009356	3.536	1.451	2.937	0.00744288	0.0286381	1.156	3.391	56917	NR_109881	intron	LOC101927379	3.024	3.759	0.693	1.619
chr13:29530452-29530517	3.532	1.875	3.02	0.00613406	0.0252024	1.425	3.768	-68263	NM_001033602	Intergenic	MTUS2	3.778	3.759	2.157	0.693
chr6:161100117-161100162	3.532	1.875	3.02	0.00613406	0.0252024	1.425	3.768	-12733	NM_005577	Intergenic	LPA	3.778	3.759	2.157	0.693
chr20:21588795-21588831	3.529	1.873	3.003	0.0063758	0.0258575	1.436	3.765	38151	NR_109880	intron	LOC101929625	3.676	3.854	0.693	2.178
chr2:19569275-19569322	3.525	2.241	3.196	0.00403866	0.0191055	1.416	4.106	-10927	NM_145260	Intergenic	OSR1	3.961	4.251	1.603	1.229
chr10:13752161-13752197	3.521	1.445	3.035	0.0059201	0.0246154	1.148	3.376	123240	NM_003675	intron	PRPF18	3.449	3.303	1.603	0.693
chr21:39120714-39120750	3.521	1.445	3.031	0.00597618	0.0247818	1.156	3.376	168009	NM_002240	intron	KCNJ6	3.449	3.303	0.693	1.619
chr3:167327316-167327357	3.521	1.445	3.031	0.00597618	0.0247818	1.156	3.376	43952	NM_178824	intron	WDR49	3.449	3.303	0.693	1.619
chr13:19691609-19691645	3.518	1.867	3.098	0.00510072	0.0223534	1.224	3.755	64365	NM_006001	Intergenic	TUBA3C	3.567	3.943	1.219	1.229
chr1:108377777-108377812	3.51	1.862	2.93	0.00756828	0.0289368	1.224	3.75	-62050	NR_107006	intron	MIR7852	3.321	4.18	1.219	1.229
chr7:149825357-149825393	3.509	1.438	2.999	0.00643992	0.0260336	1.148	3.365	174694	NM_001164459	Intergenic	ACTR3C	3.18	3.549	1.603	0.693
chr6:39965972-39966008	3.509	1.438	2.995	0.00649905	0.0261946	1.156	3.365	-63700	NM_001075098	Intergenic	MOCS1	3.18	3.549	0.693	1.619
chr5:143157-143193	3.509	1.683	2.934	0.00749254	0.0287574	1.309	3.588	2802	NM_052909	exon	PLEKHG4B	3.873	3.303	0.693	1.925
chr2:129991263-129991301	3.505	1.438	2.986	0.00664066	0.0265728	1.156	3.365	40182	NR_122040	Intergenic	LOC151121	3.567	3.163	0.693	1.619
chr1:247606974-247607010	3.491	2.225	3.195	0.00405443	0.0191614	1.416	4.075	8292	NM_001004492	intron	OR2B11	4.045	4.105	1.603	1.229
chr8:131960495-131960531	3.482	1.668	2.99	0.00657998	0.0264154	1.299	3.558	92322	NM_001115	intron	ADCY8	3.567	3.549	1.906	0.693
chr1:181748959-181748997	3.478	1.666	2.971	0.0068789	0.0271831	1.309	3.553	281869	NM_001009992	intron	ZNF648	3.449	3.658	0.693	1.925
chr14:25287201-25287237	3.477	1.847	3.099	0.00508441	0.0223086	1.224	3.718	-183787	NM_004131	intron	GZMB	3.676	3.759	1.219	1.229
chr1:160499268-160499307	3.477	1.054	2.987	0.00662883	0.0265442	0.956	3.016	-6236	NM_001184716	Intergenic	SLAMF6	3.024	3.007	1.219	0.693
chr1:207369924-207369960	3.477	1.054	2.987	0.00662883	0.0265442	0.956	3.016	92335	NM_000715	Intergenic	C4BPA	3.024	3.007	1.219	0.693
chr15:60140826-60140862	3.477	1.054	2.987	0.00662883	0.0265442	0.956	3.016	-155577	NM_012182	Intergenic	FOXB1	3.024	3.007	1.219	0.693
chr19:13584066-13584101	3.477	1.054	2.987	0.00662883	0.0265442	0.956	3.016	33190	NM_001174080	intron	CACNA1A	3.024	3.007	1.219	0.693
chr3:113678679-113678715	3.477	1.054	2.987	0.00662883	0.0265442	0.956	3.016	11949	NM_173570	intron	ZDHHC23	3.024	3.007	1.219	0.693
chr8:93639918-93639964	3.477	1.054	2.987	0.00662883	0.0265442	0.956	3.016	27781	NR_125827	intron	LOC102724710	3.024	3.007	1.219	0.693
chr1:148000298-148000489	3.477	1.054	2.984	0.00667199	0.0266479	0.961	3.016	6248	NR_104086	intron	RNVU1-19	3.024	3.007	0.693	1.229
chr1:175375333-175375369	3.477	1.054	2.984	0.00667199	0.0266479	0.961	3.016	-213122	NM_001162893	intron	KIAA0040	3.024	3.007	0.693	1.229
chr1:236644695-236644731	3.477	1.054	2.984	0.00667199	0.0266479	0.961	3.016	-36801	NM_201545	intron	LGALS8	3.024	3.007	0.693	1.229
chr13:23279704-23279739	3.477	1.054	2.984	0.00667199	0.0266479	0.961	3.016	192598	NR_033774	Intergenic	BASP1P1	3.024	3.007	0.693	1.229
chr18:76028205-76028250	3.477	1.054	2.984	0.00667199	0.0266479	0.961	3.016	-322545	NR_104127	Intergenic	LINC01029	3.024	3.007	0.693	1.229
chr21:40305176-40305212	3.477	1.054	2.984	0.00667199	0.0266479	0.961	3.016	5159	NR_120405	intron	LOC400867	3.024	3.007	0.693	1.229
chr5:131233882-131233918	3.477	1.054	2.984	0.00667199	0.0266479	0.961	3.016	47491	NM_001303622	intron	MEIKIN	3.024	3.007	0.693	1.229
chr2:6864283-6864318	3.476	1.847	3.096	0.00512084	0.0224185	1.224	3.718	46141	NR_038369	Intergenic	LINC00487	3.778	3.658	1.219	1.229
chr9:125324413-125324452	3.476	1.847	3.096	0.00512084	0.0224185	1.224	3.718	6323	NM_001004454	Intergenic	OR1L8	3.778	3.658	1.219	1.229
chr5:2125875-2125911	3.47	2.288	2.905	0.00801602	0.030003	1.794	4.112	186422	NR_104616	Intergenic	LOC100506858	4.465	3.759	0.693	2.894
chr2:213403232-213403267	3.467	1.843	3.061	0.00556069	0.0236086	1.224	3.711	102	NM_001042599	exon	ERBB4	3.873	3.549	1.219	1.229
chr5:76028676-76028712	3.467	1.843	2.934	0.00749993	0.028763	1.425	3.711	16826	NM_001992	exon	F2R	3.873	3.549	2.157	0.693
chr16:28037392-28037427	3.466	1.988	2.658	0.0140968	0.0435971	1.532	3.853	37420	NM_001109763	intron	GSG1L	4.403	3.303	2.37	0.693
chr15:50400019-50400054	3.462	1.657	2.923	0.0076938	0.0292225	1.309	3.54	5476	NR_073598	intron	ATP8B4	3.321	3.759	0.693	1.925
chr8:1281211-1281247	3.458	1.657	2.912	0.00789174	0.0297141	1.309	3.54	-30406	NR_111948	Intergenic	LOC286083	3.778	3.303	0.693	1.925
chr5:92380695-92380731	3.449	1.409	2.967	0.00693829	0.0273637	1.156	3.312	526336	NR_109825	Intergenic	NR2F1-AS1	3.321	3.303	0.693	1.619
chr1:156627344-156627511	3.443	1.405	2.952	0.00718744	0.0280232	1.148	3.306	15688	NM_021948	intron	BCAN	3.18	3.432	1.603	0.693
chr8:107781581-107781617	3.443	1.405	2.952	0.00718744	0.0280232	1.148	3.306	873	NM_139166	intron	ABRA	3.18	3.432	1.603	0.693
chr6:11773705-11773741	3.443	1.405	2.948	0.00725277	0.0281621	1.156	3.306	5557	NM_032744	intron	ADTRP	3.18	3.432	0.693	1.619
chr5:115337076-115337112	3.44	1.405	2.942	0.00735791	0.0284046	1.156	3.306	38943	NM_173800	intron	LVRN	3.449	3.163	0.693	1.619
chr8:68303379-68303436	3.434	1.643	2.843	0.00925674	0.033005	1.309	3.517	-47496	NM_006421	Intergenic	ARFGEF1	3.18	3.854	0.693	1.925
chr2:89131402-89131448	3.428	1.643	2.827	0.00959317	0.0338278	1.309	3.518	19541	NR_039635	Intergenic	MIR4436A	3.873	3.163	0.693	1.925
chr15:26025260-26025295	3.421	1.819	2.918	0.00777179	0.0293937	1.425	3.667	68694	NR_039865	intron	MIR4715	3.676	3.658	2.157	0.693
chr2:237302429-237302464	3.419	1.393	2.889	0.00831242	0.0307428	1.148	3.287	109893	NM_001270585	intron	IQCA1	3.024	3.549	1.603	0.693
chr1:215876794-215876829	3.419	1.393	2.886	0.00838388	0.0308257	1.156	3.287	136077	NM_016121	intron	KCTD3	3.024	3.549	0.693	1.619
chr10:62856947-62856983	3.419	1.393	2.886	0.00838388	0.0308257	1.156	3.287	80932	NR_108052	Intergenic	LINC00845	3.024	3.549	0.693	1.619
chr5:2251449-2251485	3.418	1.817	3.034	0.00592843	0.024641	1.224	3.663	60848	NR_104616	Intergenic	LOC100506858	3.567	3.759	1.219	1.229
chr5:126508028-126508064	3.417	1.635	2.927	0.0076146	0.0290518	1.299	3.499	-98862	NM_001164479	Intergenic	C5orf63	3.449	3.549	1.906	0.693
chr8:55438979-55439033	3.417	1.635	2.927	0.0076146	0.0290518	1.299	3.499	68511	NM_022454	Intergenic	SOX17	3.449	3.549	1.906	0.693
chr11:103530124-103530160	3.417	1.635	2.923	0.00769622	0.0292252	1.309	3.499	-190492	NR_039842	Intergenic	MIR4693	3.449	3.549	0.693	1.925
chr15:31991800-31991836	3.417	1.635	2.923	0.00769622	0.0292252	1.309	3.499	-44276	NM_130901	Intergenic	OTUD7A	3.449	3.549	0.693	1.925
chr7:155144408-155144444	3.416	1.817	2.901	0.00809696	0.0301901	1.425	3.664	16202	NR_103545	Intergenic	BLACE	3.778	3.549	2.157	0.693
chr1:111932349-111932396	3.415	1.813	2.572	0.017097	0.0495181	1.425	3.672	100	NR_029429	promoter-TSS	PGCP1	3.024	4.319	2.157	0.693
chr12:17454244-17454279	3.414	1.393	2.874	0.00861787	0.0313968	1.156	3.287	312581	NR_036619	Intergenic	SKP1P2	3.567	3.007	0.693	1.619
chr20:31711658-31711693	3.414	1.393	2.874	0.00861787	0.0313968	1.156	3.287	42358	NM_182519	Intergenic	BPIFB4	3.567	3.007	0.693	1.619
chr7:43096948-43097019	3.414	1.393	2.874	0.00861787	0.0313968	1.156	3.287	-55214	NM_001287059	Intergenic	HECW1	3.567	3.007	0.693	1.619
chr6:41128322-41128368	3.411	2.08	2.852	0.00906192	0.0325188	1.637	3.902	2579	NM_001271821	intron	TREM2	4.045	3.759	0.693	2.58
chr7:50252428-50252464	3.409	2.178	3.096	0.00512061	0.0224185	1.419	3.989	-91233	NM_001291839	Intergenic	IKZF1	3.873	4.105	1.219	1.619
chr2:4295032-4295068	3.403	1.629	2.881	0.00846814	0.0310447	1.309	3.49	-273428	NR_037881	Intergenic	LINC01304	3.676	3.303	0.693	1.925
chr5:86176323-86176358	3.401	1.81	2.976	0.0067905	0.0269625	1.224	3.652	133706	NR_105017	Intergenic	LOC100505878	3.873	3.432	1.219	1.229
chr9:103452938-103452983	3.401	1.81	2.854	0.00902388	0.0324132	1.425	3.652	112600	NM_001018116	Intergenic	MURC	3.873	3.432	2.157	0.693
chr16:50855858-50855894	3.383	1.617	2.827	0.00960135	0.0338531	1.299	3.47	79660	NR_130462	Intergenic	MIR3181	3.18	3.759	1.906	0.693
chr19:56295882-56295918	3.382	1.801	2.787	0.010528	0.0358987	1.224	3.643	12729	NM_001277397	TTS	RFPL4AL1	4.124	3.163	1.219	1.229
chr4:24797165-24797201	3.377	1.617	2.813	0.00990373	0.034461	1.299	3.47	98	NM_003102	promoter-TSS	SOD3	3.778	3.163	1.906	0.693
chr8:19326470-19326506	3.373	1.939	2.825	0.00963566	0.0339107	1.532	3.755	133568	NM_001130518	intron	CSGALNACT1	3.567	3.943	2.37	0.693
chr1:157394184-157394246	3.37	1.369	2.892	0.00826684	0.0306123	1.148	3.242	128095	NM_031281	Intergenic	FCRL5	3.18	3.303	1.603	0.693
chr11:89597803-89597838	3.37	1.369	2.892	0.00826684	0.0306123	1.148	3.242	11364	NM_001164397	Intergenic	TRIM64B	3.18	3.303	1.603	0.693
chr16:32879598-32879636	3.37	1.369	2.892	0.00826684	0.0306123	1.148	3.242	16846	NR_003083	Intergenic	SLC6A10P	3.18	3.303	1.603	0.693
chr16:10307218-10307254	3.37	1.369	2.888	0.00834046	0.0307697	1.156	3.242	-30625	NM_000833	Intergenic	GRIN2A	3.18	3.303	0.693	1.619
chr19:51971719-51971755	3.37	1.369	2.888	0.00834046	0.0307697	1.156	3.242	-10029	NM_014442	Intergenic	SIGLEC8	3.18	3.303	0.693	1.619
chr11:2008296-2008698	3.368	3.749	6.796	6.50635e-07	7.99928e-05	2.45	5.474	2653	NR_024471	intron	MRPL23-AS1	5.38	5.569	2.721	2.178
chr5:1706693-1706729	3.368	1.369	2.885	0.00840376	0.030862	1.156	3.242	2272	NR_036240	Intergenic	MIR4277	3.321	3.163	0.693	1.619
chr1:223438155-223438191	3.362	1.789	2.989	0.00659345	0.0264462	1.224	3.612	99371	NM_017982	intron	SUSD4	3.567	3.658	1.219	1.229
chr12:50262757-50262798	3.358	2.152	3.031	0.00597924	0.0247885	1.419	3.942	-25866	NM_181708	3'UTR	BCDIN3D	3.778	4.105	1.219	1.619
chr20:18017849-18017884	3.358	2.152	3.031	0.00597924	0.0247885	1.419	3.942	20659	NM_021220	intron	OVOL2	3.778	4.105	1.219	1.619
chr6:13188353-13188388	3.353	1.36	2.849	0.00913608	0.0327158	1.148	3.228	107447	NM_001242698	intron	LOC100130357	3.024	3.432	1.603	0.693
chr11:131469312-131469348	3.353	1.36	2.845	0.00921434	0.0328884	1.156	3.228	-58569	NR_110140	intron	LOC101929653	3.024	3.432	0.693	1.619
chr2:101286465-101286501	3.353	1.36	2.845	0.00921434	0.0328884	1.156	3.228	107065	NM_024065	Intergenic	PDCL3	3.024	3.432	0.693	1.619
chr20:4645839-4645875	3.353	1.36	2.845	0.00921434	0.0328884	1.156	3.228	-20940	NM_001271561	Intergenic	PRNP	3.024	3.432	0.693	1.619
chr13:24804686-24804721	3.35	1.784	2.949	0.00724427	0.0281419	1.224	3.605	23873	NR_046531	intron	SPATA13-AS1	3.778	3.432	1.219	1.229
chr3:193124974-193125033	3.35	1.784	2.949	0.00724427	0.0281419	1.224	3.605	-28490	NM_198505	intron	ATP13A5	3.778	3.432	1.219	1.229
chr8:48045330-48045365	3.35	1.784	2.949	0.00724427	0.0281419	1.224	3.605	-55582	NR_037168	Intergenic	LOC100287846	3.778	3.432	1.219	1.229
chr9:34810121-34810157	3.35	1.784	2.826	0.00962872	0.0339021	1.425	3.605	28444	NR_024481	Intergenic	FAM205BP	3.778	3.432	2.157	0.693
chr10:45082400-45082548	3.349	2.398	3.32	0.00300289	0.0158595	1.567	4.173	-201929	NM_001033886	Intergenic	CXCL12	3.961	4.384	1.906	1.229
chr14:100268785-100268821	3.349	1.36	2.835	0.00941856	0.0333747	1.156	3.228	9058	NM_001008707	intron	EML1	3.449	3.007	0.693	1.619
chr15:25939009-25939045	3.347	1.78	2.695	0.0129764	0.0413026	1.436	3.603	154945	NR_039865	intron	MIR4715	3.18	4.026	0.693	2.178
chr10:45269076-45269111	3.346	2.387	3.384	0.00257469	0.014285	1.572	4.152	-137670	NM_001123376	Intergenic	TMEM72	4.124	4.18	1.219	1.925
chr16:81911328-81911363	3.346	1.599	2.847	0.00915982	0.0327766	1.309	3.435	98483	NM_002661	intron	PLCG2	3.321	3.549	0.693	1.925
chr2:231437405-231437483	3.345	2.152	3.011	0.00625667	0.02553	1.416	3.941	127800	NR_040038	Intergenic	LOC151475	4.124	3.759	1.603	1.229
chr12:2806283-2806319	3.337	1.598	2.71	0.0125395	0.040355	1.299	3.44	-5978	NR_045725	3'UTR	CACNA1C-AS1	3.873	3.007	1.906	0.693
chr13:102050285-102050331	3.333	1.774	2.893	0.00824573	0.0305707	1.224	3.588	18505	NM_052867	intron	NALCN	3.321	3.854	1.219	1.229
chr13:40926555-40926591	3.333	1.774	2.775	0.0108075	0.0365523	1.425	3.588	128570	NR_024507	intron	LINC00598	3.321	3.854	2.157	0.693
chr15:23669811-23669850	3.328	1.774	2.758	0.0112435	0.0375184	1.436	3.588	22559	NM_001304388	Intergenic	GOLGA6L2	3.873	3.303	0.693	2.178
chr3:33957523-33957575	3.322	1.589	2.784	0.0105979	0.0360289	1.309	3.42	117486	NM_001162429	Intergenic	PDCD6IP	3.676	3.163	0.693	1.925
chr3:192714746-192714781	3.313	2.131	2.997	0.00647696	0.0261211	1.419	3.902	-78814	NM_178496	Intergenic	MB21D2	4.045	3.759	1.219	1.619
chr14:25601810-25601846	3.31	2.134	3.017	0.00616935	0.0253015	1.416	3.907	-82325	NM_001304476	Intergenic	STXBP6	3.961	3.854	1.603	1.229
chr8:143001702-143001738	3.308	3.062	4.624	0.000120745	0.0018925	1.998	4.773	77937	NR_130468	Intergenic	MIR4539	4.637	4.909	1.603	2.393
chr19:41283646-41283682	3.308	1.906	2.746	0.0115687	0.0382548	1.532	3.696	-460	NM_016154	promoter-TSS	RAB4B	3.449	3.943	2.37	0.693
chr9:101264399-101264435	3.297	1.756	2.79	0.0104513	0.0357422	1.436	3.553	207062	NM_005458	intron	GABBR2	3.449	3.658	0.693	2.178
chr20:60009610-60009646	3.295	1.756	2.912	0.0078869	0.0297141	1.224	3.554	-64849	NM_001252338	intron	CDH4	3.676	3.432	1.219	1.229
chr3:138806695-138806804	3.295	1.756	2.785	0.0105797	0.0360082	1.436	3.554	-16277	NR_026783	Intergenic	BPESC1	3.676	3.432	0.693	2.178
chr6:74682209-74682245	3.295	1.756	2.785	0.0105797	0.0360082	1.436	3.554	-96940	NR_110856	Intergenic	LOC101928516	3.676	3.432	0.693	2.178
chr5:54317240-54317337	3.293	1.572	2.712	0.0124933	0.0402667	1.299	3.391	2708	NR_104662	non-coding	LOC102467081	3.024	3.759	1.906	0.693
chr2:119659196-119659253	3.291	1.756	2.654	0.0142481	0.0439049	1.224	3.566	-40520	NM_006770	Intergenic	MARCO	4.124	3.007	1.219	1.229
chr18:13998854-13998970	3.289	1.329	2.816	0.00984638	0.0343601	1.148	3.172	-83206	NM_001291911	Intergenic	MC2R	3.18	3.163	1.603	0.693
chr3:10696500-10696536	3.289	1.329	2.816	0.00984638	0.0343601	1.148	3.172	-28026	NR_046766	Intergenic	ATP2B2-IT2	3.18	3.163	1.603	0.693
chr3:31857753-31857788	3.289	1.329	2.816	0.00984638	0.0343601	1.148	3.172	112066	NR_049771	intron	OSBPL10-AS1	3.18	3.163	1.603	0.693
chr8:37441728-37441764	3.289	1.329	2.816	0.00984638	0.0343601	1.148	3.172	-62842	NR_121621	Intergenic	LINC01605	3.18	3.163	1.603	0.693
chr8:96795827-96795863	3.289	1.329	2.816	0.00984638	0.0343601	1.148	3.172	164731	NR_036611	intron	LOC100500773	3.18	3.163	1.603	0.693
chr5:111581539-111581574	3.289	1.329	2.812	0.00993121	0.0345282	1.156	3.172	17577	NR_110559	intron	LOC101927023	3.18	3.163	0.693	1.619
chr4:187406839-187406899	3.288	2.489	3.556	0.00169738	0.0109189	1.611	4.226	15343	NR_033900	intron	F11-AS1	4.271	4.18	1.603	1.619
chr9:96576401-96576437	3.286	2.119	2.767	0.0110238	0.0370809	1.419	3.885	-5220	NR_036254	Intergenic	MIR4291	4.338	3.432	1.219	1.619
chr19:15834155-15834191	3.286	1.572	2.696	0.0129487	0.0412339	1.299	3.393	-4661	NM_013939	Intergenic	OR10H2	3.778	3.007	1.906	0.693
chr16:51790036-51790071	3.281	1.324	2.795	0.010339	0.035519	1.148	3.163	-6376	NR_110916	Intergenic	LINC01571	3.024	3.303	1.603	0.693
chr1:152595511-152595552	3.281	1.324	2.791	0.0104264	0.0356939	1.156	3.163	47	NM_178431	promoter-TSS	LCE3A	3.024	3.303	0.693	1.619
chr12:125914653-125914689	3.28	1.567	2.799	0.0102469	0.0352502	1.299	3.377	103509	NM_052907	intron	TMEM132B	3.321	3.432	1.906	0.693
chr4:149519746-149519809	3.28	1.567	2.799	0.0102469	0.0352502	1.299	3.377	-156106	NM_000901	Intergenic	NR3C2	3.321	3.432	1.906	0.693
chr2:68412-68447	3.28	1.567	2.794	0.0103504	0.0355377	1.309	3.377	-21842	NM_001077710	Intergenic	FAM110C	3.321	3.432	0.693	1.925
chr20:4794483-4794519	3.28	1.567	2.794	0.0103504	0.0355377	1.309	3.377	1268	NM_170774	intron	RASSF2	3.321	3.432	0.693	1.925
chr15:27988109-27988145	3.278	1.567	2.791	0.0104203	0.0356875	1.309	3.376	356331	NM_000275	Intergenic	OCA2	3.449	3.303	0.693	1.925
chr5:75963419-75963455	3.277	1.748	2.856	0.00897432	0.0322864	1.224	3.54	-44178	NM_004101	intron	F2RL2	3.778	3.303	1.219	1.229
chr7:3988457-3988498	3.277	1.748	2.856	0.00897432	0.0322864	1.224	3.54	-180839	NM_001079653	intron	SDK1	3.778	3.303	1.219	1.229
chr22:42764568-42764647	3.277	1.324	2.788	0.0104987	0.0358407	1.148	3.164	606	NR_120596	intron	LINC01315	3.321	3.007	1.603	0.693
chr3:187326464-187326524	3.277	1.324	2.788	0.0104987	0.0358407	1.148	3.164	61707	NM_001048	Intergenic	SST	3.321	3.007	1.603	0.693
chr9:125371974-125372022	3.277	1.324	2.788	0.0104987	0.0358407	1.148	3.164	-5019	NM_012364	Intergenic	OR1Q1	3.321	3.007	1.603	0.693
chr2:4294637-4294673	3.277	1.324	2.784	0.0105869	0.0360163	1.156	3.164	-273033	NR_037881	Intergenic	LINC01304	3.321	3.007	0.693	1.619
chr2:236752438-236752474	3.277	1.324	2.784	0.0105869	0.0360163	1.156	3.164	324196	NM_001485	intron	GBX2	3.321	3.007	0.693	1.619
chr7:98860665-98860701	3.277	1.324	2.784	0.0105869	0.0360163	1.156	3.164	-10241	NR_002147	Intergenic	MYH16	3.321	3.007	0.693	1.619
chr1:181516308-181516344	3.275	2.676	3.754	0.00104494	0.00787605	1.806	4.388	63640	NM_001205293	intron	CACNA1E	4.525	4.251	1.219	2.393
chr5:36441776-36441812	3.273	1.889	2.756	0.0112981	0.0376468	1.543	3.663	-139783	NM_001161429	Intergenic	RANBP3L	3.567	3.759	0.693	2.393
chr19:51972746-51972939	3.267	2.793	3.534	0.0017886	0.0113211	1.9	4.499	-9054	NM_001278392	Intergenic	CEACAM18	4.973	4.026	1.219	2.58
chr12:66464923-66464977	3.262	1.559	2.754	0.0113535	0.0377556	1.299	3.365	-47444	NR_106722	Intergenic	MIR6074	3.567	3.163	1.906	0.693
chr21:37978755-37978823	3.261	2.787	3.787	0.000963697	0.00748823	1.9	4.485	-29922	NM_001146077	Intergenic	CLDN14	4.199	4.771	1.219	2.58
chr1:161642650-161642686	3.26	2.103	2.935	0.00748394	0.0287406	1.419	3.851	9763	NM_001190828	intron	FCGR2B	3.676	4.026	1.219	1.619
chr20:60282841-60282876	3.253	1.734	2.669	0.0137472	0.0428615	1.436	3.517	108042	NM_001252339	intron	CDH4	3.18	3.854	0.693	2.178
chr5:54317440-54317519	3.25	2.348	3.154	0.0044722	0.0204439	1.567	4.081	2517	NR_104662	intron	LOC102467081	3.778	4.384	1.906	1.229
chr1:236318833-236318875	3.249	2.103	2.926	0.00762987	0.0290936	1.416	3.851	13022	NM_003272	intron	GPR137B	3.676	4.026	1.603	1.229
chr21:42830709-42830745	3.247	1.734	2.768	0.0109865	0.0369957	1.224	3.518	26750	NM_001282920	3'UTR	MX1	3.873	3.163	1.219	1.229
chr17:9828195-9828373	3.237	1.544	2.689	0.0131674	0.0417239	1.299	3.341	-19600	NM_002903	intron	RCVRN	3.024	3.658	1.906	0.693
chr2:236963747-236963783	3.236	1.726	2.868	0.0087255	0.0316784	1.224	3.499	112887	NM_001485	intron	GBX2	3.449	3.549	1.219	1.229
chr9:69177242-69177278	3.236	1.726	2.868	0.0087255	0.0316784	1.224	3.499	3781	NR_015361	non-coding	LOC440896	3.449	3.549	1.219	1.229
chr5:130341628-130341664	3.235	1.726	2.865	0.00878615	0.0318325	1.224	3.5	159395	NR_073488	Intergenic	HINT1	3.567	3.432	1.219	1.229
chr9:44233920-44233955	3.235	1.726	2.865	0.00878615	0.0318325	1.224	3.5	-51219	NR_131213	Intergenic	XLOC_007697	3.567	3.432	1.219	1.229
chr19:50732158-50732221	3.231	1.87	2.641	0.0146641	0.0447241	1.532	3.632	25305	NM_024729	intron	MYH14	3.961	3.303	2.37	0.693
chr8:48100222-48100345	3.231	1.87	2.636	0.0148167	0.0450266	1.543	3.632	-646	NR_037168	promoter-TSS	LOC100287846	3.961	3.303	0.693	2.393
chr1:3999662-3999716	3.228	1.989	2.628	0.0150838	0.0456102	1.637	3.739	-983	NR_040065	promoter-TSS	LINC01346	4.045	3.432	0.693	2.58
chr15:26178804-26178840	3.225	1.72	2.716	0.0123792	0.0400056	1.425	3.49	31315	NR_040082	intron	LOC100128714	3.321	3.658	2.157	0.693
chr10:129500231-129500317	3.222	1.72	2.825	0.00963768	0.0339107	1.224	3.49	-35264	NM_207426	Intergenic	FOXI2	3.676	3.303	1.219	1.229
chr14:94836564-94836614	3.217	2.515	3.495	0.0019666	0.0120434	1.693	4.221	-3550	NM_006220	Intergenic	SERPINA2	4.124	4.319	2.157	1.229
chr14:96562050-96562146	3.216	2.94	4.34	0.000244952	0.00300647	1.916	4.618	56437	NM_001282464	Intergenic	C14orf132	4.791	4.446	1.906	1.925
chr4:187407031-187407067	3.213	2.693	3.811	0.000908745	0.00721759	1.764	4.381	15163	NR_033900	intron	F11-AS1	4.582	4.18	1.603	1.925
chr6:58164322-58164374	3.212	2.936	4.295	0.000273563	0.00323443	1.916	4.611	98859	NR_133000	Intergenic	GUSBP4	4.403	4.819	1.906	1.925
chr16:8544045-8544081	3.207	1.53	2.733	0.0119141	0.0390195	1.299	3.312	43765	NM_001290098	Intergenic	TMEM114	3.321	3.303	1.906	0.693
chr2:73874932-73874968	3.207	1.53	2.733	0.0119141	0.0390195	1.299	3.312	2904	NR_003683	intron	ALMS1P1	3.321	3.303	1.906	0.693
chr2:127436468-127436504	3.207	1.53	2.733	0.0119141	0.0390195	1.299	3.312	22975	NM_001256584	intron	GYPC	3.321	3.303	1.906	0.693
chr15:38709793-38709828	3.207	1.53	2.728	0.0120308	0.0393183	1.309	3.312	-36517	NM_173611	Intergenic	FAM98B	3.321	3.303	0.693	1.925
chr13:26519962-26519997	3.205	1.856	2.683	0.0133457	0.0421104	1.532	3.605	105218	NM_001007538	intron	SHISA2	3.778	3.432	2.37	0.693
chr5:39189999-39190040	3.201	1.708	2.764	0.0110889	0.0371966	1.224	3.47	29660	NM_001465	intron	FYB	3.18	3.759	1.219	1.229
chr5:167225616-167225652	3.201	1.708	2.764	0.0110889	0.0371966	1.224	3.47	43693	NM_001080428	intron	TENM2	3.18	3.759	1.219	1.229
chr13:28294384-28294420	3.2	1.284	2.725	0.0121276	0.0395103	1.148	3.093	-72378	NM_145657	Intergenic	GSX1	3.024	3.163	1.603	0.693
chr14:94889736-94889772	3.2	1.284	2.725	0.0121276	0.0395103	1.148	3.093	29368	NM_001080451	Intergenic	SERPINA11	3.024	3.163	1.603	0.693
chr13:73966309-73966344	3.2	1.284	2.721	0.0122274	0.0396829	1.156	3.093	-172054	NR_047009	Intergenic	LINC00392	3.024	3.163	0.693	1.619
chr5:156649593-156649650	3.2	1.284	2.721	0.0122274	0.0396829	1.156	3.093	41715	NM_005546	intron	ITK	3.024	3.163	0.693	1.619
chr4:110821316-110821352	3.198	1.284	2.721	0.0122222	0.0396829	1.148	3.094	-12706	NM_001178131	Intergenic	EGF	3.18	3.007	1.603	0.693
chr7:149027370-149027432	3.198	1.284	2.721	0.0122222	0.0396829	1.148	3.094	45029	NR_036573	Intergenic	LOC155060	3.18	3.007	1.603	0.693
chr8:61219213-61219249	3.198	1.284	2.721	0.0122222	0.0396829	1.148	3.094	-25277	NM_004056	Intergenic	CA8	3.18	3.007	1.603	0.693
chr12:97389810-97389846	3.198	1.284	2.718	0.0123224	0.0398909	1.156	3.094	88584	NM_001135175	Intergenic	NEDD1	3.18	3.007	0.693	1.619
chr14:22841343-22841379	3.198	1.284	2.718	0.0123224	0.0398909	1.156	3.094	216782	NM_001344	Intergenic	DAD1	3.18	3.007	0.693	1.619
chr14:62331319-62331355	3.198	1.284	2.718	0.0123224	0.0398909	1.156	3.094	102262	NM_003082	Intergenic	SNAPC1	3.18	3.007	0.693	1.619
chr20:23285072-23285108	3.198	1.284	2.718	0.0123224	0.0398909	1.156	3.094	-46283	NM_013248	Intergenic	NXT1	3.18	3.007	0.693	1.619
chr2:162480795-162480841	3.196	1.708	2.75	0.0114496	0.037969	1.224	3.47	-27	NM_001178016	promoter-TSS	SLC4A10	3.778	3.163	1.219	1.229
chr1:156830038-156830131	3.192	3.289	5.308	2.23096e-05	0.000641551	2.167	4.94	-586	NM_001012331	promoter-TSS	NTRK1	4.884	4.995	2.157	2.178
chr11:100359614-100359840	3.19	2.681	3.845	0.000835795	0.00685214	1.764	4.358	-198680	NM_152432	Intergenic	ARHGAP42	4.465	4.251	1.603	1.925
chr7:67268846-67268943	3.18	2.307	2.943	0.00734535	0.028369	1.572	4.007	-216345	NR_120514	Intergenic	LOC102723427	4.465	3.549	1.219	1.925
chr21:45820570-45820606	3.176	3.425	5.657	9.54624e-06	0.000385175	2.275	5.062	24858	NR_109964	intron	TRPM2-AS	5.172	4.953	2.157	2.393
chr13:110675532-110675568	3.175	2.302	3.198	0.00402002	0.0190679	1.572	3.994	-30082	NR_126387	Intergenic	LINC00396	4.045	3.943	1.219	1.925
chr11:129765501-129765601	3.171	1.514	2.646	0.014505	0.0444221	1.299	3.287	-61	NM_001143835	promoter-TSS	NFRKB	3.567	3.007	1.906	0.693
chr13:24616017-24616053	3.171	1.514	2.642	0.0146355	0.0446684	1.309	3.287	62270	NR_104595	intron	SPATA13	3.567	3.007	0.693	1.925
chr17:20847520-20847556	3.171	1.514	2.642	0.0146355	0.0446684	1.309	3.287	5705	NR_123730	intron	LOC339260	3.567	3.007	0.693	1.925
chr18:14447697-14447733	3.171	1.514	2.642	0.0146355	0.0446684	1.309	3.287	50990	NR_024076	Intergenic	CXADRP3	3.567	3.007	0.693	1.925
chr19:31995341-31995377	3.171	1.514	2.642	0.0146355	0.0446684	1.309	3.287	-83736	NM_001278576	Intergenic	THEG5	3.567	3.007	0.693	1.925
chr12:47791615-47791725	3.17	1.693	2.807	0.0100469	0.0347773	1.224	3.441	-33618	NR_039715	Intergenic	MIR4494	3.449	3.432	1.219	1.229
chr6:144066000-144066036	3.17	1.693	2.807	0.0100469	0.0347773	1.224	3.441	66916	NM_001100164	intron	PHACTR2	3.449	3.432	1.219	1.229
chr5:63981392-63981428	3.168	2.352	2.922	0.00770632	0.029235	1.979	4.027	-4725	NM_001164442	Intergenic	FAM159B	4.199	3.854	0.693	3.265
chr10:15927083-15927119	3.164	1.69	2.791	0.0104355	0.035707	1.224	3.435	-24582	NM_024948	Intergenic	FAM188A	3.321	3.549	1.219	1.229
chr11:129306446-129306500	3.164	1.69	2.791	0.0104355	0.035707	1.224	3.435	60592	NM_003658	intron	BARX2	3.321	3.549	1.219	1.229
chr6:7659296-7659331	3.164	1.69	2.791	0.0104355	0.035707	1.224	3.435	-67697	NM_001718	Intergenic	BMP6	3.321	3.549	1.219	1.229
chr19:41414570-41414605	3.162	2.426	3.38	0.00260099	0.0143792	1.611	4.106	-15582	NR_001278	Intergenic	CYP2B7P	3.961	4.251	1.603	1.619
chr16:31987339-31987375	3.162	1.69	2.785	0.0105784	0.0360082	1.224	3.435	102278	NM_003414	Intergenic	ZNF267	3.567	3.303	1.219	1.229
chr2:119639085-119639120	3.162	1.69	2.785	0.0105784	0.0360082	1.224	3.435	-33344	NM_001426	Intergenic	EN1	3.567	3.303	1.219	1.229
chr3:187031434-187031496	3.159	2.059	2.875	0.00859054	0.0313268	1.416	3.768	-21655	NM_001031849	Intergenic	MASP1	3.778	3.759	1.603	1.229
chr12:103494263-103494392	3.157	2.665	3.815	0.000898803	0.00716614	1.764	4.327	-51292	NR_126333	Intergenic	LOC101929058	4.403	4.251	1.603	1.925
chr10:27908491-27908527	3.157	2.302	3.185	0.00414532	0.019428	1.567	3.994	115406	NM_021252	Intergenic	RAB18	3.961	4.026	1.906	1.229
chr22:48964146-48964182	3.15	2.666	3.634	0.00140102	0.00956749	1.762	4.332	-7954	NM_015381	intron	FAM19A5	4.637	4.026	1.906	1.619
chr15:26179183-26179282	3.146	2.627	3.639	0.00138371	0.00949127	1.8	4.295	31726	NR_040082	intron	LOC100128714	4.338	4.251	2.37	1.229
chr1:233743309-233743345	3.145	1.68	2.736	0.011828	0.0388709	1.224	3.419	-6423	NM_002245	Intergenic	KCNK1	3.18	3.658	1.219	1.229
chr6:161376514-161376550	3.145	1.68	2.736	0.011828	0.0388709	1.224	3.419	-36227	NR_120425	Intergenic	MAP3K4	3.18	3.658	1.219	1.229
chr16:50878891-50878952	3.141	2.051	2.812	0.00992866	0.0345229	1.416	3.755	102706	NR_130462	Intergenic	MIR3181	3.961	3.549	1.603	1.229
chr1:160783893-160783953	3.14	2.901	4.314	0.000261346	0.00313713	1.916	4.544	18059	NM_002348	intron	LY9	4.525	4.563	1.906	1.925
chr14:94838302-94838338	3.138	2.294	3.101	0.00506727	0.0222673	1.567	3.979	-5281	NM_006220	Intergenic	SERPINA2	4.199	3.759	1.906	1.229
chr5:34564885-34564921	3.137	2.621	3.584	0.0015858	0.0104244	1.8	4.285	-91530	NM_015577	Intergenic	RAI14	4.124	4.446	2.37	1.229
chr22:16199865-16199901	3.127	1.49	2.655	0.0142012	0.0438115	1.299	3.242	-6874	NR_122113	non-coding	DUXAP8	3.18	3.303	1.906	0.693
chr21:39246191-39246227	3.127	1.49	2.651	0.0143347	0.0440916	1.309	3.242	42532	NM_002240	intron	KCNJ6	3.18	3.303	0.693	1.925
chr4:187614692-187614728	3.126	1.49	2.648	0.0144336	0.0442554	1.309	3.242	30277	NM_005245	intron	FAT1	3.321	3.163	0.693	1.925
chr9:1009041-1009077	3.126	1.49	2.648	0.0144336	0.0442554	1.309	3.242	32091	NM_021240	Intergenic	DMRT3	3.321	3.163	0.693	1.925
chr5:121557718-121557864	3.124	2.457	3.385	0.00256596	0.0142562	1.699	4.112	61920	NM_001195535	Intergenic	LOC100505841	4.199	4.026	1.219	2.178
chr11:129602788-129602925	3.114	3.188	4.776	8.28196e-05	0.00148302	2.174	4.8	-82884	NM_138788	Intergenic	TMEM45B	4.929	4.671	1.603	2.745
chr1:228502321-228502376	3.114	2.402	3.304	0.00312485	0.0162457	1.611	4.062	82461	NR_106800	intron	MIR6742	3.873	4.251	1.603	1.619
chr12:117697142-117697204	3.112	1.663	2.645	0.0145196	0.0444469	1.224	3.391	45684	NM_001204213	intron	NOS1	3.024	3.759	1.219	1.229
chr20:26116358-26116393	3.112	1.663	2.645	0.0145196	0.0444469	1.224	3.391	-21699	NR_003678	Intergenic	NCOR1P1	3.024	3.759	1.219	1.229
chr11:11392905-11392941	3.108	1.239	2.637	0.0148002	0.0450013	1.148	3.016	-18019	NM_001256686	intron	CSNK2A3	3.024	3.007	1.603	0.693
chr12:46995129-46995199	3.108	1.239	2.637	0.0148002	0.0450013	1.148	3.016	217274	NR_125381	intron	LOC100288798	3.024	3.007	1.603	0.693
chr19:17042075-17042111	3.108	1.239	2.637	0.0148002	0.0450013	1.148	3.016	42267	NM_003950	intron	F2RL3	3.024	3.007	1.603	0.693
chr2:135509706-135509742	3.108	1.239	2.637	0.0148002	0.0450013	1.148	3.016	-33153	NM_030923	Intergenic	TMEM163	3.024	3.007	1.603	0.693
chr8:25396808-25396844	3.108	1.239	2.637	0.0148002	0.0450013	1.148	3.016	80313	NM_152562	Intergenic	CDCA2	3.024	3.007	1.603	0.693
chr19:9381307-9381342	3.108	1.239	2.633	0.0149168	0.0452668	1.156	3.016	19605	NM_001079935	Intergenic	OR7E24	3.024	3.007	0.693	1.619
chr20:19843783-19843819	3.108	1.239	2.633	0.0149168	0.0452668	1.156	3.016	-23364	NM_001242581	Intergenic	RIN2	3.024	3.007	0.693	1.619
chr15:29702471-29702506	3.106	1.481	2.606	0.0158567	0.0471817	1.299	3.228	-140469	NM_138704	intron	NSMCE3	3.449	3.007	1.906	0.693
chr12:4071600-4071635	3.105	1.663	2.629	0.0150636	0.0455572	1.224	3.393	-89004	NR_104461	Intergenic	PARP11	3.778	3.007	1.219	1.229
chr7:50877269-50877305	3.098	1.657	2.62	0.0153667	0.0461968	1.425	3.377	-16128	NM_001001555	Intergenic	GRB10	3.321	3.432	2.157	0.693
chr14:79032908-79032944	3.098	1.657	2.615	0.0155241	0.0464942	1.436	3.377	162852	NM_004796	intron	NRXN3	3.321	3.432	0.693	2.178
chr14:92706274-92706332	3.097	1.657	2.733	0.0119058	0.039011	1.224	3.376	-82622	NM_153648	Intergenic	SLC24A4	3.449	3.303	1.219	1.229
chr14:95015990-95016026	3.097	1.657	2.617	0.015463	0.0464013	1.425	3.376	-11749	NM_006215	Intergenic	SERPINA4	3.449	3.303	2.157	0.693
chr18:13827168-13827204	3.097	1.657	2.613	0.0156209	0.0466936	1.436	3.376	1643	NM_005913	TTS	MC5R	3.449	3.303	0.693	2.178
chr8:99339479-99339515	3.095	2.285	2.749	0.0114875	0.0380522	1.909	3.965	-32876	NM_024759	Intergenic	NIPAL2	4.271	3.658	3.125	0.693
chr17:16741777-16741813	3.095	2.13	2.71	0.0125449	0.0403647	1.78	3.816	-5648	NR_029392	Intergenic	KRT16P2	3.873	3.759	2.868	0.693
chr6:44577711-44577746	3.086	2.018	2.732	0.0119261	0.0390399	1.419	3.696	174351	NR_039785	Intergenic	MIR4642	3.961	3.432	1.219	1.619
chr20:24304869-24304950	3.085	1.65	2.581	0.0167495	0.0489166	1.436	3.365	124507	NR_040102	Intergenic	FLJ33581	3.18	3.549	0.693	2.178
chr11:1098222-1098258	3.082	2.805	3.864	0.000797079	0.0066195	1.89	4.423	23365	NM_002457	intron	MUC2	4.124	4.722	1.603	2.178
chr10:97348012-97348048	3.082	2.256	3.101	0.00506312	0.0222605	1.572	3.908	-26853	NM_001290294	Intergenic	SORBS1	3.873	3.943	1.219	1.925
chr13:24637175-24637211	3.082	2.256	3.098	0.00509835	0.0223459	1.572	3.907	83428	NR_104595	intron	SPATA13	3.961	3.854	1.219	1.925
chr7:71177670-71177724	3.082	2.266	3.013	0.00622534	0.0254599	1.567	3.928	-404941	NR_037477	3'UTR	MIR3914-1	4.199	3.658	1.906	1.229
chr11:60510747-60510834	3.081	1.65	2.689	0.0131425	0.0416681	1.224	3.365	-13549	NM_152717	intron	MS4A15	3.567	3.163	1.219	1.229
chr12:47328001-47328049	3.081	1.65	2.689	0.0131425	0.0416681	1.224	3.365	-108245	NM_001143824	Intergenic	SLC38A4	3.567	3.163	1.219	1.229
chr8:96605736-96605940	3.081	1.65	2.689	0.0131425	0.0416681	1.224	3.365	-324376	NM_177965	intron	C8orf37	3.567	3.163	1.219	1.229
chr12:52789014-52789049	3.081	1.65	2.578	0.0168897	0.0491617	1.425	3.365	-9615	NM_033045	intron	KRT84	3.567	3.163	2.157	0.693
chr8:57549483-57549533	3.081	1.65	2.573	0.0170554	0.0494692	1.436	3.365	-77126	NR_038236	Intergenic	LINC00968	3.567	3.163	0.693	2.178
chr14:20105979-20106041	3.079	2.434	3.32	0.00300737	0.0158673	1.699	4.071	76481	NM_001197287	Intergenic	OR11H2	4.199	3.943	1.219	2.178
chr19:35046317-35046353	3.079	2.434	3.32	0.00300737	0.0158673	1.699	4.071	22261	NR_027620	Intergenic	SCGB1B2P	4.199	3.943	1.219	2.178
chr1:112795012-112795048	3.079	2.018	2.737	0.0117926	0.0387975	1.416	3.696	-143770	NM_018704	Intergenic	CTTNBP2NL	3.449	3.943	1.603	1.229
chr12:102928093-102928129	3.077	1.792	2.566	0.0173326	0.04997	1.532	3.49	-53688	NM_000618	Intergenic	IGF1	3.676	3.303	2.37	0.693
chr14:30739604-30739639	3.073	2.383	3.267	0.00340822	0.0171649	1.611	4.027	-288707	NM_001308097	Intergenic	G2E3	4.199	3.854	1.603	1.619
chr11:102690668-102690704	3.069	2.691	3.591	0.00155872	0.0102883	1.9	4.304	-21720	NM_001145938	intron	MMP1	4.045	4.563	1.219	2.58
chr6:52011491-52011527	3.064	2.256	3.085	0.00525694	0.0227807	1.567	3.908	-2212	NR_029903	TTS	MIR133B	3.873	3.943	1.906	1.229
chrX:150921952-150922113	3.063	2.256	3.082	0.00529339	0.0228845	1.567	3.907	18815	NM_005140	Intergenic	CNGA2	3.961	3.854	1.906	1.229
chr1:176862984-176863020	3.058	2.003	2.776	0.0107868	0.0364969	1.419	3.667	135579	NR_030163	intron	MIR488	3.676	3.658	1.219	1.619
chr21:36009363-36009398	3.058	2.003	2.776	0.0107868	0.0364969	1.419	3.667	-21940	NM_004414	Intergenic	RCAN1	3.676	3.658	1.219	1.619
chr12:26311532-26311677	3.056	1.635	2.622	0.0153059	0.0460966	1.224	3.341	-33602	NM_030762	Intergenic	BHLHE41	3.024	3.658	1.219	1.229
chr17:31590730-31590799	3.056	1.635	2.622	0.0153059	0.0460966	1.224	3.341	29241	NM_183377	intron	ASIC2	3.024	3.658	1.219	1.229
chr5:2476189-2476224	3.056	1.635	2.622	0.0153059	0.0460966	1.224	3.341	-163892	NR_104616	Intergenic	LOC100506858	3.024	3.658	1.219	1.229
chr17:6802255-6802290	3.055	2.001	2.763	0.0111067	0.0372451	1.419	3.663	5177	NR_120453	intron	ALOX12P2	3.567	3.759	1.219	1.619
chr5:64474483-64474519	3.053	2.001	2.758	0.0112485	0.0375277	1.419	3.664	303203	NM_197941	intron	ADAMTS6	3.778	3.549	1.219	1.619
chr5:110269829-110269865	3.053	2.001	2.758	0.0112485	0.0375277	1.419	3.664	-135931	NR_045089	Intergenic	TSLP	3.778	3.549	1.219	1.619
chr9:44163760-44163806	3.05	1.635	2.607	0.0157991	0.0470567	1.224	3.341	18936	NR_131213	Intergenic	XLOC_007697	3.676	3.007	1.219	1.229
chr19:8137168-8137203	3.046	1.45	2.58	0.0167833	0.0489856	1.299	3.172	19540	NM_005624	intron	CCL25	3.18	3.163	1.906	0.693
chr4:9781930-9781966	3.046	1.45	2.576	0.0169353	0.0492453	1.309	3.172	-1310	NM_000798	Intergenic	DRD5	3.18	3.163	0.693	1.925
chr7:153153749-153153785	3.046	1.45	2.576	0.0169353	0.0492453	1.309	3.172	-44448	NR_125776	Intergenic	LINC01287	3.18	3.163	0.693	1.925
chr14:96562307-96562343	3.041	2.611	3.675	0.00126755	0.00897011	1.762	4.226	56664	NM_001282464	Intergenic	C14orf132	4.271	4.18	1.906	1.619
chr2:127427797-127427832	3.041	1.994	2.72	0.0122607	0.0397556	1.419	3.652	14304	NM_001256584	intron	GYPC	3.449	3.854	1.219	1.619
chr2:13147167-13147305	3.04	2.236	2.932	0.00752539	0.0288313	1.572	3.874	-98	NR_038434	promoter-TSS	LOC100506474	4.199	3.549	1.219	1.925
chr1:223222307-223222377	3.036	2.791	4.003	0.00056453	0.00524897	1.888	4.393	94282	NM_003268	Intergenic	TLR5	4.403	4.384	2.157	1.619
chr21:39131519-39131565	3.033	2.362	3.24	0.0036412	0.0178731	1.611	3.989	157199	NM_002240	intron	KCNJ6	4.124	3.854	1.603	1.619
chr3:186993065-186993100	3.032	3.057	4.451	0.000185747	0.00250018	2.087	4.649	16727	NR_033519	intron	MASP1	4.791	4.506	2.556	1.619
chr5:174426783-174426818	3.027	1.994	2.701	0.0128026	0.0409147	1.416	3.652	-4067	NR_046113	Intergenic	FLJ16171	3.873	3.432	1.603	1.229
chr6:4294784-4294842	3.026	2.236	2.935	0.00747602	0.0287232	1.567	3.874	-104550	NR_125874	Intergenic	LOC102724096	3.567	4.18	1.906	1.229
chr6:1056084-1056120	3.025	2.357	3.199	0.00401651	0.0190592	1.611	3.979	45465	NR_027116	intron	LINC01622	3.778	4.18	1.603	1.619
chr1:152730332-152730368	3.025	1.621	2.668	0.0137898	0.0429811	1.224	3.312	-156	NM_001025231	promoter-TSS	KPRP	3.321	3.303	1.219	1.229
chr8:58118285-58118434	3.022	2.84	3.809	0.000913238	0.00724336	1.916	4.432	-12475	NR_038235	Intergenic	LINC01606	4.045	4.819	1.906	1.925
chr11:124079804-124079839	3.019	3.02	4.519	0.00015674	0.00225272	2.042	4.598	-15522	NM_001291438	Intergenic	OR8G2	4.525	4.671	1.906	2.178
chr17:5700911-5700946	3.019	1.617	2.65	0.0143728	0.0441328	1.224	3.306	25375	NR_040000	intron	LOC339166	3.18	3.432	1.219	1.229
chr2:222365502-222365537	3.019	1.617	2.65	0.0143728	0.0441328	1.224	3.306	71558	NM_001304537	intron	EPHA4	3.18	3.432	1.219	1.229
chr20:18828157-18828192	3.019	1.617	2.65	0.0143728	0.0441328	1.224	3.306	-17328	NM_001242671	Intergenic	C20orf78	3.18	3.432	1.219	1.229
chr9:94354322-94354358	3.018	1.982	2.648	0.0144351	0.0442562	1.419	3.632	-44193	NR_037472	Intergenic	MIR3910-1	3.321	3.943	1.219	1.619
chr16:83473605-83473686	3.016	1.617	2.644	0.0145685	0.0445605	1.224	3.306	-68305	NR_036147	intron	MIR3182	3.449	3.163	1.219	1.229
chr4:15937582-15937661	3.016	1.617	2.644	0.0145685	0.0445605	1.224	3.306	2741	NM_005130	exon	FGFBP1	3.449	3.163	1.219	1.229
chr5:175607938-175607973	3.015	2.927	4.237	0.000315851	0.00355011	1.994	4.514	18342	NR_036494	intron	LOC643201	4.582	4.446	2.37	1.619
chr8:53730859-53730895	3.014	2.414	3.264	0.00343957	0.0172749	1.693	4.034	-103851	NM_014781	Intergenic	RB1CC1	4.124	3.943	2.157	1.229
chr20:16774045-16774156	3.013	2.544	3.418	0.00237379	0.0135995	1.806	4.14	45103	NM_020157	Intergenic	OTOR	3.961	4.319	1.219	2.393
chr2:110071920-110071956	3.013	1.982	2.632	0.0149386	0.0452962	1.419	3.632	-141857	NR_036224	intron	MIR4266	3.961	3.303	1.219	1.619
chr20:19783552-19783587	3.013	1.982	2.632	0.0149386	0.0452962	1.419	3.632	-83595	NM_001242581	Intergenic	RIN2	3.961	3.303	1.219	1.619
chr10:2722766-2722802	3.012	2.23	3.024	0.00607947	0.025061	1.567	3.86	-365516	NR_038884	Intergenic	LINC00701	3.778	3.943	1.906	1.229
chr5:135193470-135193505	3.012	2.23	3.024	0.00607947	0.025061	1.567	3.86	23123	NM_145282	intron	SLC25A48	3.778	3.943	1.906	1.229
chr19:43047174-43047322	3.011	2.23	3.018	0.00616235	0.0252911	1.567	3.86	-14587	NM_001184816	intron	CEACAM1	3.961	3.759	1.906	1.229
chr6:39390378-39390414	3.011	2.23	3.018	0.00616235	0.0252911	1.567	3.86	8754	NM_001289024	intron	KIF6	3.961	3.759	1.906	1.229
chr20:23141834-23141869	3.009	2.591	3.622	0.00144475	0.00975419	1.764	4.188	-28579	NR_034149	Intergenic	LINC00656	4.271	4.105	1.603	1.925
chr15:22833041-22833077	3.008	1.982	2.64	0.0147048	0.0448218	1.416	3.632	-336	NM_052903	promoter-TSS	TUBGCP5	3.321	3.943	1.603	1.229
chr14:19773430-19773466	3.003	2.348	3.105	0.00502211	0.0221217	1.611	3.965	-92432	NR_073459	Intergenic	BMS1P18	4.271	3.658	1.603	1.619
chr7:13506976-13507012	3.001	3.337	5.33	2.11287e-05	0.00061967	2.275	4.893	519145	NM_001163152	Intergenic	ETV1	4.791	4.995	2.157	2.393
chr1:160854362-160854437	2.999	1.973	2.717	0.0123567	0.0399485	1.419	3.612	560	NM_017625	intron	ITLN1	3.567	3.658	1.219	1.619
chr10:1797482-1797518	2.998	1.973	2.714	0.0124356	0.0401194	1.419	3.612	-17830	NM_018702	Intergenic	ADARB2	3.676	3.549	1.219	1.619
chr2:19770856-19770960	2.995	2.343	3.222	0.00379847	0.0183715	1.611	3.952	-212536	NM_145260	Intergenic	OSR1	3.961	3.943	1.603	1.619
chr1:175661771-175661822	2.995	1.605	2.589	0.0164535	0.048356	1.224	3.287	50955	NM_003285	intron	TNR	3.024	3.549	1.219	1.229
chr2:95645525-95645561	2.995	1.605	2.589	0.0164535	0.048356	1.224	3.287	-32456	NR_037597	Intergenic	LOC442028	3.024	3.549	1.219	1.229
chr14:38230022-38230058	2.99	1.968	2.687	0.0132075	0.0418107	1.419	3.604	165636	NM_001310135	intron	TTC6	3.449	3.759	1.219	1.619
chr14:20073011-20073047	2.99	1.605	2.578	0.0168836	0.0491612	1.224	3.287	-52757	NM_001145442	Intergenic	POTEM	3.567	3.007	1.219	1.229
chr6:161154041-161154076	2.99	1.605	2.578	0.0168836	0.0491612	1.224	3.287	30834	NM_000301	intron	PLG	3.567	3.007	1.219	1.229
chr22:48830699-48830760	2.988	1.973	2.708	0.0125953	0.0404655	1.416	3.612	-54542	NM_001082967	Intergenic	FAM19A5	3.567	3.658	1.603	1.229
chr14:58429296-58429332	2.987	1.968	2.679	0.0134571	0.042301	1.419	3.605	-96722	NM_001306087	Intergenic	SLC35F4	3.778	3.432	1.219	1.619
chr20:23986243-23986310	2.985	2.65	3.598	0.00153127	0.0101784	1.9	4.226	-16861	NM_178311	Intergenic	GGTLC1	4.271	4.18	1.219	2.58
chr5:10962969-10963005	2.982	2.206	2.991	0.00655839	0.0263716	1.572	3.816	-201600	NM_004394	Intergenic	DAP	3.873	3.759	1.219	1.925
chr17:64961463-64961498	2.977	2.576	3.077	0.00536578	0.0230945	1.762	4.169	501	NM_014405	intron	CACNG4	3.567	4.771	1.906	1.619
chr17:64961234-64961326	2.971	2.903	3.907	0.000715939	0.00616754	1.994	4.471	300	NM_014405	intron	CACNG4	4.124	4.819	2.37	1.619
chr1:156829457-156829493	2.964	2.566	3.237	0.00366616	0.0179474	1.764	4.147	-763	NM_014215	promoter-TSS	INSRR	3.676	4.618	1.603	1.925
chr15:73193952-73193988	2.963	2.638	3.476	0.00205905	0.0123713	1.9	4.204	-117844	NR_023319	Intergenic	ADPGK	3.961	4.446	1.219	2.58
chr16:51226557-51226723	2.957	2.202	2.952	0.00718572	0.0280232	1.567	3.809	-41457	NM_002968	Intergenic	SALL1	3.676	3.943	1.906	1.229
chr9:22435204-22435240	2.955	2.203	2.81	0.00997841	0.0346391	1.567	3.816	-11618	NM_022160	Intergenic	DMRTA1	4.199	3.432	1.906	1.229
chr12:130604353-130604411	2.954	3.579	6.141	2.99032e-06	0.000183725	2.475	5.104	41841	NR_033834	Intergenic	FZD10-AS1	5.056	5.152	2.37	2.58
chr6:7502809-7502847	2.954	1.958	2.605	0.0158766	0.0472207	1.416	3.588	-39042	NM_004415	Intergenic	DSP	3.873	3.303	1.603	1.229
chr15:55308639-55308704	2.952	2.371	3.197	0.00403007	0.0190804	1.699	3.952	180559	NM_016304	Intergenic	RSL24D1	3.961	3.943	1.219	2.178
chr2:19945856-19945911	2.951	3.135	4.755	8.72931e-05	0.00153933	2.147	4.68	-122731	NR_033875	Intergenic	LINC00954	4.637	4.722	2.37	1.925
chr20:36509507-36509543	2.948	2.369	3.181	0.00419172	0.0195812	1.699	3.95	-21974	NM_080607	Intergenic	VSTM2L	4.045	3.854	1.219	2.178
chr13:20827604-20827640	2.946	2.32	2.886	0.00837971	0.0308204	1.611	3.917	-21088	NM_001110219	Intergenic	GJB6	4.403	3.432	1.603	1.619
chr11:35450177-35450213	2.946	1.581	2.588	0.016496	0.0484321	1.224	3.242	-8585	NM_001252652	Intergenic	SLC1A2	3.18	3.303	1.219	1.229
chr20:17483734-17483770	2.946	1.581	2.588	0.016496	0.0484321	1.224	3.242	28262	NM_001195	intron	BFSP1	3.18	3.303	1.219	1.229
chr6:154837495-154837665	2.946	1.581	2.588	0.016496	0.0484321	1.224	3.242	-5827	NM_173515	Intergenic	CNKSR3	3.18	3.303	1.219	1.229
chr9:96564304-96564339	2.946	1.581	2.588	0.016496	0.0484321	1.224	3.242	-17317	NR_036254	Intergenic	MIR4291	3.18	3.303	1.219	1.229
chr12:9102285-9102382	2.944	1.581	2.585	0.0166137	0.0486664	1.224	3.242	23	NM_002355	promoter-TSS	M6PR	3.321	3.163	1.219	1.229
chr2:222382254-222382289	2.944	1.581	2.585	0.0166137	0.0486664	1.224	3.242	54806	NM_001304537	intron	EPHA4	3.321	3.163	1.219	1.229
chr5:91125881-91125917	2.944	1.581	2.585	0.0166137	0.0486664	1.224	3.242	-446750	NM_020801	Intergenic	ARRDC3	3.321	3.163	1.219	1.229
chr6:19996072-19996107	2.944	1.581	2.585	0.0166137	0.0486664	1.224	3.242	158489	NM_001546	Intergenic	ID4	3.321	3.163	1.219	1.229
chr12:102928874-102928910	2.943	2.195	2.898	0.00814721	0.0303287	1.567	3.796	-54469	NM_000618	Intergenic	IGF1	3.567	4.026	1.906	1.229
chr6:218132-218168	2.942	2.558	3.423	0.00234442	0.0134818	1.764	4.128	-12666	NR_126020	Intergenic	LOC285766	4.403	3.854	1.603	1.925
chr14:99614633-99614669	2.942	2.318	2.999	0.00644385	0.0260376	1.611	3.91	123399	NM_022898	Intergenic	BCL11B	4.271	3.549	1.603	1.619
chr7:152825485-152825521	2.941	2.364	3.149	0.00451572	0.0205791	1.699	3.942	283816	NR_125776	Intergenic	LINC01287	3.778	4.105	1.219	2.178
chr2:220778813-220778849	2.941	2.315	3.14	0.00461822	0.0209002	1.611	3.902	-7545	NR_036228	Intergenic	MIR4268	3.778	4.026	1.603	1.619
chr6:36647470-36647548	2.94	3.535	5.824	6.37492e-06	0.000296736	2.45	5.059	1022	NM_001220778	intron	CDKN1A	4.929	5.189	2.721	2.178
chr21:37919811-37919847	2.94	2.376	3.082	0.00529886	0.0229053	1.693	3.964	-4712	NM_001146078	intron	CLDN14	3.676	4.251	2.157	1.229
chr1:160895813-160895878	2.939	2.195	2.884	0.00841018	0.0308783	1.567	3.797	-6409	NR_110695	Intergenic	LOC101928372	4.045	3.549	1.906	1.229
chr8:47823496-47823531	2.938	1.943	2.66	0.0140537	0.0435272	1.419	3.558	71006	NR_027013	Intergenic	LINC00293	3.567	3.549	1.219	1.619
chr20:45509531-45509615	2.937	2.878	4.096	0.000448696	0.00449398	1.998	4.422	-13690	NM_172110	Intergenic	EYA2	4.525	4.319	1.603	2.393
chr20:20761856-20761891	2.935	2.376	3.063	0.00554089	0.0235642	1.693	3.965	-68608	NM_020343	Intergenic	RALGAPA2	4.271	3.658	2.157	1.229
chr11:129573017-129573053	2.934	2.558	3.415	0.00238805	0.0136499	1.762	4.128	-85871	NR_120582	Intergenic	LINC01395	4.403	3.854	1.906	1.619
chr1:4231113-4231149	2.934	1.94	2.646	0.0145039	0.0444221	1.419	3.553	230459	NR_040065	Intergenic	LINC01346	3.449	3.658	1.219	1.619
chr4:9326084-9326139	2.934	1.94	2.646	0.0145039	0.0444221	1.419	3.553	-779	NM_001242329	promoter-TSS	USP17L5	3.449	3.658	1.219	1.619
chr7:13506614-13506803	2.932	4.077	8.074	3.8685e-08	1.36739e-05	2.881	5.578	519430	NM_001163152	Intergenic	ETV1	5.644	5.513	2.868	2.894
chr7:50835495-50835531	2.932	1.94	2.64	0.0146862	0.044775	1.419	3.554	25646	NM_001001555	intron	GRB10	3.676	3.432	1.219	1.619
chr1:120364754-120364857	2.929	2.309	3.087	0.00523834	0.0227339	1.611	3.891	-10603	NM_001159352	Intergenic	REG4	3.676	4.105	1.603	1.619
chr5:126985023-126985059	2.929	2.309	3.087	0.00523834	0.0227339	1.611	3.891	328	NM_001048252	5'UTR	CTXN3	3.676	4.105	1.603	1.619
chr9:122871664-122871791	2.928	2.549	3.352	0.00278125	0.0150833	1.764	4.112	135600	NR_029604	Intergenic	MIR147A	3.778	4.446	1.603	1.925
chr16:5216867-5216910	2.927	2.737	3.822	0.000882953	0.00707735	1.888	4.291	-69068	NM_201400	Intergenic	EEF2KMT	4.403	4.18	2.157	1.619
chr2:225091077-225091113	2.927	2.5	3.159	0.00440983	0.0202674	1.806	4.061	175616	NM_001122779	Intergenic	FAM124B	3.676	4.446	1.219	2.393
chr15:23665556-23665602	2.926	2.178	2.922	0.00770636	0.029235	1.572	3.766	26811	NM_001304388	Intergenic	GOLGA6L2	3.873	3.658	1.219	1.925
chr22:49484474-49484509	2.926	2.178	2.922	0.00770636	0.029235	1.572	3.766	221910	NR_038944	Intergenic	LINC01310	3.873	3.658	1.219	1.925
chr14:37029045-37029081	2.923	1.94	2.637	0.0147812	0.0449759	1.416	3.553	22723	NM_014360	Intergenic	NKX2-8	3.449	3.658	1.603	1.229
chr17:63716160-63716206	2.922	2.733	3.788	0.000960597	0.00746928	1.888	4.285	106478	NR_126542	intron	CEP112	4.124	4.446	2.157	1.619
chr16:86892421-86892467	2.921	2.183	2.818	0.00979762	0.0342678	1.567	3.777	-198946	NR_126008	Intergenic	LOC440390	3.449	4.105	1.906	1.229
chr13:110624298-110624333	2.921	1.94	2.632	0.0149665	0.0453567	1.416	3.554	-81316	NR_126387	Intergenic	LINC00396	3.676	3.432	1.603	1.229
chr8:19368656-19368692	2.919	2.285	2.619	0.0153842	0.0462303	2.031	3.85	91382	NM_001130518	intron	CSGALNACT1	3.449	4.251	0.693	3.37
chr5:114369721-114369815	2.915	2.97	4.294	0.000274294	0.00324082	2.041	4.505	135892	NM_001300759	Intergenic	TRIM36	4.338	4.671	2.157	1.925
chr10:11381875-11381911	2.914	1.932	2.588	0.0165056	0.048446	1.419	3.54	4780	NR_126062	intron	CELF2-AS1	3.778	3.303	1.219	1.619
chr8:19467800-19467899	2.913	3.347	4.906	6.01427e-05	0.00121117	2.372	4.872	-7794	NM_001130518	intron	CSGALNACT1	4.973	4.771	3.125	1.619
chr6:45608792-45608827	2.912	2.18	2.924	0.00767222	0.0291797	1.567	3.768	218496	NM_001278478	Intergenic	RUNX2	3.778	3.759	1.906	1.229
chr4:75200111-75200156	2.911	2.786	3.961	0.000626475	0.00564927	1.916	4.327	25947	NM_001270990	Intergenic	EPGN	4.403	4.251	1.906	1.925
chr8:842261-842375	2.901	3.816	5.454	1.56125e-05	0.000517651	2.711	5.308	154713	NR_073397	intron	ERICH1-AS1	5.797	4.819	2.157	3.265
chr20:24186194-24186230	2.901	2.357	3.064	0.00552182	0.0235185	1.693	3.928	5809	NR_040102	intron	FLJ33581	3.676	4.18	2.157	1.229
chr12:129337277-129337313	2.898	2.502	3.283	0.00328041	0.0167566	1.8	4.062	-684	NR_133646	promoter-TSS	GLT1D1	3.873	4.251	2.37	1.229
chr1:170583378-170583431	2.897	2.162	2.816	0.00983919	0.0343526	1.572	3.737	-49908	NM_006902	Intergenic	PRRX1	3.449	4.026	1.219	1.925
chr11:8289877-8289913	2.895	3.323	5.125	3.50266e-05	0.000858165	2.325	4.825	287	NM_001270428	intron	LMO1	4.929	4.722	1.906	2.745
chr9:96460849-96460947	2.892	2.71	3.544	0.00174826	0.0111218	1.89	4.245	103775	NR_049853	Intergenic	MIR548AU	3.873	4.618	1.603	2.178
chr20:23753843-23753879	2.892	2.162	2.8	0.0102051	0.03516	1.572	3.739	-22287	NM_001898	Intergenic	CST1	4.045	3.432	1.219	1.925
chr20:5383743-5383848	2.889	2.53	3.474	0.00206913	0.0124159	1.764	4.075	42598	NR_038240	Intergenic	LINC00658	4.124	4.026	1.603	1.925
chr7:100634771-100634861	2.888	2.712	3.383	0.00258412	0.0143209	1.89	4.25	21912	NM_001164462	exon	MUC12	4.741	3.759	1.603	2.178
chr8:59050593-59050678	2.884	3.816	6.728	7.60381e-07	8.74644e-05	2.699	5.297	134024	NR_105005	intron	LOC101929528	5.443	5.152	2.37	3.028
chr15:26043084-26043120	2.884	2.494	3.214	0.00386946	0.0186118	1.8	4.048	50870	NR_039865	intron	MIR4715	3.778	4.319	2.37	1.229
chr10:6465953-6466007	2.883	2.285	2.906	0.00799683	0.0299451	1.611	3.85	97473	NR_040079	Intergenic	LOC399715	3.449	4.251	1.603	1.619
chr4:5682944-5682996	2.879	2.72	3.448	0.00220533	0.0129515	1.975	4.263	27324	NM_147127	intron	EVC2	4.582	3.943	2.721	1.229
chr7:64960036-64960179	2.878	2.346	3.115	0.00490481	0.0217619	1.693	3.907	121396	NM_001287534	Intergenic	ZNF92	3.961	3.854	2.157	1.229
chr12:4233038-4233169	2.875	2.528	3.436	0.00226836	0.0131914	1.762	4.071	-149798	NM_001759	Intergenic	CCND2	4.199	3.943	1.906	1.619
chr15:20817697-20817738	2.875	2.152	2.876	0.00857232	0.0312978	1.572	3.718	50044	NR_027411	Intergenic	GOLGA8CP	3.778	3.658	1.219	1.925
chr11:117881278-117881313	2.873	1.91	2.594	0.0162659	0.0479581	1.419	3.499	24190	NR_026691	Intergenic	IL10RA	3.449	3.549	1.219	1.619
chr4:25106489-25106531	2.872	1.91	2.592	0.0163681	0.0481842	1.419	3.5	55694	NM_016955	Intergenic	SEPSECS	3.567	3.432	1.219	1.619
chr5:61304470-61304506	2.868	2.147	2.721	0.012225	0.0396829	1.572	3.713	-272963	NR_105000	Intergenic	LOC100506526	3.321	4.105	1.219	1.925
chr17:37872172-37872207	2.86	2.483	3.255	0.00351233	0.0175193	1.8	4.027	-10558	NR_039881	exon	MIR4728	3.873	4.18	2.37	1.229
chr15:29695913-29696162	2.858	3.411	5.538	1.27349e-05	0.000457283	2.381	4.896	-134018	NM_138704	intron	NSMCE3	4.884	4.909	2.37	2.393
chr2:31708548-31708616	2.856	2.152	2.86	0.0088954	0.0321114	1.567	3.718	-70971	NM_000379	Intergenic	XDH	3.778	3.658	1.906	1.229
chr2:3966662-3966697	2.855	3.209	4.863	6.67543e-05	0.00128996	2.24	4.706	54942	NR_037881	Intergenic	LINC01304	4.741	4.671	2.556	1.925
chr5:135564280-135564333	2.855	2.465	3.269	0.00339356	0.0171194	1.806	3.994	-35456	NR_024418	intron	LOC389332	4.045	3.943	1.219	2.393
chr7:100643394-100643457	2.853	3.631	5.941	4.82127e-06	0.000247118	2.558	5.106	17463	NR_120520	exon	LOC102724094	5.347	4.865	2.37	2.745
chr15:28116166-28116214	2.853	2.321	3.074	0.00539663	0.0231769	1.699	3.86	228268	NM_000275	intron	OCA2	3.778	3.943	1.219	2.178
chr12:7747192-7747254	2.852	2.699	3.716	0.00114659	0.00841064	1.888	4.222	71276	NM_001644	Intergenic	APOBEC1	4.338	4.105	2.157	1.619
chr7:156012388-156012484	2.851	3.663	6.171	2.78902e-06	0.000177894	2.59	5.143	225846	NR_038232	Intergenic	LOC285889	5.209	5.076	3.002	2.178
chr1:108377452-108377535	2.851	2.139	2.793	0.0103822	0.0356037	1.572	3.696	-62351	NR_107006	intron	MIR7852	3.449	3.943	1.219	1.925
chr15:28341018-28341064	2.848	2.963	3.941	0.00065813	0.00583547	2.087	4.471	3417	NM_000275	intron	OCA2	4.124	4.819	2.556	1.619
chr5:59338240-59338276	2.847	2.148	2.826	0.00961317	0.0338772	1.567	3.711	-148637	NM_001104631	intron	PDE4D	3.873	3.549	1.906	1.229
chr4:25042039-25042075	2.846	2.682	3.556	0.00169509	0.0109124	1.982	4.189	-9643	NM_018176	Intergenic	LGI2	4.199	4.18	1.219	2.745
chr6:159674063-159674148	2.844	2.695	3.663	0.00130516	0.00913533	1.888	4.214	-83067	NR_121668	intron	LOC101929122	4.403	4.026	2.157	1.619
chr1:181706384-181706439	2.843	2.319	2.59	0.0164283	0.0482986	1.699	3.872	253726	NM_001205293	intron	CACNA1E	4.582	3.163	1.219	2.178
chr7:64941335-64941370	2.841	2.315	3.023	0.00608621	0.0250818	1.699	3.851	102641	NM_001287534	Intergenic	ZNF92	4.045	3.658	1.219	2.178
chr10:129269089-129269134	2.835	2.504	3.362	0.00271393	0.0148277	1.764	4.027	-78501	NM_001030013	Intergenic	NPS	4.199	3.854	1.603	1.925
chr8:58128445-58128483	2.826	2.678	3.665	0.00130003	0.00910694	1.89	4.182	-2371	NR_038235	Intergenic	LINC01606	4.045	4.319	1.603	2.178
chr20:24115554-24115600	2.826	2.321	3.046	0.00577328	0.0241798	1.693	3.86	-64826	NR_040102	Intergenic	FLJ33581	3.961	3.759	2.157	1.229
chr15:25966136-25966175	2.823	2.258	2.952	0.00718045	0.0280159	1.611	3.797	127816	NR_039865	intron	MIR4715	4.045	3.549	1.603	1.619
chr1:214596767-214596803	2.82	2.125	2.821	0.00974301	0.0341625	1.572	3.667	128239	NM_005401	intron	PTPN14	3.676	3.658	1.219	1.925
chr11:126781352-126781387	2.819	2.126	2.689	0.0131452	0.0416681	1.572	3.674	-29272	NR_046986	intron	KIRREL3-AS2	4.045	3.303	1.219	1.925
chr15:20817988-20818023	2.819	2.126	2.689	0.0131452	0.0416681	1.572	3.674	50332	NR_027411	Intergenic	GOLGA8CP	4.045	3.303	1.219	1.925
chr6:159925570-159925631	2.818	2.315	3.012	0.00624924	0.0255208	1.693	3.851	121038	NR_125873	Intergenic	LOC102724053	3.676	4.026	2.157	1.229
chr3:146195294-146195360	2.816	2.497	3.303	0.00312863	0.0162554	1.762	4.014	-8239	NM_001199978	intron	PLSCR2	3.778	4.251	1.906	1.619
chr6:1244783-1244880	2.808	2.562	3.309	0.00308278	0.0161242	1.9	4.062	-67843	NM_033260	Intergenic	FOXQ1	4.271	3.854	1.219	2.58
chr15:29849374-29849409	2.806	2.993	3.896	0.0007362	0.00626731	2.234	4.486	13535	NM_015307	intron	FAM189A1	4.465	4.506	3.238	1.229
chr15:38873584-38873619	2.806	2.126	2.692	0.0130739	0.0415039	1.567	3.673	-16595	NM_001128602	Intergenic	RASGRP1	3.321	4.026	1.906	1.229
chr6:6319989-6320061	2.805	2.681	3.508	0.00190462	0.0117808	1.975	4.188	899	NM_000129	intron	F13A1	4.124	4.251	2.721	1.229
chr9:112245890-112245926	2.804	2.912	4.183	0.000361806	0.00390929	2.042	4.393	14685	NM_002829	intron	PTPN3	4.403	4.384	1.906	2.178
chr2:239599423-239599459	2.799	3.181	4.747	8.90637e-05	0.00155386	2.24	4.652	-135301	NR_037809	Intergenic	LINC01107	4.582	4.722	2.556	1.925
chr12:52863301-52863337	2.798	3.092	4.532	0.000152071	0.00221089	2.167	4.562	4250	NM_173086	intron	KRT6C	4.403	4.722	2.157	2.178
chr15:28096042-28096105	2.797	2.122	2.791	0.0104194	0.0356875	1.567	3.663	248384	NM_000275	intron	OCA2	3.567	3.759	1.906	1.229
chr12:114129774-114129810	2.794	2.487	3.356	0.00275382	0.0149632	1.762	3.994	81696	NR_110026	Intergenic	LINC01234	3.961	4.026	1.906	1.619
chr11:100359983-100360019	2.792	2.241	2.98	0.0067328	0.0268119	1.611	3.765	-198406	NM_152432	Intergenic	ARHGAP42	3.676	3.854	1.603	1.619
chr7:3988822-3988858	2.792	2.241	2.98	0.0067328	0.0268119	1.611	3.765	-180477	NM_001079653	intron	SDK1	3.676	3.854	1.603	1.619
chrX:70110356-70110471	2.788	2.66	3.619	0.0014552	0.0098033	1.89	4.149	18153	NM_001003811	intron	TEX11	4.271	4.026	1.603	2.178
chr8:86568051-86568087	2.787	2.484	3.321	0.00299365	0.0158328	1.762	3.989	-164	NR_003594	promoter-TSS	REXO1L2P	4.124	3.854	1.906	1.619
chr2:237363838-237363912	2.785	2.429	3.106	0.00500165	0.0220703	1.806	3.928	48465	NM_001270585	intron	IQCA1	3.676	4.18	1.219	2.393
chr2:220379431-220379466	2.784	2.285	2.943	0.00734171	0.0283581	1.699	3.796	557	NM_182847	exon	ASIC4	3.567	4.026	1.219	2.178
chr21:36009039-36009075	2.781	2.115	2.735	0.0118368	0.0388709	1.567	3.652	-21616	NM_004414	Intergenic	RCAN1	3.873	3.432	1.906	1.229
chr7:155773232-155773268	2.781	2.115	2.735	0.0118368	0.0388709	1.567	3.652	17924	NM_001291913	Intergenic	LOC389602	3.873	3.432	1.906	1.229
chr20:20727914-20727950	2.78	2.285	2.929	0.00758408	0.0289777	1.699	3.797	-34666	NM_020343	Intergenic	RALGAPA2	4.045	3.549	1.219	2.178
chr19:32538559-32538595	2.78	2.107	2.575	0.016972	0.0493076	1.572	3.643	21809	NR_110675	intron	LINC01533	4.124	3.163	1.219	1.925
chr21:39132297-39132333	2.78	2.107	2.575	0.016972	0.0493076	1.572	3.643	156426	NM_002240	intron	KCNJ6	4.124	3.163	1.219	1.925
chr1:160577102-160577180	2.779	2.297	3.002	0.00639939	0.0259191	1.693	3.816	-27835	NM_001184879	Intergenic	CD84	3.778	3.854	2.157	1.229
chr6:144416887-144416977	2.779	2.297	2.999	0.00644377	0.0260376	1.693	3.816	-178	NM_031287	promoter-TSS	SF3B5	3.873	3.759	2.157	1.229
chr14:92766374-92766409	2.778	2.478	3.278	0.00331994	0.0168899	1.762	3.979	-22533	NM_153648	Intergenic	SLC24A4	3.778	4.18	1.906	1.619
chr10:64417455-64417490	2.778	2.235	2.925	0.00766021	0.02917	1.611	3.755	137266	NM_199452	intron	ZNF365	3.961	3.549	1.603	1.619
chr12:125781532-125781567	2.776	3.489	5.358	1.97549e-05	0.000595331	2.475	4.931	-29612	NM_052907	Intergenic	TMEM132B	4.637	5.225	2.37	2.58
chr6:144656754-144656865	2.775	2.93	3.793	0.000948731	0.00740757	2.087	4.409	43937	NM_007124	intron	UTRN	4.791	4.026	2.556	1.619
chr22:48963706-48963796	2.769	3.078	4.486	0.000170243	0.00235405	2.167	4.537	-8367	NM_015381	intron	FAM19A5	4.69	4.384	2.157	2.178
chr7:96680379-96680415	2.769	2.437	3.14	0.00461293	0.0208865	1.8	3.942	-26254	NM_005221	Intergenic	DLX5	3.778	4.105	2.37	1.229
chr11:87177477-87177513	2.762	2.712	3.741	0.00107767	0.00803881	1.916	4.188	428609	NM_001168724	Intergenic	TMEM135	4.271	4.105	1.906	1.925
chr9:68409278-68409314	2.762	2.712	3.741	0.00107767	0.00803881	1.916	4.188	-6012	NR_039689	Intergenic	MIR4477B	4.271	4.105	1.906	1.925
chr2:239838395-239838463	2.761	3.363	5.326	2.13632e-05	0.000624428	2.381	4.804	9536	NR_034162	Intergenic	FLJ43879	4.838	4.771	2.37	2.393
chr20:31623008-31623044	2.761	2.554	3.221	0.00381289	0.0184149	1.893	4.048	3572	NM_174897	intron	BPIFB6	3.778	4.319	2.556	1.229
chr11:102690189-102690225	2.761	2.274	2.861	0.008872	0.0320509	1.699	3.777	-21241	NM_001145938	intron	MMP1	3.449	4.105	1.219	2.178
chr20:45509836-45509872	2.759	2.789	3.805	0.000921001	0.00728153	1.998	4.254	-13409	NM_172110	Intergenic	EYA2	4.403	4.105	1.603	2.393
chr2:89254640-89254721	2.759	2.095	2.752	0.011409	0.0378769	1.572	3.612	142797	NR_039635	Intergenic	MIR4436A	3.676	3.549	1.219	1.925
chr21:37977674-37977710	2.755	2.638	3.394	0.00251515	0.0140801	1.982	4.107	-28825	NM_001146077	Intergenic	CLDN14	4.271	3.943	1.219	2.745
chr17:63452251-63452321	2.754	2.463	3.295	0.00318896	0.016468	1.764	3.95	-1373	NR_131984	Intergenic	CRAT40	3.873	4.026	1.603	1.925
chr20:45401709-45401823	2.753	2.463	3.289	0.00323842	0.0166272	1.764	3.95	63487	NM_030777	Intergenic	SLC2A10	4.045	3.854	1.603	1.925
chr8:6741726-6741772	2.753	2.271	2.966	0.00695916	0.0274154	1.699	3.768	-6220	NM_005218	Intergenic	DEFB1	3.778	3.759	1.219	2.178
chr13:109292348-109292434	2.751	2.09	2.724	0.0121461	0.0395222	1.572	3.604	10820	NM_001198950	intron	MYO16	3.449	3.759	1.219	1.925
chr5:34564295-34564331	2.745	3.032	4.38	0.000221735	0.00282332	2.147	4.483	-92120	NM_015577	Intergenic	RAI14	4.403	4.563	2.37	1.925
chr6:351701-351737	2.744	3.153	4.659	0.00011087	0.00178788	2.24	4.6	-40020	NR_046000	TTS	IRF4	4.582	4.618	2.556	1.925
chr16:32005957-32005993	2.744	2.783	3.555	0.00169843	0.0109215	1.998	4.245	120896	NM_003414	Intergenic	ZNF267	4.637	3.854	1.603	2.393
chr13:24873675-24873721	2.743	3.211	4.845	6.98908e-05	0.00132937	2.274	4.652	-7606	NM_001303138	intron	C1QTNF9	4.741	4.563	2.37	2.178
chr20:41871921-41871956	2.743	2.458	3.242	0.00361841	0.0178379	1.764	3.941	-53382	NM_007050	Intergenic	PTPRT	4.124	3.759	1.603	1.925
chr11:8289710-8289746	2.74	3.326	5.17	3.13243e-05	0.00079501	2.369	4.757	454	NM_001270428	intron	LMO1	4.791	4.722	2.157	2.58
chr6:33600537-33600612	2.74	2.215	2.924	0.00766364	0.0291706	1.611	3.718	11419	NM_002224	intron	ITPR3	3.778	3.658	1.603	1.619
chr19:14884382-14884418	2.74	2.095	2.736	0.0118342	0.0388709	1.567	3.612	3339	NM_001271052	intron	ADGRE2	3.676	3.549	1.906	1.229
chr10:132924837-132924872	2.738	2.458	3.247	0.00357818	0.0177279	1.762	3.942	31374	NR_120623	intron	TCERG1L-AS1	3.778	4.105	1.906	1.619
chr14:21279436-21279472	2.738	2.263	2.911	0.00790683	0.0297411	1.699	3.755	-8418	NM_002933	Intergenic	RNASE1	3.567	3.943	1.219	2.178
chr20:23480611-23480647	2.734	2.777	3.656	0.00132865	0.00923875	1.998	4.234	8891	NM_001281730	Intergenic	CST8	4.525	3.943	1.603	2.393
chr10:13737678-13737950	2.733	3.482	5.347	2.02799e-05	0.000602857	2.528	4.896	108875	NM_003675	intron	PRPF18	4.884	4.909	1.906	3.151
chr6:39745611-39745646	2.733	2.211	2.898	0.00814772	0.0303287	1.611	3.711	-14530	NM_001201427	Intergenic	DAAM2	3.567	3.854	1.603	1.619
chr12:129453353-129453389	2.732	2.09	2.708	0.0125952	0.0404655	1.567	3.604	115392	NM_144669	intron	GLT1D1	3.449	3.759	1.906	1.229
chr13:28601499-28601535	2.732	2.09	2.708	0.0125952	0.0404655	1.567	3.604	-38743	NM_001105577	intron	URAD	3.449	3.759	1.906	1.229
chr7:525422-525511	2.73	2.774	3.803	0.000924827	0.00729987	1.998	4.225	34014	NM_033023	Intergenic	PDGFA	4.199	4.251	1.603	2.393
chr5:135005467-135005509	2.73	2.258	2.756	0.0113036	0.0376557	1.699	3.75	-15864	NR_027127	Intergenic	LOC340074	3.321	4.18	1.219	2.178
chr19:35068523-35068558	2.728	3.325	5.145	3.33189e-05	0.00083133	2.367	4.755	55	NR_027620	promoter-TSS	SCGB1B2P	4.69	4.819	2.556	2.178
chr4:187407222-187407282	2.728	3.019	4.166	0.00037739	0.00401693	2.149	4.46	14960	NR_033900	intron	F11-AS1	4.741	4.18	1.906	2.393
chr5:110292827-110292863	2.728	2.271	2.943	0.00734132	0.0283581	1.693	3.768	-112933	NR_045089	Intergenic	TSLP	3.778	3.759	2.157	1.229
chr4:25024006-25024099	2.727	2.45	3.169	0.00430637	0.0199492	1.764	3.928	8361	NM_018176	intron	LGI2	4.199	3.658	1.603	1.925
chr10:45089306-45089456	2.726	2.21	2.743	0.011635	0.0383864	1.611	3.713	-208836	NM_001033886	Intergenic	CXCL12	4.124	3.303	1.603	1.619
chr7:525236-525271	2.726	2.079	2.648	0.0144277	0.0442495	1.572	3.588	34227	NM_033023	Intergenic	PDGFA	3.873	3.303	1.219	1.925
chr22:22725470-22725594	2.715	3.504	5.565	1.19254e-05	0.000437514	2.526	4.914	73069	NR_027293	Intergenic	BMS1P20	4.791	5.036	2.157	2.894
chr9:96582834-96582870	2.713	2.686	3.46	0.00214022	0.0127054	1.916	4.142	1213	NR_036254	Intergenic	MIR4291	3.778	4.506	1.906	1.925
chr17:33679130-33679166	2.712	2.202	2.823	0.009687	0.0340525	1.611	3.696	21572	NM_001104590	3'UTR	SLFN11	3.961	3.432	1.603	1.619
chr8:53731250-53731318	2.711	2.621	3.531	0.00180064	0.0113612	1.89	4.075	-104258	NM_014781	Intergenic	RB1CC1	4.124	4.026	1.603	2.178
chr15:29944668-29944791	2.71	2.263	2.877	0.00855532	0.0312832	1.693	3.755	-81803	NM_015307	Intergenic	FAM189A1	3.961	3.549	2.157	1.229
chr5:167466645-167466695	2.71	2.263	2.877	0.00855532	0.0312832	1.693	3.755	192707	NR_109894	intron	CTB-178M22.2	3.961	3.549	2.157	1.229
chr14:95098840-95098888	2.709	2.44	3.243	0.00361264	0.0178206	1.764	3.908	-8198	NR_015340	Intergenic	SERPINA13P	3.873	3.943	1.603	1.925
chr6:6803415-6803450	2.709	2.44	3.243	0.00361264	0.0178206	1.764	3.908	-180374	NR_026970	Intergenic	LY86-AS1	3.873	3.943	1.603	1.925
chr21:42740842-42740959	2.709	2.439	3.095	0.00513989	0.0224584	1.764	3.909	6951	NM_002463	intron	MX2	3.567	4.251	1.603	1.925
chr11:128797331-128797367	2.708	2.079	2.632	0.0149492	0.0453205	1.567	3.588	10380	NM_001195194	Intergenic	TP53AIP1	3.873	3.303	1.906	1.229
chr7:4922179-4922249	2.708	2.079	2.632	0.0149492	0.0453205	1.567	3.588	1121	NM_018059	intron	RADIL	3.873	3.303	1.906	1.229
chr6:58196500-58196631	2.707	3.012	4.08	0.00046636	0.00461774	2.147	4.447	66641	NR_133000	Intergenic	GUSBP4	4.124	4.771	2.37	1.925
chr2:4068457-4068501	2.704	2.439	3.072	0.00541941	0.023221	1.764	3.91	-46857	NR_037881	Intergenic	LINC01304	4.271	3.549	1.603	1.925
chr11:132913497-132913532	2.704	2.403	2.884	0.00841094	0.0308783	1.8	3.884	-100478	NM_002545	intron	OPCML	3.449	4.319	2.37	1.229
chr17:70117108-70117161	2.703	2.437	3.216	0.0038515	0.0185643	1.764	3.902	-26	NM_000346	promoter-TSS	SOX9	3.778	4.026	1.603	1.925
chr5:153338617-153338685	2.699	2.065	2.691	0.0130903	0.0415483	1.572	3.558	79846	NM_018691	Intergenic	FAM114A2	3.567	3.549	1.219	1.925
chr16:32005609-32005773	2.698	2.623	3.362	0.0027159	0.0148356	1.888	4.081	120612	NM_003414	Intergenic	ZNF267	4.403	3.759	2.157	1.619
chr4:4945494-4945548	2.698	2.258	2.712	0.0124928	0.0402667	1.693	3.751	22986	NR_125893	intron	LOC101928306	4.199	3.303	2.157	1.229
chr11:87177721-87177757	2.697	2.403	2.86	0.00889808	0.0321177	1.8	3.885	428853	NM_001168724	Intergenic	TMEM135	4.338	3.432	2.37	1.229
chr6:44462119-44462180	2.695	2.437	3.208	0.00392423	0.0187948	1.762	3.902	58772	NR_039785	Intergenic	MIR4642	3.778	4.026	1.906	1.619
chr8:21025285-21025321	2.695	2.062	2.677	0.0135262	0.0424139	1.572	3.553	-130447	NR_104677	Intergenic	LOC101929172	3.449	3.658	1.219	1.925
chr14:96126710-96126800	2.694	3.329	5.016	4.57814e-05	0.00102609	2.381	4.739	9240	NR_028288	intron	TCL6	4.525	4.953	2.37	2.393
chr7:155940919-155940989	2.693	2.86	4.004	0.000563169	0.00524136	2.041	4.295	185628	NM_001291913	Intergenic	LOC389602	4.271	4.319	2.157	1.925
chr20:20802213-20802249	2.693	2.062	2.671	0.0137023	0.0427589	1.572	3.554	-108965	NM_020343	Intergenic	RALGAPA2	3.676	3.432	1.219	1.925
chr16:1281496-1281532	2.69	2.239	2.872	0.00866396	0.0315168	1.699	3.711	-1329	NM_024164	Intergenic	TPSB2	3.567	3.854	1.219	2.178
chr21:40040180-40040226	2.687	2.857	3.133	0.0046964	0.0211111	2.042	4.303	-6499	NM_004449	Intergenic	ERG	5.056	3.549	1.906	2.178
chr1:119915334-119915416	2.685	2.188	2.865	0.00879941	0.0318598	1.611	3.667	3806	NR_046780	intron	HAO2-IT1	3.676	3.658	1.603	1.619
chr6:39866743-39866778	2.685	2.188	2.865	0.00879941	0.0318598	1.611	3.667	-1605	NR_125831	intron	LOC100505635	3.676	3.658	1.603	1.619
chr1:152732533-152732597	2.684	3.003	3.921	0.000692928	0.00604606	2.147	4.432	2059	NM_001025231	exon	KPRP	4.838	4.026	2.37	1.925
chr17:32746087-32746122	2.684	2.189	2.729	0.0120111	0.0392786	1.611	3.674	-55853	NM_002981	Intergenic	CCL1	4.045	3.303	1.603	1.619
chr8:140844080-140844116	2.683	2.672	3.629	0.00141829	0.00965424	1.916	4.112	-128799	NR_104210	intron	KCNK9	4.045	4.18	1.906	1.925
chr8:12294414-12294449	2.681	2.065	2.675	0.0135757	0.042503	1.567	3.558	-90	NR_040091	promoter-TSS	LOC100506990	3.567	3.549	1.906	1.229
chr3:121798899-121798934	2.679	2.43	3.138	0.00464443	0.020965	1.762	3.891	2221	NM_176892	intron	CD86	4.124	3.658	1.906	1.619
chr21:45887384-45887447	2.676	2.668	3.591	0.00155695	0.0102826	1.916	4.106	12047	NM_030891	Intergenic	LRRC3	3.961	4.251	1.906	1.925
chr8:53012866-53012902	2.675	2.053	2.617	0.0154701	0.0464185	1.572	3.54	-201138	NM_052937	Intergenic	PCMTD1	3.778	3.303	1.219	1.925
chr14:94836270-94836305	2.674	2.424	2.954	0.00715004	0.0279326	1.764	3.885	-3249	NM_006220	Intergenic	SERPINA2	4.338	3.432	1.603	1.925
chr1:160745434-160745470	2.674	2.062	2.655	0.0142074	0.0438231	1.567	3.554	-20412	NM_001261456	Intergenic	LY9	3.676	3.432	1.906	1.229
chr6:161376664-161376741	2.672	2.243	2.874	0.00861032	0.0313828	1.693	3.718	-36056	NR_120425	Intergenic	MAP3K4	3.778	3.658	2.157	1.229
chr1:157387376-157387411	2.669	2.595	3.14	0.00461665	0.0208959	1.982	4.03	134916	NM_031281	Intergenic	FCRL5	4.403	3.658	1.219	2.745
chr9:96627338-96627450	2.668	2.849	3.839	0.00084785	0.00690425	2.041	4.276	45755	NR_036254	Intergenic	MIR4291	4.525	4.026	2.157	1.925
chr10:133666133-133666169	2.668	2.178	2.804	0.0101222	0.0349554	1.611	3.652	-43616	NR_038365	Intergenic	LINC01164	3.449	3.854	1.603	1.619
chr9:34892454-34892495	2.664	2.237	2.608	0.0157876	0.0470342	1.693	3.716	3300	NM_001309427	intron	FAM205C	3.18	4.251	2.157	1.229
chr17:16708389-16708454	2.66	2.416	3.182	0.0041802	0.0195462	1.764	3.864	16365	NR_026810	TTS	FAM106CP	3.873	3.854	1.603	1.925
chr6:55040451-55040486	2.659	2.595	3.426	0.00232792	0.0134205	1.89	4.027	1398	NM_001526	intron	HCRTR2	3.873	4.18	1.603	2.178
chr20:59937404-59937506	2.658	3.849	6.68	8.48576e-07	9.20674e-05	2.808	5.224	109973	NM_001794	intron	CDH4	5.412	5.036	2.721	2.894
chr2:239867608-239867679	2.658	2.869	3.889	0.000748591	0.00633622	2.087	4.292	-19679	NR_034162	Intergenic	FLJ43879	4.199	4.384	2.556	1.619
chr11:131068460-131068496	2.657	2.053	2.601	0.0160311	0.0475467	1.567	3.54	-171893	NM_001048209	Intergenic	NTM	3.778	3.303	1.906	1.229
chr2:208030897-208031060	2.657	2.053	2.601	0.0160311	0.0475467	1.567	3.54	-69	NR_073108	promoter-TSS	KLF7	3.778	3.303	1.906	1.229
chr6:159796142-159796178	2.656	2.981	4.2	0.000346497	0.00379158	2.149	4.389	-8403	NR_125873	Intergenic	LOC102724053	4.271	4.506	1.906	2.393
chr12:66285672-66285708	2.656	2.595	3.413	0.00240181	0.0136907	1.89	4.027	-9743	NM_001292024	intron	LOC100129940	4.199	3.854	1.603	2.178
chr8:70397535-70397575	2.656	2.595	3.413	0.00240181	0.0136907	1.89	4.027	-7473	NM_001128206	intron	SULF1	4.199	3.854	1.603	2.178
chr1:181473355-181473423	2.655	3.109	4.492	0.000167744	0.00233753	2.24	4.516	20703	NM_001205293	intron	CACNA1E	4.525	4.506	2.556	1.925
chr2:110097048-110097084	2.654	2.841	3.929	0.000678089	0.00595217	2.041	4.259	-166985	NR_036224	intron	MIR4266	4.338	4.18	2.157	1.925
chr4:187201328-187201364	2.654	2.379	2.952	0.00719304	0.0280295	1.8	3.836	14228	NM_000128	intron	F11	3.567	4.105	2.37	1.229
chr10:124856200-124856273	2.653	3.108	4.476	0.00017454	0.00239456	2.24	4.514	-39330	NM_001105574	Intergenic	HMX3	4.582	4.446	2.556	1.925
chr5:86176681-86176772	2.652	3.019	4.338	0.000246252	0.0030199	2.167	4.425	134092	NR_105017	Intergenic	LOC100505878	4.465	4.384	2.157	2.178
chr11:102501726-102501778	2.652	2.735	3.685	0.00123811	0.00883924	1.998	4.152	-5689	NM_004771	Intergenic	MMP20	4.124	4.18	1.603	2.393
chr5:150774262-150774432	2.651	3.106	4.453	0.00018509	0.0024943	2.24	4.511	-42206	NM_001308151	Intergenic	SLC36A1	4.403	4.618	2.556	1.925
chr11:2008854-2008889	2.651	2.735	3.681	0.00124858	0.00888219	1.998	4.152	2278	NR_024471	intron	MRPL23-AS1	4.199	4.105	1.603	2.393
chr14:95110352-95110387	2.651	2.599	3.443	0.00223099	0.0130637	1.888	4.034	3308	NR_015340	intron	SERPINA13P	4.124	3.943	2.157	1.619
chr3:155721511-155721677	2.644	2.833	3.826	0.000875541	0.00703668	2.042	4.245	-116743	NM_001308217	Intergenic	KCNAB1	4.465	4.026	1.906	2.178
chr9:96582254-96582290	2.644	2.406	2.971	0.00687567	0.027177	1.764	3.85	633	NR_036254	TTS	MIR4291	3.449	4.251	1.603	1.925
chr2:109774855-109774891	2.644	2.166	2.726	0.0121016	0.0394821	1.611	3.632	-16829	NR_036223	intron	MIR4265	3.321	3.943	1.603	1.619
chr2:154355250-154355286	2.642	2.215	2.837	0.00938687	0.033306	1.699	3.667	-19946	NM_019845	Intergenic	RPRM	3.676	3.658	1.219	2.178
chr11:8290097-8290133	2.641	3.548	5.393	1.81189e-05	0.00056458	2.593	4.922	67	NM_001270428	promoter-TSS	LMO1	5.172	4.671	2.157	3.028
chr15:53057580-53057629	2.641	3.041	4.036	0.000521243	0.00496696	2.248	4.435	15476	NR_073510	intron	ONECUT1	4.69	4.18	1.603	2.894
chr8:54395714-54395750	2.636	2.476	3.124	0.00480023	0.0214465	1.9	3.902	-231475	NM_001282904	Intergenic	OPRK1	4.045	3.759	1.219	2.58
chr10:50029101-50029137	2.636	2.213	2.817	0.00981232	0.0342954	1.699	3.664	93161	NM_001006939	exon	LRRC18	3.778	3.549	1.219	2.178
chr14:95351064-95351099	2.636	2.213	2.817	0.00981232	0.0342954	1.699	3.664	-114583	NM_173849	Intergenic	GSC	3.778	3.549	1.219	2.178
chr3:137650004-137650040	2.634	2.032	2.619	0.0153994	0.0462678	1.572	3.499	-67636	NM_001002026	Intergenic	CLDN18	3.449	3.549	1.219	1.925
chr2:239705161-239705197	2.633	2.032	2.616	0.0154996	0.0464619	1.572	3.5	-51494	NM_001271893	Intergenic	TWIST2	3.567	3.432	1.219	1.925
chr6:74682359-74682394	2.633	2.032	2.616	0.0154996	0.0464619	1.572	3.5	-96790	NR_110856	Intergenic	LOC101928516	3.567	3.432	1.219	1.925
chr8:100979220-100979492	2.633	2.032	2.616	0.0154996	0.0464619	1.572	3.5	56956	NR_031675	intron	MIR1273A	3.567	3.432	1.219	1.925
chr12:34371576-34371633	2.632	2.588	3.345	0.00282671	0.0152591	1.888	4.014	196389	NM_032834	Intergenic	ALG10	3.778	4.251	2.157	1.619
chr9:101157842-101157878	2.631	3.298	5.051	4.19468e-05	0.000971591	2.381	4.681	-139857	NM_001267571	intron	TBC1D2	4.69	4.671	2.37	2.393
chr14:96127036-96127071	2.629	3.151	4.591	0.000131285	0.002004	2.275	4.537	9539	NR_028288	intron	TCL6	4.403	4.671	2.157	2.393
chr20:23986527-23986562	2.627	3.151	4.57	0.00013815	0.00207519	2.275	4.537	-17129	NM_178311	Intergenic	GGTLC1	4.69	4.384	2.157	2.393
chr22:48963949-48964002	2.627	3.151	4.57	0.00013815	0.00207519	2.275	4.537	-8142	NM_015381	intron	FAM19A5	4.69	4.384	2.157	2.393
chr11:81359252-81359354	2.626	2.732	3.63	0.00141514	0.00963868	1.994	4.149	242575	NR_036186	Intergenic	MIR4300	4.271	4.026	2.37	1.619
chr7:99421104-99421140	2.626	2.732	3.63	0.00141514	0.00963868	1.994	4.149	-4514	NM_057095	Intergenic	CYP3A43	4.271	4.026	2.37	1.619
chr3:146194543-146194592	2.625	2.644	3.482	0.00203156	0.0122906	1.916	4.062	-7480	NM_001199978	intron	PLSCR2	4.271	3.854	1.906	1.925
chr20:12989618-12989763	2.625	2.158	2.794	0.010354	0.0355414	1.611	3.612	64	NM_018327	promoter-TSS	SPTLC3	3.567	3.658	1.603	1.619
chr15:71983857-71983898	2.624	2.577	3.411	0.00241341	0.0137369	1.89	3.994	0	NR_120346	promoter-TSS	THSD4-AS2	3.961	4.026	1.603	2.178
chr4:157119671-157119728	2.624	2.158	2.791	0.0104259	0.0356939	1.611	3.612	-244652	NM_001334	Intergenic	CTSO	3.676	3.549	1.603	1.619
chr3:88027620-88027662	2.623	2.826	3.729	0.00111083	0.00822467	2.041	4.234	-4085	NM_000866	Intergenic	HTR1F	4.525	3.943	2.157	1.925
chr4:26490490-26490525	2.623	2.826	3.729	0.00111083	0.00822467	2.041	4.234	1534	NM_000730	intron	CCKAR	4.525	3.943	2.157	1.925
chrX:3707118-3707230	2.623	2.577	3.407	0.00243279	0.0137908	1.89	3.994	54761	NR_034031	Intergenic	LOC389906	4.045	3.943	1.603	2.178
chr2:31708771-31708806	2.623	2.026	2.586	0.0165829	0.0486226	1.572	3.49	-71178	NM_000379	Intergenic	XDH	3.321	3.658	1.219	1.925
chr3:75386878-75386914	2.622	2.216	2.703	0.0127487	0.0408077	1.693	3.673	97370	NR_024241	Intergenic	FAM86DP	3.321	4.026	2.157	1.229
chr7:156206920-156207004	2.62	3.092	4.401	0.000210475	0.00271355	2.24	4.483	31320	NR_038232	Intergenic	LOC285889	4.582	4.384	2.556	1.925
chr10:6803273-6803309	2.62	2.026	2.577	0.0169028	0.0491822	1.572	3.49	17851	NR_108074	Intergenic	LINC00706	3.676	3.303	1.219	1.925
chr15:31873449-31873505	2.62	2.026	2.577	0.0169028	0.0491822	1.572	3.49	74065	NM_130901	intron	OTUD7A	3.676	3.303	1.219	1.925
chr5:127210978-127211155	2.62	2.026	2.577	0.0169028	0.0491822	1.572	3.49	207699	NR_015360	Intergenic	LINC01184	3.676	3.303	1.219	1.925
chr6:45908808-45908853	2.619	2.574	3.385	0.00256886	0.0142643	1.89	3.989	-3497	NR_045673	intron	CLIC5	3.873	4.105	1.603	2.178
chr8:6786261-6786300	2.619	2.726	3.17	0.00430353	0.0199443	1.994	4.145	-2683	NM_001926	Intergenic	DEFA6	3.567	4.722	2.37	1.619
chr2:102578084-102578144	2.617	2.574	3.375	0.00263001	0.0144922	1.89	3.989	-21813	NR_103791	Intergenic	LINC01127	4.124	3.854	1.603	2.178
chr13:20437974-20438025	2.616	2.152	2.762	0.0111349	0.0372962	1.611	3.604	-224	NM_001142684	promoter-TSS	ZMYM5	3.449	3.759	1.603	1.619
chr1:20407495-20407531	2.616	2.032	2.603	0.0159655	0.0474021	1.567	3.499	10812	NM_000929	intron	PLA2G5	3.449	3.549	1.906	1.229
chr16:51269605-51269655	2.615	2.032	2.6	0.0160689	0.0476007	1.567	3.5	-84447	NM_002968	Intergenic	SALL1	3.567	3.432	1.906	1.229
chr1:157555794-157555830	2.613	2.152	2.753	0.011364	0.0377721	1.611	3.605	12058	NM_031282	intron	FCRL4	3.778	3.432	1.603	1.619
chr20:59631308-59631343	2.613	2.152	2.753	0.011364	0.0377721	1.611	3.605	-22794	NR_109919	Intergenic	LOC100506470	3.778	3.432	1.603	1.619
chr10:132924608-132924644	2.611	2.358	2.923	0.00769183	0.0292225	1.8	3.796	31145	NR_120623	intron	TCERG1L-AS1	3.567	4.026	2.37	1.229
chr17:31365899-31365973	2.609	2.39	3.114	0.00491227	0.0217836	1.764	3.816	47054	NM_173847	intron	SPACA3	3.778	3.854	1.603	1.925
chr5:958895-958956	2.609	2.39	3.114	0.00491227	0.0217836	1.764	3.816	38529	NR_104615	Intergenic	LOC100506688	3.778	3.854	1.603	1.925
chr11:1761038-1761074	2.608	3.075	4.008	0.000557798	0.00520565	2.243	4.455	10768	NM_001170820	intron	IFITM10	4.045	4.865	1.906	2.58
chr10:13774464-13774529	2.608	2.832	3.796	0.000942856	0.0073792	2.091	4.221	145558	NM_003675	intron	PRPF18	4.124	4.319	1.603	2.58
chr11:8289458-8289493	2.605	3.258	4.891	6.23131e-05	0.00123943	2.369	4.627	706	NM_001270428	intron	LMO1	4.637	4.618	2.157	2.58
chr19:427291-427327	2.605	2.817	3.793	0.000949021	0.00740812	2.041	4.214	-18139	NM_001136263	intron	C2CD4C	4.403	4.026	2.157	1.925
chr12:5726017-5726053	2.605	2.026	2.57	0.0171863	0.0496917	1.567	3.49	122737	NM_002527	intron	NTF3	3.321	3.658	1.906	1.229
chr13:110715041-110715076	2.603	2.149	2.599	0.0161177	0.0477073	1.611	3.604	9427	NR_126387	Intergenic	LINC00396	4.045	3.163	1.603	1.619
chr8:66480106-66480182	2.603	2.149	2.599	0.0161177	0.0477073	1.611	3.604	-5243	NR_033893	Intergenic	LINC01299	4.045	3.163	1.603	1.619
chr12:5109551-5109608	2.602	3.075	4.337	0.000246789	0.00302214	2.243	4.45	-43505	NM_002234	Intergenic	KCNA5	4.582	4.319	1.906	2.58
chr3:75376795-75376831	2.602	2.574	3.36	0.00272585	0.0148589	1.888	3.989	107453	NR_024241	Intergenic	FAM86DP	4.124	3.854	2.157	1.619
chr2:18325887-18326057	2.602	2.564	3.029	0.00600046	0.0248491	1.89	3.978	266048	NM_002252	Intergenic	KCNS3	3.449	4.506	1.603	2.178
chr20:31694237-31694273	2.602	2.198	2.591	0.0164088	0.0482663	1.699	3.643	24937	NM_182519	intron	BPIFB4	4.124	3.163	1.219	2.178
chr7:100642031-100642070	2.601	3.449	4.903	6.05784e-05	0.00121562	2.526	4.809	18838	NR_120520	exon	LOC102724094	5.172	4.446	2.157	2.894
chr1:233743529-233743565	2.601	2.39	3.106	0.00500501	0.0220773	1.762	3.816	-6203	NM_002245	Intergenic	KCNK1	3.778	3.854	1.906	1.619
chr1:236635886-236636028	2.598	2.811	3.72	0.00113682	0.00836603	2.042	4.204	-45557	NM_201545	intron	LGALS8	4.465	3.943	1.906	2.178
chr10:97174321-97174356	2.596	2.726	3.401	0.00246944	0.0139291	2.123	4.112	26598	NM_001034954	exon	SORBS1	4.199	4.026	1.219	3.028
chr2:233994222-233994287	2.596	2.455	3.096	0.00512573	0.0224323	1.9	3.864	69578	NM_005541	intron	INPP5D	3.873	3.854	1.219	2.58
chr15:99015434-99015470	2.596	2.335	2.916	0.00781043	0.0294905	1.806	3.755	42159	NM_182562	intron	FAM169B	3.567	3.943	1.219	2.393
chr3:75820969-75821047	2.596	2.206	2.744	0.0116203	0.0383536	1.693	3.652	13247	NM_001128223	intron	ZNF717	3.873	3.432	2.157	1.229
chr6:3491915-3491950	2.596	2.142	2.697	0.0129184	0.0411877	1.611	3.588	-35140	NM_015482	Intergenic	SLC22A23	3.321	3.854	1.603	1.619
chr6:159795662-159795698	2.596	2.142	2.697	0.0129184	0.0411877	1.611	3.588	-8883	NR_125873	Intergenic	LOC102724053	3.321	3.854	1.603	1.619
chr11:125107725-125107761	2.594	3.079	4.184	0.000360857	0.0039034	2.24	4.46	73184	NM_022062	intron	PKNOX2	4.741	4.18	2.556	1.925
chr14:21372739-21372820	2.594	2.387	3.077	0.00535517	0.0230785	1.762	3.809	13218	NM_002935	Intergenic	RNASE3	3.676	3.943	1.906	1.619
chr16:27078185-27078221	2.593	2.335	2.905	0.00801884	0.0300064	1.806	3.755	-16	NM_001145545	promoter-TSS	C16orf82	3.961	3.549	1.219	2.393
chr7:155658732-155658767	2.592	3.278	4.862	6.69541e-05	0.00129309	2.381	4.642	-53783	NM_000193	Intergenic	SHH	4.465	4.819	2.37	2.393
chr14:95381134-95381170	2.592	3.078	4.375	0.000224655	0.00284908	2.24	4.455	-144653	NM_173849	Intergenic	GSC	4.465	4.446	2.556	1.925
chr11:108433835-108433871	2.592	2.387	3.068	0.00547452	0.0233787	1.762	3.809	-10921	NM_001144763	intron	EXPH5	3.961	3.658	1.906	1.619
chr14:92857861-92857897	2.592	2.387	3.068	0.00547452	0.0233787	1.762	3.809	67727	NM_153646	intron	SLC24A4	3.961	3.658	1.906	1.619
chr17:54815778-54815814	2.592	2.387	3.068	0.00547452	0.0233787	1.762	3.809	95460	NM_001085430	Intergenic	C17orf67	3.961	3.658	1.906	1.619
chr8:143694941-143695007	2.59	4.263	8.046	4.10864e-08	1.42264e-05	3.186	5.592	859	NM_015193	exon	ARC	5.533	5.651	3.002	3.37
chr5:174667315-174667351	2.59	2.625	3.463	0.00212585	0.0126489	1.916	4.027	203830	NM_000794	Intergenic	DRD1	3.873	4.18	1.906	1.925
chr1:153211194-153211258	2.588	2.806	3.5	0.00194513	0.0119421	2.042	4.198	-20953	NM_000427	Intergenic	LOR	4.637	3.759	1.906	2.178
chr20:23480445-23480481	2.588	2.704	3.495	0.00196954	0.0120571	1.998	4.096	8725	NM_001281730	Intergenic	CST8	4.338	3.854	1.603	2.393
chr20:23859602-23859637	2.588	2.625	3.45	0.00219551	0.0129206	1.916	4.027	760	NM_001900	intron	CST5	4.199	3.854	1.906	1.925
chr8:58172704-58172740	2.588	2.712	3.422	0.00235042	0.0135089	1.994	4.112	-1063	NR_038874	Intergenic	LOC286177	3.778	4.446	2.37	1.619
chr15:60476982-60477017	2.588	2.723	3.364	0.00270467	0.0147909	2.123	4.107	180579	NM_012182	Intergenic	FOXB1	4.271	3.943	1.219	3.028
chr10:126959140-126959187	2.588	2.379	3.026	0.00604515	0.0249786	1.764	3.796	-109540	NM_001083914	Intergenic	CTBP2	3.567	4.026	1.603	1.925
chr17:6802587-6802622	2.588	2.379	3.026	0.00604515	0.0249786	1.764	3.796	5509	NR_120453	intron	ALOX12P2	3.567	4.026	1.603	1.925
chr1:156830444-156830480	2.584	2.832	3.769	0.00100694	0.00771233	2.087	4.221	-209	NM_001012331	promoter-TSS	NTRK1	4.124	4.319	2.556	1.619
chr12:118322594-118322629	2.581	2.185	2.763	0.0111267	0.0372902	1.699	3.612	83416	NM_173598	intron	KSR2	3.676	3.549	1.219	2.178
chr7:93251474-93251547	2.581	2.185	2.763	0.0111267	0.0372902	1.699	3.612	-47469	NM_001742	Intergenic	CALCR	3.676	3.549	1.219	2.178
chr12:130499216-130499252	2.578	3.617	6.018	4.01356e-06	0.000217291	2.651	4.962	27653	NR_024457	Intergenic	LOC100190940	5.015	4.909	2.721	2.58
chr7:155766169-155766241	2.578	3.16	4.276	0.000287001	0.00333635	2.377	4.514	10879	NM_001291913	Intergenic	LOC389602	4.582	4.446	1.603	3.151
chr4:83295212-83295348	2.578	2.803	3.805	0.000920739	0.00728153	2.041	4.188	-131	NM_002138	promoter-TSS	HNRNPD	4.271	4.105	2.157	1.925
chr2:130057283-130057352	2.577	2.56	3.236	0.00367486	0.0179772	1.888	3.964	-25854	NR_122041	Intergenic	LOC151121	3.676	4.251	2.157	1.619
chr5:2136889-2136924	2.572	2.814	3.748	0.00106035	0.0079498	2.091	4.188	175408	NR_104616	Intergenic	LOC100506858	4.124	4.251	1.603	2.58
chr1:157238463-157238526	2.571	2.445	2.762	0.0111475	0.0373155	1.9	3.853	-130112	NM_001145312	Intergenic	ETV3	4.403	3.303	1.219	2.58
chr18:10725595-10725654	2.57	3.059	4.086	0.000459647	0.0045753	2.243	4.423	34022	NR_106846	intron	MIR6788	4.741	4.105	1.906	2.58
chr21:43797584-43797619	2.569	3.579	5.776	7.16353e-06	0.000317337	2.632	4.917	-10958	NM_003225	intron	TFF1	5.015	4.819	2.37	2.894
chr9:96488584-96488630	2.567	3.385	5.257	2.52967e-05	0.000696746	2.475	4.732	-93032	NR_036254	Intergenic	MIR4291	4.741	4.722	2.37	2.58
chr21:42440705-42440751	2.566	2.794	3.698	0.00119932	0.00863492	2.042	4.173	79263	NR_024100	Intergenic	LINC00323	4.403	3.943	1.906	2.178
chr22:22549958-22550051	2.565	3.122	4.495	0.000166511	0.00232844	2.274	4.483	-49187	NM_007128	Intergenic	VPREB1	4.582	4.384	2.37	2.178
chr2:228000945-228001023	2.565	2.791	3.53	0.00180803	0.0113943	2.042	4.17	28291	NM_000092	intron	COL4A4	3.778	4.563	1.906	2.178
chr17:46554599-46554634	2.565	2.37	2.81	0.00997284	0.034629	1.764	3.787	32422	NR_110804	Intergenic	LOC101927166	4.271	3.303	1.603	1.925
chr18:76170037-76170263	2.564	3.016	3.714	0.00115372	0.0084428	2.244	4.39	-464467	NR_104127	Intergenic	LINC01029	3.961	4.819	2.868	1.619
chr11:58735918-58735960	2.564	2.555	3.333	0.00291104	0.0155437	1.888	3.952	25217	NM_001220496	intron	GLYATL1	3.961	3.943	2.157	1.619
chr13:112157638-112157702	2.564	2.555	3.333	0.00291104	0.0155437	1.888	3.952	184679	NM_152324	Intergenic	TEX29	3.961	3.943	2.157	1.619
chr1:247634803-247634838	2.561	2.553	3.321	0.00299411	0.0158328	1.888	3.95	-19537	NM_001004492	Intergenic	OR2B11	3.873	4.026	2.157	1.619
chr13:26021730-26021766	2.56	2.125	2.711	0.0125157	0.0403166	1.611	3.553	-21164	NM_001313741	intron	ATP8A2	3.449	3.658	1.603	1.619
chr8:68453715-68453751	2.56	2.125	2.711	0.0125157	0.0403166	1.611	3.553	-197821	NM_006421	intron	ARFGEF1	3.449	3.658	1.603	1.619
chr1:182030440-182030476	2.559	3.337	5.042	4.29644e-05	0.000983746	2.451	4.68	389	NM_001009992	intron	ZNF648	4.637	4.722	2.157	2.745
chr1:111506135-111506234	2.559	2.791	3.497	0.00195742	0.0120002	2.042	4.17	381	NM_018372	intron	LRIF1	4.582	3.759	1.906	2.178
chr21:45820049-45820085	2.558	3.89	6.902	5.10252e-07	7.01091e-05	2.881	5.214	25379	NR_109964	intron	TRPM2-AS	5.134	5.294	2.868	2.894
chr21:39578791-39578827	2.558	2.125	2.705	0.0126866	0.0406586	1.611	3.554	559	NR_027695	intron	DSCR10	3.676	3.432	1.603	1.619
chr12:65443581-65443617	2.558	2.126	2.582	0.0167246	0.0488605	1.611	3.562	71747	NM_007191	TTS	WIF1	3.961	3.163	1.603	1.619
chr9:68380420-68380476	2.556	2.185	2.74	0.0117269	0.0386264	1.693	3.612	-34860	NR_039689	Intergenic	MIR4477B	3.676	3.549	2.157	1.229
chr13:29498618-29498690	2.555	2.686	3.483	0.00202601	0.0122699	1.998	4.062	-100094	NM_001033602	Intergenic	MTUS2	3.873	4.251	1.603	2.393
chr16:85786856-85786891	2.555	2.608	3.447	0.00220984	0.0129712	1.916	3.994	-2185	NM_206967	Intergenic	C16orf74	3.961	4.026	1.906	1.925
chr20:31657707-31657743	2.555	2.315	2.899	0.00813379	0.0302902	1.806	3.718	-11593	NM_182519	exon	BPIFB4	3.778	3.658	1.219	2.393
chr2:5375390-5375737	2.553	3.478	4.567	0.000139189	0.00208157	2.558	4.816	455686	NR_110580	Intergenic	LINC01248	4.271	5.36	2.37	2.745
chr10:77169492-77169528	2.552	2.367	2.911	0.00791394	0.0297522	1.762	3.778	595	NR_110304	TTS	LOC101929234	4.124	3.432	1.906	1.619
chr22:23227221-23227262	2.55	3.115	4.365	0.000230005	0.00289065	2.274	4.471	-1205	NR_049835	Intergenic	MIR5571	4.69	4.251	2.37	2.178
chr1:157370024-157370165	2.548	3.784	6.225	2.45271e-06	0.000165134	2.817	5.102	152215	NM_031281	Intergenic	FCRL5	5.015	5.189	2.37	3.265
chr15:22511236-22511338	2.548	3.058	3.476	0.00206046	0.012377	2.24	4.428	1993	NR_031672	Intergenic	MIR1268A	5.096	3.759	2.556	1.925
chr4:74702088-74702200	2.548	2.18	2.712	0.0124943	0.0402667	1.693	3.604	-129	NM_002993	promoter-TSS	CXCL6	3.449	3.759	2.157	1.229
chr8:128690282-128690318	2.548	2.18	2.712	0.0124943	0.0402667	1.693	3.604	55913	NR_117102	Intergenic	CASC11	3.449	3.759	2.157	1.229
chr14:62404744-62404800	2.548	2.17	2.657	0.0141339	0.04368	1.699	3.588	-57769	NM_031914	Intergenic	SYT16	3.873	3.303	1.219	2.178
chr10:1630692-1630728	2.547	2.784	3.764	0.00101956	0.007753	2.042	4.152	61885	NR_033387	intron	ADARB2-AS1	4.124	4.18	1.906	2.178
chr7:43237132-43237211	2.547	2.784	3.764	0.00101956	0.007753	2.042	4.152	46678	NR_037508	intron	MIR3943	4.124	4.18	1.906	2.178
chr2:16712005-16712159	2.546	3.229	4.753	8.76786e-05	0.00154053	2.369	4.572	135052	NM_030797	Intergenic	FAM49A	4.637	4.506	2.157	2.58
chr12:69411174-69411257	2.545	2.429	3.028	0.0060146	0.0248864	1.9	3.816	-54196	NM_001874	Intergenic	CPM	3.778	3.854	1.219	2.58
chr14:71238608-71238643	2.544	2.362	3.021	0.00611692	0.0251564	1.762	3.766	11543	NM_001284232	intron	MAP3K9	3.873	3.658	1.906	1.619
chr8:133451011-133451047	2.544	2.116	2.66	0.01404	0.0435087	1.611	3.54	8480	NM_001204824	intron	KCNQ3	3.321	3.759	1.603	1.619
chr7:155694067-155694102	2.543	2.691	3.504	0.00192695	0.0118779	1.994	4.071	-61241	NM_001291913	Intergenic	LOC389602	4.199	3.943	2.37	1.619
chr2:131958307-131958360	2.542	2.426	2.886	0.00837882	0.0308204	1.9	3.814	-17590	NM_001083538	Intergenic	POTEE	3.449	4.18	1.219	2.58
chr11:125047121-125047157	2.541	2.325	2.8	0.0102201	0.0351916	1.8	3.739	12580	NM_022062	intron	PKNOX2	4.045	3.432	2.37	1.229
chr19:35068873-35068909	2.54	3.474	5.467	1.51461e-05	0.000505361	2.558	4.803	-295	NR_027620	promoter-TSS	SCGB1B2P	4.884	4.722	2.37	2.745
chr10:124339733-124339768	2.539	2.356	2.977	0.00677639	0.0269286	1.764	3.755	19570	NM_004406	intron	DMBT1	3.961	3.549	1.603	1.925
chr5:63445513-63445549	2.539	2.356	2.977	0.00677639	0.0269286	1.764	3.755	-16140	NM_001113561	Intergenic	RNF180	3.961	3.549	1.603	1.925
chr4:25013395-25013431	2.538	3.105	4.431	0.000195347	0.00257926	2.275	4.45	19001	NM_018176	intron	LGI2	4.338	4.563	2.157	2.393
chr20:4412624-4412750	2.538	2.53	2.994	0.00651525	0.0262506	1.982	3.91	-183028	NM_000678	Intergenic	ADRA1D	4.271	3.549	1.219	2.745
chr8:58118558-58118698	2.535	3.958	7.102	3.24486e-07	5.24322e-05	2.948	5.269	-12207	NR_038235	Intergenic	LINC01606	5.314	5.225	2.868	3.028
chr2:239872066-239872102	2.535	3.224	4.649	0.000113684	0.0018204	2.369	4.562	-24119	NR_034162	Intergenic	FLJ43879	4.741	4.384	2.157	2.58
chr21:39132888-39132924	2.535	2.777	3.687	0.00123086	0.00880229	2.042	4.14	155835	NM_002240	intron	KCNJ6	3.961	4.319	1.906	2.178
chr2:130057632-130057668	2.535	2.686	3.462	0.00213266	0.0126783	1.994	4.062	-26186	NR_122041	Intergenic	LOC151121	3.873	4.251	2.37	1.619
chr3:31495128-31495234	2.535	2.356	2.981	0.00670918	0.0267586	1.762	3.755	-78812	NM_178862	Intergenic	STT3B	3.567	3.943	1.906	1.619
chr1:34103270-34103306	2.535	2.548	2.971	0.00687573	0.027177	1.975	3.944	165056	NM_145238	intron	ZSCAN20	4.338	3.549	2.721	1.229
chr8:128631979-128632015	2.533	2.961	4.03	0.000528501	0.0050164	2.167	4.315	114216	NR_117102	Intergenic	CASC11	4.525	4.105	2.157	2.178
chr8:1416378-1416414	2.532	3.697	5.81	6.60129e-06	0.000305596	2.733	5.018	-33136	NM_004745	Intergenic	DLGAP2	5.314	4.722	2.721	2.745
chr1:157281137-157281192	2.532	3.141	4.401	0.000210291	0.00271294	2.325	4.478	-172782	NM_001145312	Intergenic	ETV3	4.338	4.618	1.906	2.745
chr5:60090704-60090861	2.532	3.141	4.401	0.000210291	0.00271294	2.325	4.478	49318	NM_024930	intron	ELOVL7	4.338	4.618	1.906	2.745
chr14:99598346-99598381	2.532	2.896	3.777	0.000987989	0.00761422	2.174	4.245	139686	NM_022898	Intergenic	BCL11B	4.045	4.446	1.603	2.745
chr14:38313477-38313513	2.532	2.777	3.67	0.00128402	0.00903468	2.042	4.141	249091	NM_001310135	Intergenic	TTC6	4.338	3.943	1.906	2.178
chr6:36647736-36647796	2.53	3.832	6.536	1.18414e-06	0.000111471	2.853	5.143	1279	NM_001220778	intron	CDKN1A	5.209	5.076	2.556	3.151
chr1:160645569-160645604	2.53	2.531	3.279	0.00331575	0.0168805	1.89	3.908	-28486	NR_104400	Intergenic	SLAMF1	3.873	3.943	1.603	2.178
chr21:39128213-39128248	2.53	2.531	3.276	0.00334185	0.0169683	1.89	3.907	160510	NM_002240	intron	KCNJ6	3.961	3.854	1.603	2.178
chr1:4060850-4060904	2.527	3.045	4.252	0.000304711	0.00346274	2.24	4.393	60205	NR_040065	Intergenic	LINC01346	4.403	4.384	2.556	1.925
chr5:1781439-1781475	2.527	3.388	4.055	0.000496586	0.00481998	2.575	4.73	18499	NM_032479	Intergenic	MRPL36	4.271	5.189	3.532	1.619
chr12:2842982-2843023	2.525	3.044	4.235	0.000317534	0.00355959	2.24	4.392	37832	NR_033958	Intergenic	LOC283440	4.465	4.319	2.556	1.925
chr20:4243325-4243361	2.525	2.777	3.663	0.00130626	0.00913897	2.041	4.141	-13684	NM_000678	Intergenic	ADRA1D	4.338	3.943	2.157	1.925
chr1:234280637-234280738	2.525	2.527	3.251	0.00354133	0.0175987	1.89	3.902	-69269	NM_001300845	intron	SLC35F3	3.778	4.026	1.603	2.178
chr1:111436540-111436608	2.524	2.671	3.485	0.00201634	0.0122289	1.998	4.033	20852	NM_000560	intron	CD53	3.961	4.105	1.603	2.393
chr11:4658298-4658398	2.524	2.418	2.946	0.00728712	0.0282417	1.9	3.796	-2597	NM_001004751	Intergenic	OR51D1	3.567	4.026	1.219	2.58
chr15:29905554-29905590	2.523	2.527	3.242	0.00362384	0.0178384	1.89	3.902	-42645	NM_015307	Intergenic	FAM189A1	4.045	3.759	1.603	2.178
chr12:48947632-48947667	2.522	2.154	2.577	0.0169142	0.0492068	1.699	3.562	16179	NM_002289	Intergenic	LALBA	3.18	3.943	1.219	2.178
chr19:50717973-50718043	2.522	2.154	2.577	0.0169142	0.0492068	1.699	3.562	11123	NM_024729	intron	MYH14	3.18	3.943	1.219	2.178
chr18:10725824-10725859	2.52	3.304	4.74	9.06891e-05	0.00157205	2.467	4.626	33805	NR_106846	intron	MIR6788	4.69	4.563	1.906	3.028
chr15:28111373-28111438	2.517	3.215	4.702	9.95039e-05	0.00167069	2.369	4.544	233052	NM_000275	intron	OCA2	4.582	4.506	2.157	2.58
chr20:58815326-58815361	2.517	2.77	3.586	0.00157496	0.0103773	2.042	4.128	-68188	NR_030376	intron	MIR646	4.403	3.854	1.906	2.178
chr1:39034936-39034972	2.517	2.152	2.682	0.0133598	0.0421161	1.699	3.553	290541	NM_001271851	Intergenic	RRAGC	3.449	3.658	1.219	2.178
chrX:66763684-66763735	2.517	2.152	2.682	0.0133598	0.0421161	1.699	3.553	-164	NM_000044	promoter-TSS	AR	3.449	3.658	1.219	2.178
chr21:33845406-33845466	2.515	2.531	3.261	0.0034639	0.0173665	1.888	3.907	60691	NM_001286556	intron	EVA1C	3.961	3.854	2.157	1.619
chr10:124861898-124861933	2.51	2.585	3.382	0.00258814	0.0143354	1.916	3.952	-33651	NM_001105574	Intergenic	HMX3	3.961	3.943	1.906	1.925
chr14:92878220-92878262	2.51	2.346	2.888	0.00834229	0.0307697	1.762	3.739	88089	NM_153646	intron	SLC24A4	4.045	3.432	1.906	1.619
chr9:1009300-1009389	2.51	2.346	2.888	0.00834229	0.0307697	1.762	3.739	32377	NM_021240	Intergenic	DMRT3	4.045	3.432	1.906	1.619
chr6:151132464-151132536	2.508	3.129	4.404	0.000208842	0.0027007	2.325	4.455	-54315	NM_001242767	intron	MTHFD1L	4.465	4.446	1.906	2.745
chr8:19362868-19362961	2.506	3.09	4.375	0.000224466	0.00284908	2.275	4.422	97141	NM_001130518	exon	CSGALNACT1	4.525	4.319	2.157	2.393
chr13:19957260-19957312	2.505	3.753	6.211	2.53477e-06	0.000168322	2.791	5.059	38097	NR_034026	Intergenic	LINC00421	5.209	4.909	3.002	2.58
chr11:71291277-71291349	2.505	3.23	4.505	0.000162614	0.00229484	2.397	4.562	2608	NM_001005405	Intergenic	KRTAP5-11	4.741	4.384	2.868	1.925
chr10:28670992-28671028	2.505	2.914	3.776	0.000989874	0.00761873	2.147	4.263	-92731	NR_107053	Intergenic	MIR8086	4.582	3.943	2.37	1.925
chr4:110299149-110299201	2.505	2.793	3.642	0.00137393	0.00944655	2.087	4.148	-55753	NM_001042734	Intergenic	SEC24B	4.045	4.251	2.556	1.619
chr11:133698954-133698989	2.505	2.289	2.726	0.012108	0.0394983	1.806	3.673	16461	NM_174927	Intergenic	SPATA19	3.321	4.026	1.219	2.393
chr12:66285477-66285514	2.503	2.671	3.457	0.00215802	0.0127686	1.994	4.034	-9549	NM_001292024	intron	LOC100129940	4.124	3.943	2.37	1.619
chr20:5413843-5413879	2.503	2.671	3.457	0.00215802	0.0127686	1.994	4.034	12533	NR_038240	intron	LINC00658	4.124	3.943	2.37	1.619
chr5:59251384-59251438	2.502	2.337	2.975	0.00680718	0.0270162	1.764	3.718	-61790	NM_001104631	intron	PDE4D	3.676	3.759	1.603	1.925
chr11:82288170-82288225	2.501	2.337	2.972	0.00685782	0.0271536	1.764	3.718	156708	NM_175885	Intergenic	FAM181B	3.778	3.658	1.603	1.925
chr12:3490012-3490048	2.501	2.337	2.972	0.00685782	0.0271536	1.764	3.718	-485	NM_001256536	promoter-TSS	PRMT8	3.778	3.658	1.603	1.925
chr2:127487407-127487443	2.501	2.144	2.633	0.0149357	0.0452962	1.699	3.54	73914	NM_001256584	Intergenic	GYPC	3.321	3.759	1.219	2.178
chr21:40900909-40900946	2.5	3.137	4.285	0.000280807	0.00329224	2.323	4.471	77148	NM_007341	Intergenic	SH3BGR	4.69	4.251	2.721	1.925
chr11:1101810-1101889	2.499	3.509	4.85	6.89849e-05	0.00131583	2.634	4.829	26975	NM_002457	intron	MUC2	5.096	4.563	3.343	1.925
chr16:51670777-51670813	2.499	3.032	4.042	0.000512628	0.00491255	2.24	4.371	-125635	NR_110916	Intergenic	LINC01571	4.637	4.105	2.556	1.925
chr15:26042767-26042803	2.499	2.095	2.649	0.0143988	0.0441847	1.611	3.499	51187	NR_039865	intron	MIR4715	3.449	3.549	1.603	1.619
chr7:153287410-153287463	2.497	2.762	3.675	0.00126941	0.00897765	2.041	4.112	-178118	NR_125776	Intergenic	LINC01287	4.199	4.026	2.157	1.925
chr1:114679179-114679231	2.497	2.144	2.621	0.0153168	0.0461054	1.699	3.54	15857	NM_205848	intron	SYT6	3.778	3.303	1.219	2.178
chr15:59644089-59644125	2.497	2.144	2.621	0.0153168	0.0461054	1.699	3.54	20964	NM_004998	intron	MYO1E	3.778	3.303	1.219	2.178
chr20:23236525-23236595	2.496	2.155	2.674	0.0136147	0.0425872	1.693	3.558	-94813	NM_013248	Intergenic	NXT1	3.567	3.549	2.157	1.229
chr5:2278771-2278807	2.496	2.155	2.674	0.0136147	0.0425872	1.693	3.558	33526	NR_104616	Intergenic	LOC100506858	3.567	3.549	2.157	1.229
chr1:119870421-119870557	2.495	3.919	6.724	7.66264e-07	8.78434e-05	2.936	5.212	-40910	NM_016527	Intergenic	HAO2	5.347	5.076	2.721	3.151
chr14:92830872-92830907	2.494	3.124	4.106	0.00043732	0.00442444	2.325	4.448	40738	NM_153646	intron	SLC24A4	4.791	4.105	1.906	2.745
chr4:165869140-165869186	2.494	2.337	2.967	0.00693469	0.0273534	1.762	3.718	-8937	NM_153027	Intergenic	FAM218A	3.676	3.759	1.906	1.619
chr11:125462487-125462534	2.494	2.332	2.944	0.00731423	0.0283035	1.764	3.711	-48	NR_132372	promoter-TSS	STT3A-AS1	3.567	3.854	1.603	1.925
chr8:75156417-75156568	2.494	2.285	2.815	0.00986986	0.0344079	1.806	3.664	77069	NM_020647	intron	JPH1	3.778	3.549	1.219	2.393
chr20:29571040-29571083	2.493	3.305	4.806	7.68812e-05	0.00141476	2.451	4.618	-699	NR_133643	promoter-TSS	LINC01598	4.791	4.446	2.157	2.745
chr5:4511540-4511591	2.493	3.028	4.187	0.000357813	0.00387939	2.24	4.361	-262028	NR_104619	Intergenic	LOC101929153	4.338	4.384	2.556	1.925
chr5:2511346-2511382	2.493	2.775	3.629	0.00141899	0.00965424	2.091	4.114	-199049	NR_104616	Intergenic	LOC100506858	4.124	4.105	1.603	2.58
chr19:51972056-51972092	2.493	2.511	3.109	0.00496662	0.0219586	1.89	3.874	-9823	NM_001278392	Intergenic	CEACAM18	3.567	4.18	1.603	2.178
chr8:133412340-133412375	2.493	2.337	2.964	0.00698619	0.0274728	1.762	3.718	47151	NM_001204824	intron	KCNQ3	3.778	3.658	1.906	1.619
chr1:17666284-17666319	2.49	2.152	2.653	0.0142582	0.043908	1.693	3.554	31612	NM_012387	exon	PADI4	3.676	3.432	2.157	1.229
chr16:32876887-32876930	2.49	2.152	2.653	0.0142582	0.043908	1.693	3.554	19554	NR_003083	Intergenic	SLC6A10P	3.676	3.432	2.157	1.229
chr2:130375925-130376044	2.489	2.594	3.133	0.00469263	0.0211019	2.057	3.941	-304765	NR_110285	Intergenic	LOC101927924	4.124	3.759	1.219	2.894
chr1:39035648-39035683	2.488	2.873	3.673	0.00127278	0.00899024	2.174	4.204	289829	NM_001271851	Intergenic	RRAGC	3.961	4.446	1.603	2.745
chr1:223556292-223556372	2.488	2.402	2.944	0.00732029	0.0283205	1.9	3.766	-10383	NM_152610	Intergenic	CCDC185	3.873	3.658	1.219	2.58
chr7:7082207-7082270	2.487	3.018	4.042	0.000513634	0.00491909	2.243	4.344	24437	NR_037454	Intergenic	MIR3683	4.582	4.105	1.906	2.58
chr10:11438974-11439009	2.485	3.345	5.065	4.05815e-05	0.000947079	2.475	4.654	-52319	NR_126062	Intergenic	CELF2-AS1	4.69	4.618	2.37	2.58
chr10:11438775-11438845	2.485	3.225	4.709	9.776e-05	0.00164957	2.381	4.541	-52137	NR_126062	Intergenic	CELF2-AS1	4.637	4.446	2.37	2.393
chr10:7630993-7631029	2.485	2.089	2.605	0.0158765	0.0472207	1.611	3.49	30625	NM_032817	intron	ITIH5	3.676	3.303	1.603	1.619
chr6:161346191-161346227	2.485	2.089	2.605	0.0158765	0.0472207	1.611	3.49	-66550	NR_120425	Intergenic	MAP3K4	3.676	3.303	1.603	1.619
chr5:2252493-2252529	2.482	2.507	3.212	0.00389058	0.0186864	1.89	3.864	59804	NR_104616	Intergenic	LOC100506858	3.873	3.854	1.603	2.178
chr2:239793705-239793740	2.481	3.195	4.375	0.000224619	0.00284908	2.369	4.509	37050	NM_057179	intron	TWIST2	4.199	4.819	2.157	2.58
chr8:70397373-70397409	2.479	2.331	2.779	0.0107122	0.0363387	1.762	3.713	-7637	NM_001128206	intron	SULF1	4.124	3.303	1.906	1.619
chr1:108588170-108588206	2.479	2.278	2.763	0.0111042	0.0372406	1.806	3.652	-80643	NM_006113	Intergenic	VAV3	3.873	3.432	1.219	2.393
chr6:3540955-3540991	2.478	2.884	3.759	0.00103264	0.00781783	2.17	4.221	-84180	NM_015482	Intergenic	SLC22A23	4.124	4.319	2.721	1.619
chr12:52953922-52953985	2.477	2.753	3.556	0.00169796	0.0109206	2.041	4.096	-7023	NM_033448	Intergenic	KRT71	4.338	3.854	2.157	1.925
chr14:95353634-95353670	2.476	3.074	4.336	0.000247141	0.00302214	2.275	4.392	-117153	NM_173849	Intergenic	GSC	4.338	4.446	2.157	2.393
chr20:25096231-25096277	2.476	2.957	3.79	0.000955674	0.00744294	2.248	4.276	32375	NR_027093	Intergenic	LOC284798	4.045	4.506	1.603	2.894
chr8:963521-963557	2.474	3.296	4.62	0.000121944	0.00190513	2.451	4.601	275934	NR_073397	intron	ERICH1-AS1	4.884	4.319	2.157	2.745
chr6:27573467-27573568	2.474	3.111	4.131	0.00041104	0.00424462	2.325	4.423	-88296	NR_038294	Intergenic	LINC01012	4.124	4.722	1.906	2.745
chr11:15056370-15056423	2.472	2.144	2.598	0.0161203	0.0477073	1.693	3.54	-38749	NM_000728	Intergenic	CALCB	3.778	3.303	2.157	1.229
chr15:31890607-31890706	2.472	2.144	2.598	0.0161203	0.0477073	1.693	3.54	56885	NM_130901	intron	OTUD7A	3.778	3.303	2.157	1.229
chr12:52924844-52924930	2.47	3.458	5.415	1.71945e-05	0.000548032	2.568	4.756	-10644	NM_000424	Intergenic	KRT5	4.741	4.771	2.556	2.58
chr6:44495286-44495396	2.469	3.458	5.41	1.74029e-05	0.000550356	2.568	4.757	91963	NR_039785	Intergenic	MIR4642	4.791	4.722	2.556	2.58
chr2:70573446-70573482	2.469	2.288	2.805	0.0101011	0.0349032	1.8	3.667	-44244	NM_032822	Intergenic	FAM136A	3.676	3.658	2.37	1.229
chr1:233484849-233484951	2.469	2.29	2.574	0.0170327	0.0494329	1.8	3.681	21386	NM_032435	intron	MAP3K21	4.199	3.163	2.37	1.229
chr12:97542887-97542989	2.467	2.5	3.143	0.00458528	0.0208039	1.89	3.851	241694	NM_001135175	Intergenic	NEDD1	4.045	3.658	1.603	2.178
chr13:53643172-53643208	2.466	2.893	3.88	0.000765655	0.0064405	2.147	4.222	40314	NM_006418	Intergenic	OLFM4	4.338	4.105	2.37	1.925
chr12:125784055-125784130	2.465	3.923	6.297	2.0698e-06	0.000150718	2.963	5.198	-27069	NM_052907	Intergenic	TMEM132B	4.973	5.423	2.556	3.37
chr8:1574806-1574898	2.465	3.412	4.823	7.37725e-05	0.00137244	2.586	4.7	-5022	NR_103863	intron	DLGAP2-AS1	4.582	4.819	1.906	3.265
chr15:29724479-29724612	2.465	2.744	3.466	0.00211299	0.0125952	2.042	4.081	138381	NM_015307	intron	FAM189A1	4.403	3.759	1.906	2.178
chr1:114718625-114718661	2.464	2.742	3.63	0.0014158	0.00964123	2.042	4.075	-22171	NM_001270805	Intergenic	SYT6	4.045	4.105	1.906	2.178
chr15:25961240-25961276	2.463	2.89	3.681	0.00125045	0.00889177	2.147	4.218	132714	NR_039865	intron	MIR4715	3.873	4.563	2.37	1.925
chr20:4223508-4223602	2.461	3.924	6.017	4.01502e-06	0.000217291	2.948	5.204	6104	NM_000678	intron	ADRA1D	5.59	4.819	3.002	2.894
chr1:108387074-108387110	2.46	2.266	2.698	0.0128877	0.0411227	1.806	3.632	-52753	NR_107006	intron	MIR7852	3.321	3.943	1.219	2.393
chr20:30028788-30028824	2.458	3.01	4.124	0.00041891	0.00429323	2.24	4.328	484	NR_126450	intron	DEFB123	4.338	4.319	2.556	1.925
chr11:85460931-85460967	2.458	2.742	3.623	0.00144059	0.00974067	2.041	4.075	8163	NM_001162951	intron	SYTL2	4.045	4.105	2.157	1.925
chr8:25454615-25454665	2.457	2.403	2.927	0.00761432	0.0290518	1.893	3.768	138127	NM_152562	Intergenic	CDCA2	3.778	3.759	2.556	1.229
chr4:186544748-186544839	2.457	2.496	2.846	0.00919973	0.032857	1.89	3.853	33329	NM_001145674	exon	SORBS2	4.403	3.303	1.603	2.178
chr12:53111487-53111560	2.455	3.608	5.736	7.87964e-06	0.000338027	2.697	4.896	-14277	NM_175078	Intergenic	KRT77	4.838	4.953	3.002	2.393
chr19:1028089-1028125	2.455	2.5	3.141	0.00461165	0.0208865	1.888	3.851	1833	NM_001303499	intron	CNN2	3.676	4.026	2.157	1.619
chr15:98141728-98141835	2.455	2.122	2.616	0.0154965	0.0464619	1.699	3.5	-37854	NR_110756	Intergenic	LOC101927310	3.567	3.432	1.219	2.178
chr2:95977765-95977800	2.455	2.122	2.616	0.0154965	0.0464619	1.699	3.5	14711	NM_013434	intron	KCNIP3	3.567	3.432	1.219	2.178
chr3:76099119-76099155	2.455	2.122	2.616	0.0154965	0.0464619	1.699	3.5	-264403	NM_001290209	Intergenic	ZNF717	3.567	3.432	1.219	2.178
chr5:150766573-150766608	2.455	2.122	2.616	0.0154965	0.0464619	1.699	3.5	-39440	NM_181776	Intergenic	SLC36A2	3.567	3.432	1.219	2.178
chr9:101158192-101158228	2.454	3.52	5.523	1.32219e-05	0.000466222	2.632	4.805	-140207	NM_001267571	intron	TBC1D2	4.791	4.819	2.37	2.894
chr3:146186997-146187043	2.454	3.329	4.965	5.19645e-05	0.00110414	2.475	4.624	68	NM_001199978	promoter-TSS	PLSCR2	4.525	4.722	2.37	2.58
chr21:37914321-37914357	2.454	2.74	3.597	0.001535	0.0101932	2.041	4.07	778	NM_001146078	intron	CLDN14	3.961	4.18	2.157	1.925
chr1:4179012-4179048	2.451	2.735	3.549	0.00172369	0.0110203	2.042	4.062	178358	NR_040065	Intergenic	LINC01346	3.873	4.251	1.906	2.178
chr22:22519501-22519539	2.451	2.496	2.861	0.00888011	0.0320699	1.888	3.852	-79672	NM_007128	Intergenic	VPREB1	3.321	4.384	2.157	1.619
chr5:4958332-4958367	2.45	2.575	2.977	0.00678	0.0269357	2.057	3.91	-76122	NR_026994	Intergenic	LINC01020	4.271	3.549	1.219	2.894
chr11:124955402-124955485	2.449	3.18	4.51	0.000160505	0.00227884	2.369	4.478	22431	NM_198277	intron	SLC37A2	4.338	4.618	2.157	2.58
chr2:5376443-5376500	2.447	2.735	3.532	0.0017964	0.0113451	2.042	4.062	454778	NR_110580	Intergenic	LINC01248	4.271	3.854	1.906	2.178
chr19:35068663-35068709	2.446	3.597	5.688	8.85235e-06	0.000365434	2.699	4.874	-90	NR_027620	promoter-TSS	SCGB1B2P	4.929	4.819	2.37	3.028
chr2:234545194-234545235	2.446	3.281	4.798	7.85154e-05	0.00143471	2.451	4.572	92	NM_019075	promoter-TSS	UGT1A10	4.582	4.563	2.157	2.745
chr15:38867507-38867598	2.446	2.311	2.655	0.0142145	0.0438411	1.764	3.681	-10546	NM_001128602	Intergenic	RASGRP1	4.199	3.163	1.603	1.925
chr11:124393158-124393213	2.445	2.116	2.585	0.0165996	0.0486461	1.699	3.49	20364	NM_001005195	Intergenic	OR8B12	3.321	3.658	1.219	2.178
chr18:14747963-14747999	2.445	2.116	2.585	0.0165996	0.0486461	1.699	3.49	-258	NM_001145029	promoter-TSS	ANKRD30B	3.321	3.658	1.219	2.178
chr21:37978342-37978378	2.443	2.395	2.872	0.00864634	0.0314702	1.893	3.755	-29493	NM_001146077	Intergenic	CLDN14	3.567	3.943	2.556	1.229
chr7:150446136-150446172	2.442	2.875	3.845	0.000834927	0.00684834	2.149	4.188	11718	NM_018384	Intergenic	GIMAP5	4.271	4.105	1.906	2.393
chr16:86907930-86907976	2.44	2.878	3.555	0.00169909	0.0109237	2.147	4.198	-183437	NR_126008	Intergenic	LOC440390	3.778	4.618	2.37	1.925
chr3:76099396-76099437	2.44	2.552	3.207	0.0039391	0.0188368	1.916	3.891	-264683	NM_001290209	Intergenic	ZNF717	4.124	3.658	1.906	1.925
chr9:101246895-101246930	2.44	2.258	2.759	0.0112231	0.0374711	1.806	3.612	224566	NM_005458	intron	GABBR2	3.567	3.658	1.219	2.393
chr10:133527649-133527685	2.439	2.258	2.756	0.0112986	0.0376468	1.806	3.612	94868	NR_038365	Intergenic	LINC01164	3.676	3.549	1.219	2.393
chr6:159639150-159639185	2.438	3.375	4.876	6.46911e-05	0.00126815	2.523	4.665	-48129	NR_121668	intron	LOC101929122	4.465	4.865	2.868	2.178
chr18:77387964-77388031	2.438	3.058	4.271	0.000290382	0.00335497	2.274	4.361	-51803	NM_048368	Intergenic	CTDP1	4.338	4.384	2.37	2.178
chr8:48053701-48053771	2.438	2.309	2.897	0.00817414	0.0303904	1.762	3.667	-47194	NR_037168	Intergenic	LOC100287846	3.676	3.658	1.906	1.619
chr8:58122222-58122321	2.437	3.955	6.801	6.4346e-07	7.99928e-05	2.993	5.217	-8563	NR_038235	Intergenic	LINC01606	5.209	5.225	2.721	3.265
chr7:156111989-156112193	2.437	3.058	4.267	0.000293312	0.00337503	2.274	4.361	126191	NR_038232	Intergenic	LOC285889	4.403	4.319	2.37	2.178
chr7:149776520-149776572	2.437	2.376	2.886	0.00837063	0.0308137	1.9	3.718	-205595	NR_027040	Intergenic	ATP6V0E2-AS1	3.778	3.658	1.219	2.58
chr1:182097996-182098063	2.434	2.746	3.468	0.00210255	0.0125605	2.091	4.062	-67183	NM_001009992	Intergenic	ZNF648	4.271	3.854	1.603	2.58
chr18:47730239-47730298	2.434	2.491	3.049	0.00572375	0.0240406	1.888	3.836	-8818	NM_001080467	Intergenic	MYO5B	4.124	3.549	2.157	1.619
chr3:59288279-59288360	2.434	2.491	3.049	0.00572375	0.0240406	1.888	3.836	-252605	NM_198463	Intergenic	C3orf67	4.124	3.549	2.157	1.619
chr12:13320206-13320241	2.434	2.307	2.882	0.00845285	0.0309953	1.762	3.663	-29378	NM_001423	Intergenic	EMP1	3.567	3.759	1.906	1.619
chr15:81487341-81487392	2.431	2.716	3.21	0.00390829	0.0187396	2.185	4.027	-1852	NM_001172128	Intergenic	IL16	4.199	3.854	1.219	3.151
chr1:118555625-118555661	2.431	2.481	3.138	0.00463924	0.020959	1.89	3.816	83271	NM_006784	intron	WDR3	3.778	3.854	1.603	2.178
chr13:29498343-29498379	2.431	2.481	3.138	0.00463924	0.020959	1.89	3.816	-100387	NM_001033602	Intergenic	MTUS2	3.778	3.854	1.603	2.178
chr15:100882045-100882081	2.431	2.122	2.596	0.0162129	0.0478887	1.693	3.499	120	NM_139057	exon	ADAMTS17	3.449	3.549	2.157	1.229
chr2:88497137-88497173	2.43	2.875	3.831	0.000863163	0.00697635	2.147	4.188	24497	NM_018271	Intergenic	THNSL2	4.271	4.105	2.37	1.925
chr3:193093076-193093193	2.43	2.481	3.135	0.00467511	0.0210475	1.89	3.816	3379	NM_198505	intron	ATP13A5	3.873	3.759	1.603	2.178
chr7:4912479-4912515	2.43	2.481	3.135	0.00467511	0.0210475	1.89	3.816	10838	NM_018059	intron	RADIL	3.873	3.759	1.603	2.178
chr11:131513401-131513436	2.43	2.122	2.593	0.0163193	0.0480612	1.693	3.5	20031	NR_126159	intron	NTM-AS1	3.567	3.432	2.157	1.229
chr13:29530874-29530910	2.43	2.122	2.593	0.0163193	0.0480612	1.693	3.5	-67856	NM_001033602	Intergenic	MTUS2	3.567	3.432	2.157	1.229
chr14:99631423-99631458	2.43	2.122	2.593	0.0163193	0.0480612	1.693	3.5	106609	NM_022898	Intergenic	BCL11B	3.567	3.432	2.157	1.229
chr1:39035465-39035501	2.428	2.844	3.659	0.00131995	0.00920089	2.174	4.148	290012	NM_001271851	Intergenic	RRAGC	4.045	4.251	1.603	2.745
chr2:220695337-220695372	2.428	2.253	2.719	0.012288	0.0398327	1.806	3.605	75931	NR_036228	Intergenic	MIR4268	3.778	3.432	1.219	2.393
chr1:119870056-119870291	2.427	3.905	6.476	1.36297e-06	0.0001192	2.948	5.167	-41225	NM_016527	Intergenic	HAO2	5.38	4.953	2.868	3.028
chr1:160854598-160854659	2.427	2.371	2.852	0.00906398	0.0325194	1.9	3.711	331	NM_017625	exon	ITLN1	3.873	3.549	1.219	2.58
chr15:98974054-98974089	2.426	3.587	5.412	1.73043e-05	0.000548357	2.699	4.857	83539	NM_182562	Intergenic	FAM169B	5.096	4.618	2.37	3.028
chr17:54768533-54768569	2.423	2.663	3.179	0.00420895	0.0196454	2.115	3.994	97491	NM_005450	Intergenic	NOG	3.961	4.026	3.002	1.229
chr7:43342230-43342313	2.422	3.315	4.912	5.91519e-05	0.00119717	2.474	4.598	151778	NR_037508	intron	MIR3943	4.525	4.671	2.556	2.393
chr8:53013655-53013789	2.422	3.276	4.683	0.000104383	0.00172362	2.45	4.562	-201976	NM_052937	Intergenic	PCMTD1	4.403	4.722	2.721	2.178
chr5:4532630-4532666	2.422	2.477	3.099	0.00508711	0.0223086	1.89	3.809	-240946	NR_104619	Intergenic	LOC101929153	3.961	3.658	1.603	2.178
chr8:1495190-1495225	2.422	2.477	3.099	0.00508711	0.0223086	1.89	3.809	45676	NM_001277161	intron	DLGAP2	3.961	3.658	1.603	2.178
chr17:8868639-8868675	2.421	2.3	2.833	0.00946725	0.0334847	1.762	3.652	372	NM_001251853	intron	PIK3R5	3.449	3.854	1.906	1.619
chr7:156111808-156111853	2.421	2.3	2.833	0.00946725	0.0334847	1.762	3.652	126451	NR_038232	Intergenic	LOC285889	3.449	3.854	1.906	1.619
chr1:159175068-159175103	2.42	3.192	4.543	0.000147926	0.0021709	2.381	4.478	37	NM_001122951	promoter-TSS	ACKR1	4.338	4.618	2.37	2.393
chr17:63770513-63770624	2.418	2.66	3.157	0.00443892	0.0203424	2.115	3.989	52092	NR_126542	intron	CEP112	3.873	4.105	3.002	1.229
chr2:230451746-230451806	2.417	3.808	6.428	1.52505e-06	0.000126218	2.875	5.066	127510	NM_139072	intron	DNER	5.096	5.036	2.721	3.028
chr5:76226151-76226187	2.417	2.3	2.821	0.0097332	0.0341477	1.762	3.652	-22511	NM_001882	Intergenic	CRHBP	3.873	3.432	1.906	1.619
chr5:174720523-174720559	2.417	2.3	2.821	0.0097332	0.0341477	1.762	3.652	150622	NM_000794	Intergenic	DRD1	3.873	3.432	1.906	1.619
chr11:129684721-129684757	2.416	2.481	3.12	0.00484499	0.0215726	1.888	3.816	-1002	NM_138788	Intergenic	TMEM45B	3.873	3.759	2.157	1.619
chr5:121750971-121751048	2.415	3.533	5.538	1.27247e-05	0.000457283	2.651	4.8	24226	NR_131761	intron	SNCAIP	4.69	4.909	2.556	2.745
chr1:166765814-166765849	2.415	2.721	3.555	0.00170004	0.0109257	2.041	4.035	-42809	NM_017542	Intergenic	POGK	4.045	4.026	2.157	1.925
chr12:130535667-130535712	2.414	2.626	3.326	0.00295944	0.015723	1.994	3.95	-8803	NR_024457	Intergenic	LOC100190940	3.873	4.026	2.37	1.619
chr6:44604264-44604300	2.414	2.478	2.967	0.0069438	0.0273695	1.888	3.814	200904	NR_039785	Intergenic	MIR4642	3.449	4.18	2.157	1.619
chr15:98874090-98874126	2.414	2.291	2.666	0.0138528	0.0431246	1.764	3.643	183503	NM_182562	Intergenic	FAM169B	3.18	4.105	1.603	1.925
chr17:11501703-11501849	2.413	2.626	3.32	0.00300671	0.0158673	1.994	3.95	28	NM_001372	promoter-TSS	DNAH9	4.045	3.854	2.37	1.619
chr7:155131215-155131251	2.413	2.537	3.24	0.00363574	0.0178676	1.916	3.864	29395	NR_103545	Intergenic	BLACE	3.873	3.854	1.906	1.925
chr12:5960547-5960583	2.41	2.477	3.094	0.00515327	0.0224995	1.888	3.809	93860	NM_001278596	intron	ANO2	3.676	3.943	2.157	1.619
chr7:155815227-155815263	2.41	2.47	3.048	0.0057417	0.0240773	1.89	3.796	59919	NM_001291913	Intergenic	LOC389602	3.567	4.026	1.603	2.178
chr11:133602550-133602593	2.409	3.076	3.776	0.000990075	0.00761873	2.377	4.358	77699	NR_120444	Intergenic	LOC646522	4.69	4.026	1.603	3.151
chr8:1500294-1500329	2.409	2.717	3.356	0.00275761	0.0149814	2.041	4.03	50780	NM_001277161	intron	DLGAP2	3.676	4.384	2.157	1.925
chr16:81958492-81958528	2.409	2.717	3.335	0.00289602	0.0154942	2.042	4.03	86583	NM_145168	intron	SDR42E1	4.403	3.658	1.906	2.178
chr12:72381910-72381988	2.407	2.477	3.084	0.00527069	0.022814	1.888	3.809	49323	NM_173353	intron	TPH2	3.961	3.658	2.157	1.619
chr2:110018777-110018849	2.406	3.617	5.566	1.19005e-05	0.000437514	2.725	4.875	-88732	NR_036224	intron	MIR4266	4.637	5.114	2.556	2.894
chr13:26514311-26514352	2.406	3.04	4.194	0.000352279	0.00383261	2.275	4.327	110866	NM_001007538	intron	SHISA2	4.403	4.251	2.157	2.393
chr4:187337781-187337955	2.406	3.089	4.128	0.000414383	0.00426828	2.323	4.381	84344	NR_033900	intron	F11-AS1	4.582	4.18	2.721	1.925
chr20:21567558-21567593	2.406	2.716	3.502	0.00193496	0.0119012	2.041	4.027	16914	NR_109880	intron	LOC101929625	3.873	4.18	2.157	1.925
chr11:1212949-1212991	2.406	2.62	3.138	0.00463611	0.0209533	1.994	3.943	-31325	NM_002458	exon	MUC5B	3.567	4.319	2.37	1.619
chr5:32734816-32734856	2.406	2.288	2.759	0.0112169	0.0374593	1.764	3.632	23398	NM_000908	intron	NPR3	3.321	3.943	1.603	1.925
chr14:97923236-97923315	2.406	2.242	2.65	0.0143726	0.0441328	1.806	3.588	-1877	NR_110165	Intergenic	LOC101929241	3.873	3.303	1.219	2.393
chr11:129592572-129592764	2.404	3.873	6.514	1.24817e-06	0.000115406	2.936	5.122	-93073	NM_138788	Intergenic	TMEM45B	5.209	5.036	2.721	3.151
chr12:104129332-104129396	2.404	2.481	2.97	0.00688379	0.0271901	1.975	3.816	105611	NM_001031701	intron	NT5DC3	3.778	3.854	2.721	1.229
chr2:95711346-95711382	2.401	2.854	3.767	0.00101199	0.00772765	2.149	4.148	19964	NM_002371	intron	MAL	4.045	4.251	1.906	2.393
chr12:125783859-125783894	2.398	3.709	5.779	7.10585e-06	0.000316549	2.817	4.957	-27285	NM_052907	Intergenic	TMEM132B	4.838	5.076	2.37	3.265
chr15:29905880-29905915	2.398	3.265	4.68	0.00010526	0.00173134	2.45	4.541	-42971	NM_015307	Intergenic	FAM189A1	4.637	4.446	2.721	2.178
chr5:175037105-175037140	2.397	3.037	4.158	0.000384628	0.00407225	2.274	4.322	-47917	NM_001131055	Intergenic	HRH2	4.199	4.446	2.37	2.178
chr11:132944513-132944549	2.396	2.971	3.962	0.000625212	0.00563937	2.243	4.254	-131494	NM_002545	intron	OPCML	4.124	4.384	1.906	2.58
chr11:134629390-134629580	2.395	4.049	6.827	6.05771e-07	7.81583e-05	3.095	5.287	323109	NR_033852	Intergenic	LOC283177	5.314	5.26	2.721	3.468
chr15:29927868-29927923	2.393	2.856	3.778	0.000983721	0.0075934	2.147	4.152	-64969	NM_015307	Intergenic	FAM189A1	4.124	4.18	2.37	1.925
chr22:23045256-23045291	2.392	2.472	2.601	0.016025	0.0475369	1.975	3.813	56492	NM_199127	Intergenic	GGTLC2	3.18	4.446	2.721	1.229
chr6:302183-302234	2.392	2.472	2.601	0.016025	0.0475369	1.975	3.813	10152	NR_104473	intron	DUSP22	3.18	4.446	2.721	1.229
chr13:25691559-25691595	2.391	2.455	2.942	0.00735325	0.028393	1.982	3.768	21301	NM_030979	Intergenic	PABPC3	3.778	3.759	1.219	2.745
chr12:125737584-125737621	2.389	2.854	3.753	0.00104626	0.00788425	2.147	4.148	-73559	NM_052907	Intergenic	TMEM132B	4.045	4.251	2.37	1.925
chr3:193032134-193032194	2.389	2.709	3.412	0.00240468	0.0136955	2.041	4.015	7131	NR_046758	non-coding	ATP13A5-AS1	4.271	3.759	2.157	1.925
chr9:100639178-100639213	2.389	2.602	3.14	0.00462379	0.0209143	1.998	3.909	23659	NM_004473	Intergenic	FOXE1	3.567	4.251	1.603	2.393
chr10:133674785-133674820	2.388	3.15	4.409	0.000206161	0.0026777	2.369	4.422	-52268	NR_038365	Intergenic	LINC01164	4.525	4.319	2.157	2.58
chr12:125683413-125683455	2.388	2.458	2.958	0.00709266	0.0277671	1.89	3.777	-127728	NM_052907	Intergenic	TMEM132B	3.449	4.105	1.603	2.178
chr20:60306221-60306276	2.387	3.868	6.332	1.90905e-06	0.000145246	2.935	5.111	131432	NM_001252339	intron	CDH4	4.929	5.294	3.125	2.745
chrY:10012505-10012540	2.386	2.279	2.825	0.00963607	0.0339107	1.764	3.612	264116	NR_001540	Intergenic	TTTY23	3.567	3.658	1.603	1.925
chr20:62085486-62085522	2.385	2.701	3.094	0.00514409	0.0224681	2.042	4.006	18489	NM_004518	intron	KCNQ2	3.449	4.563	1.906	2.178
chr8:6132707-6132838	2.385	2.279	2.822	0.00970594	0.0340803	1.764	3.612	131296	NR_040040	Intergenic	LOC100287015	3.676	3.549	1.603	1.925
chr17:8769357-8769393	2.384	2.973	3.972	0.000609951	0.00555397	2.24	4.259	1619	NM_001290211	intron	PIK3R6	4.338	4.18	2.556	1.925
chr8:56363541-56363578	2.383	4.407	8.052	4.05303e-08	1.41785e-05	3.399	5.633	4321	NR_027765	non-coding	SBF1P1	5.59	5.677	3.532	3.265
chr16:54963225-54963323	2.383	2.6	3.258	0.0034861	0.0174398	1.998	3.902	-173	NR_110453	promoter-TSS	CRNDE	3.778	4.026	1.603	2.393
chr19:32721465-32721706	2.382	3.43	4.564	0.000140459	0.00209504	2.638	4.678	-114928	NM_014910	Intergenic	ZNF507	4.403	4.953	1.906	3.37
chr14:20978708-20978744	2.379	2.228	2.686	0.0132505	0.0419002	1.806	3.558	95	NM_001012975	promoter-TSS	RNASE10	3.567	3.549	1.219	2.393
chr20:45425977-45426013	2.378	2.279	2.817	0.00981456	0.0342954	1.762	3.612	87716	NM_030777	Intergenic	SLC2A10	3.567	3.658	1.906	1.619
chr8:55089525-55089561	2.378	2.279	2.817	0.00981456	0.0342954	1.762	3.612	41762	NM_014175	Intergenic	MRPL15	3.567	3.658	1.906	1.619
chr6:91448863-91448945	2.377	2.699	3.488	0.00199998	0.0121535	2.042	3.994	-151884	NM_145332	Intergenic	MAP3K7	3.961	4.026	1.906	2.178
chr14:99666393-99666429	2.377	2.279	2.814	0.0098856	0.0344332	1.762	3.612	71639	NM_022898	intron	BCL11B	3.676	3.549	1.906	1.619
chr5:121750805-121750841	2.377	2.279	2.814	0.0098856	0.0344332	1.762	3.612	24039	NR_131761	intron	SNCAIP	3.676	3.549	1.906	1.619
chr6:52726147-52726211	2.377	2.279	2.814	0.0098856	0.0344332	1.762	3.612	-15286	NM_153699	Intergenic	GSTA5	3.676	3.549	1.906	1.619
chr22:49472946-49472997	2.377	2.274	2.792	0.0104001	0.0356544	1.764	3.604	210390	NR_038944	Intergenic	LINC01310	3.449	3.759	1.603	1.925
chr11:71342919-71342984	2.376	3.949	6.495	1.30244e-06	0.00011723	3.01	5.183	-49031	NM_001005405	Intergenic	KRTAP5-11	4.973	5.392	2.868	3.151
chr5:38855166-38855274	2.376	2.908	3.683	0.0012431	0.00886367	2.248	4.182	9119	NM_003999	intron	OSMR	4.045	4.319	1.603	2.894
chr16:20371522-20371568	2.376	2.453	3.053	0.00567482	0.0239096	1.89	3.765	-7345	NM_001278614	intron	UMOD	3.676	3.854	1.603	2.178
chr1:176857544-176857580	2.376	2.346	2.799	0.0102344	0.0352287	1.9	3.664	141019	NR_030163	intron	MIR488	3.778	3.549	1.219	2.58
chr10:1633053-1633089	2.375	2.699	3.318	0.00301727	0.0158983	2.042	3.998	64246	NR_033387	intron	ADARB2-AS1	4.338	3.658	1.906	2.178
chr21:43079881-43079916	2.375	2.699	3.318	0.00301727	0.0158983	2.042	3.998	-19563	NR_024367	Intergenic	LINC00111	4.338	3.658	1.906	2.178
chr10:11733933-11733968	2.375	2.225	2.671	0.0137022	0.0427589	1.806	3.553	-50405	NM_024693	Intergenic	ECHDC3	3.449	3.658	1.219	2.393
chr6:41131138-41131173	2.374	3.292	4.651	0.000112911	0.00181154	2.474	4.555	-232	NM_018965	promoter-TSS	TREM2	4.791	4.319	2.556	2.393
chr10:50028562-50028598	2.374	2.274	2.783	0.010624	0.0360974	1.764	3.605	93700	NM_001006939	intron	LRRC18	3.778	3.432	1.603	1.925
chr6:27473508-27473554	2.374	2.274	2.783	0.010624	0.0360974	1.764	3.605	-32634	NM_007149	Intergenic	ZNF184	3.778	3.432	1.603	1.925
chr20:20180072-20180118	2.373	2.225	2.665	0.0138837	0.0431979	1.806	3.554	142805	NM_001167816	intron	CFAP61	3.676	3.432	1.219	2.393
chr20:13820754-13820898	2.371	3.548	5.106	3.66302e-05	0.000886977	2.711	4.788	55154	NR_029377	Intergenic	NDUFAF5	4.582	4.995	2.157	3.265
chr11:49229619-49229832	2.37	3.622	5.356	1.9853e-05	0.000597227	2.76	4.872	496	NM_004476	intron	FOLH1	4.791	4.953	3.343	2.178
chr16:12354561-12354769	2.37	3.287	4.804	7.74305e-05	0.00142024	2.475	4.544	284074	NM_032167	intron	SNX29	4.525	4.563	2.37	2.58
chr2:224974851-224974976	2.37	2.877	3.685	0.00123797	0.00883924	2.167	4.159	-70878	NM_001136528	Intergenic	SERPINE2	3.873	4.446	2.157	2.178
chr6:58164094-58164191	2.37	2.877	3.685	0.00123797	0.00883924	2.167	4.159	99064	NR_133000	Intergenic	GUSBP4	3.873	4.446	2.157	2.178
chr10:129335798-129335870	2.37	2.696	3.451	0.00219221	0.0129101	2.042	3.989	-11779	NM_001030013	Intergenic	NPS	4.124	3.854	1.906	2.178
chr10:133021207-133021243	2.369	2.274	2.784	0.0105912	0.0360163	1.762	3.604	88759	NM_174937	intron	TCERG1L	3.449	3.759	1.906	1.619
chr13:22294836-22294966	2.369	2.274	2.784	0.0105912	0.0360163	1.762	3.604	49686	NM_002010	Intergenic	FGF9	3.449	3.759	1.906	1.619
chr8:55133845-55133889	2.367	3.019	3.906	0.000717742	0.00617211	2.275	4.29	86086	NM_014175	Intergenic	MRPL15	3.961	4.618	2.157	2.393
chr5:42813513-42813597	2.366	2.696	3.454	0.00217539	0.0128535	2.041	3.989	-1531	NM_001093726	Intergenic	SELENOP	3.873	4.105	2.157	1.925
chr18:44254728-44254764	2.366	2.274	2.775	0.0108187	0.0365795	1.762	3.605	-17750	NM_144612	Intergenic	LOXHD1	3.778	3.432	1.906	1.619
chr18:45011437-45011473	2.366	2.274	2.775	0.0108187	0.0365795	1.762	3.605	104588	NR_039753	Intergenic	MIR4527	3.778	3.432	1.906	1.619
chr11:126760199-126760264	2.365	2.836	3.723	0.00112759	0.00831611	2.149	4.114	-50410	NR_046986	intron	KIRREL3-AS2	4.124	4.105	1.906	2.393
chr10:64418046-64418103	2.364	3.021	4.11	0.000433548	0.00439808	2.274	4.292	137868	NM_199452	intron	ZNF365	4.199	4.384	2.37	2.178
chr13:26064164-26064203	2.364	2.89	3.296	0.00318138	0.0164463	2.335	4.182	21272	NM_001313741	intron	ATP8A2	4.338	4.026	3.44	1.229
chr17:20284794-20284885	2.364	2.27	2.626	0.0151641	0.0457836	1.764	3.604	-35765	NR_126160	intron	FAM106B	4.045	3.163	1.603	1.925
chr5:8430581-8430634	2.363	2.835	3.712	0.00115872	0.00846845	2.149	4.112	27069	NR_039984	intron	LOC729506	4.045	4.18	1.906	2.393
chr13:37104904-37104940	2.362	2.512	3.164	0.00436747	0.0201415	1.916	3.816	98513	NM_003914	Intergenic	CCNA1	3.778	3.854	1.906	1.925
chr20:23566239-23566292	2.362	2.512	3.164	0.00436747	0.0201415	1.916	3.816	-16880	NM_080610	Intergenic	CST9L	3.778	3.854	1.906	1.925
chr1:178012096-178012132	2.359	2.216	2.621	0.0153275	0.0461212	1.806	3.54	-4972	NR_037167	Intergenic	LOC730102	3.321	3.759	1.219	2.393
chr8:49049078-49049114	2.359	2.216	2.621	0.0153275	0.0461212	1.806	3.54	128101	NM_003350	Intergenic	UBE2V2	3.321	3.759	1.219	2.393
chr11:111293862-111293962	2.358	4.347	7.771	7.4064e-08	2.06001e-05	3.357	5.562	-5001	NR_046085	Intergenic	LOC100132078	5.671	5.453	3.343	3.37
chr1:247578490-247578526	2.358	3.222	4.311	0.000262964	0.00314972	2.467	4.471	-950	NM_001127461	promoter-TSS	NLRP3	4.271	4.671	1.906	3.028
chr4:55992171-55992206	2.357	3.135	4.358	0.000233947	0.00292611	2.369	4.392	-427	NM_002253	promoter-TSS	KDR	4.465	4.319	2.157	2.58
chr19:9198683-9198719	2.357	2.263	2.724	0.0121562	0.0395299	1.764	3.588	-5220	NM_001004456	Intergenic	OR1M1	3.321	3.854	1.603	1.925
chr8:11991066-11991102	2.356	2.833	3.504	0.00192697	0.0118779	2.149	4.112	434	NM_001256869	exon	USP17L7	4.465	3.759	1.906	2.393
chr4:6495408-6495459	2.356	2.508	3.133	0.00469238	0.0211019	1.916	3.809	-21108	NM_020416	intron	PPP2R2C	3.676	3.943	1.906	1.925
chr6:151898987-151899023	2.356	2.442	2.841	0.00929447	0.0330909	1.89	3.75	83830	NM_025059	intron	CCDC170	3.321	4.18	1.603	2.178
chr6:151132323-151132361	2.355	2.526	2.985	0.00665888	0.02663	2.057	3.816	-54473	NM_001242767	intron	MTHFD1L	3.778	3.854	1.219	2.894
chr10:1675993-1676028	2.355	2.216	2.61	0.0157199	0.0469109	1.806	3.54	103659	NM_018702	intron	ADARB2	3.778	3.303	1.219	2.393
chr13:101403093-101403129	2.355	2.216	2.61	0.0157199	0.0469109	1.806	3.54	42532	NR_047687	intron	NALCN-AS1	3.778	3.303	1.219	2.393
chr2:19876792-19876827	2.354	2.831	3.658	0.00132355	0.00921841	2.149	4.107	-191805	NR_033875	Intergenic	LINC00954	4.271	3.943	1.906	2.393
chr21:40973314-40973349	2.353	2.263	2.709	0.0125722	0.0404258	1.764	3.588	11417	NR_026543	intron	B3GALT5-AS1	3.873	3.303	1.603	1.925
chr11:1766462-1766498	2.351	2.835	3.698	0.00119808	0.00862965	2.147	4.112	5344	NM_001170820	intron	IFITM10	4.045	4.18	2.37	1.925
chr5:86326061-86326097	2.351	2.835	3.698	0.00119808	0.00862965	2.147	4.112	84692	NR_036243	Intergenic	MIR4280	4.045	4.18	2.37	1.925
chr6:935020-935055	2.351	2.95	3.673	0.00127358	0.00899032	2.243	4.218	66540	NR_110853	Intergenic	LOC101927691	4.582	3.854	1.906	2.58
chr21:37852229-37852264	2.351	2.69	3.38	0.00260237	0.0143845	2.041	3.979	141	NM_001146079	5'UTR	CLDN14	4.199	3.759	2.157	1.925
chr13:24865424-24865460	2.35	2.447	2.991	0.00656235	0.0263716	1.888	3.755	-15862	NM_001303138	intron	C1QTNF9	3.567	3.943	2.157	1.619
chr7:22742770-22742806	2.35	2.447	2.991	0.00656235	0.0263716	1.888	3.755	-23978	NM_000600	Intergenic	IL6	3.567	3.943	2.157	1.619
chr7:153233976-153234017	2.35	2.447	2.991	0.00656235	0.0263716	1.888	3.755	-124678	NR_125776	Intergenic	LINC01287	3.567	3.943	2.157	1.619
chr6:7503045-7503234	2.349	3.323	4.503	0.000163093	0.00229647	2.526	4.568	-38730	NM_004415	Intergenic	DSP	4.884	4.251	2.157	2.894
chr8:70532117-70532170	2.349	2.442	2.817	0.00982641	0.0343222	1.89	3.751	27009	NR_132437	intron	SULF1	4.199	3.303	1.603	2.178
chr11:71314320-71314356	2.348	3.048	3.953	0.000639002	0.00571514	2.325	4.304	-20417	NM_001005405	Intergenic	KRTAP5-11	4.045	4.563	1.906	2.745
chr6:159795838-159795990	2.348	3.048	3.953	0.000639002	0.00571514	2.325	4.304	-8649	NR_125873	Intergenic	LOC102724053	4.045	4.563	1.906	2.745
chr11:133646749-133646785	2.345	2.437	2.928	0.00760737	0.0290339	1.89	3.737	33504	NR_120444	Intergenic	LOC646522	3.449	4.026	1.603	2.178
chr16:83501469-83501515	2.345	2.437	2.928	0.00760737	0.0290339	1.89	3.737	-40459	NR_036147	intron	MIR3182	3.449	4.026	1.603	2.178
chr10:1797691-1797726	2.345	2.263	2.701	0.0127982	0.0409083	1.762	3.588	-18039	NM_018702	Intergenic	ADARB2	3.873	3.303	1.906	1.619
chr2:20018648-20018683	2.345	2.263	2.701	0.0127982	0.0409083	1.762	3.588	-49949	NR_033875	Intergenic	LINC00954	3.873	3.303	1.906	1.619
chr16:31421583-31421619	2.344	3.38	4.993	4.84067e-05	0.00105703	2.557	4.624	16968	NM_005353	intron	ITGAD	4.525	4.722	2.721	2.393
chr16:32265540-32265597	2.344	2.831	3.658	0.0013219	0.00921066	2.147	4.106	924	NR_110898	intron	TP53TG3D	3.961	4.251	2.37	1.925
chr11:125026711-125026757	2.343	2.686	3.188	0.00412112	0.0193687	2.041	3.976	7771	NR_125759	Intergenic	PKNOX2-AS1	4.403	3.549	2.157	1.925
chr16:71569484-71569520	2.342	2.696	3.114	0.00491664	0.0217973	2.177	3.989	9348	NM_001166395	intron	CHST4	4.124	3.854	3.125	1.229
chr6:44578004-44578039	2.342	2.346	2.77	0.0109479	0.0368985	1.893	3.663	174644	NR_039785	Intergenic	MIR4642	3.567	3.759	2.556	1.229
chr20:45204796-45204832	2.341	2.5	3.071	0.00544138	0.0232809	1.916	3.796	-25601	NM_080721	intron	OCSTAMP	3.567	4.026	1.906	1.925
chr2:241623706-241623742	2.338	2.71	3.39	0.0025392	0.0141572	2.087	3.994	-1407	NM_001102467	Intergenic	AQP12B	4.045	3.943	2.556	1.619
chr12:5071944-5071980	2.337	3.044	4.066	0.000482896	0.0047195	2.325	4.295	52889	NM_000217	Intergenic	KCNA1	4.338	4.251	1.906	2.745
chr12:3593804-3593839	2.336	3.005	4.071	0.000477753	0.00469381	2.275	4.261	-6542	NM_019854	non-coding	PRMT8	4.271	4.251	2.157	2.393
chr8:1569382-1569418	2.335	3.004	4.06	0.000490124	0.00477502	2.275	4.259	430	NR_103863	intron	DLGAP2-AS1	4.199	4.319	2.157	2.393
chr7:6898847-6898890	2.335	2.442	2.802	0.0101596	0.035035	1.888	3.751	-32943	NM_198097	Intergenic	CCZ1B	4.199	3.303	2.157	1.619
chr3:138939290-138939332	2.334	2.731	3.161	0.00439092	0.0202002	2.242	3.994	13053	NR_027070	Intergenic	PISRT1	3.961	4.026	1.219	3.265
chr12:5197412-5197453	2.33	3.148	4.406	0.00020784	0.00269082	2.381	4.393	44348	NM_002234	Intergenic	KCNA5	4.403	4.384	2.37	2.393
chr11:71342725-71342790	2.329	3.926	6.529	1.20538e-06	0.00011299	3.01	5.137	-48837	NM_001005405	Intergenic	KRTAP5-11	5.015	5.26	2.868	3.151
chr19:29505981-29506044	2.327	3.991	6.752	7.19009e-07	8.56075e-05	3.066	5.199	12551	NR_040036	Intergenic	LINC01532	5.209	5.189	2.868	3.265
chr9:104467553-104467665	2.327	3.266	4.605	0.000126599	0.00195267	2.475	4.505	33253	NM_133445	intron	GRIN3A	4.69	4.319	2.37	2.58
chr7:155786766-155786801	2.326	3.762	6.051	3.70884e-06	0.000206654	2.875	4.976	31458	NM_001291913	Intergenic	LOC389602	4.838	5.114	2.721	3.028
chr8:1569118-1569268	2.326	2.943	3.767	0.00101166	0.00772765	2.24	4.204	637	NR_103863	intron	DLGAP2-AS1	3.961	4.446	2.556	1.925
chr7:51152822-51152866	2.326	2.583	3.072	0.00541981	0.023221	1.994	3.874	231671	NM_015198	intron	COBL	4.199	3.549	2.37	1.619
chr1:185702709-185702745	2.325	2.935	3.858	0.00080933	0.00669665	2.243	4.188	-956	NM_031935	promoter-TSS	HMCN1	4.124	4.251	1.906	2.58
chr2:220379094-220379130	2.325	2.676	3.409	0.00242192	0.0137654	2.041	3.952	220	NM_182847	exon	ASIC4	3.961	3.943	2.157	1.925
chr8:963100-963136	2.325	2.572	3.144	0.00456951	0.0207518	1.998	3.851	275513	NR_073397	intron	ERICH1-AS1	4.045	3.658	1.603	2.393
chr12:3642809-3642854	2.324	3.144	4.36	0.000233195	0.00291885	2.381	4.389	-40847	NR_126055	intron	THCAT155	4.271	4.506	2.37	2.393
chr8:12507258-12507293	2.324	3.144	4.36	0.000233195	0.00291885	2.381	4.389	15844	NR_047662	intron	LOC729732	4.271	4.506	2.37	2.393
chr13:29912965-29913104	2.324	3.001	4.015	0.000547852	0.00513827	2.274	4.254	-89742	NM_015233	intron	MTUS2	4.124	4.384	2.37	2.178
chr1:223375327-223375363	2.323	2.427	2.984	0.00667386	0.0266491	1.89	3.718	-58721	NM_003268	Intergenic	TLR5	3.778	3.658	1.603	2.178
chr10:77169171-77169206	2.323	2.427	2.984	0.00667386	0.0266491	1.89	3.718	274	NR_110304	TTS	LOC101929234	3.778	3.658	1.603	2.178
chr7:397179-397259	2.322	4.005	6.413	1.5784e-06	0.000128352	3.076	5.213	-22172	NR_033960	Intergenic	LOC442497	5.473	4.953	3.002	3.151
chr3:186945019-186945055	2.322	2.815	3.645	0.00136645	0.00941669	2.149	4.075	-19620	NR_110052	intron	LOC101929106	4.124	4.026	1.906	2.393
chr10:119444353-119444388	2.321	2.996	3.957	0.00063367	0.0056852	2.275	4.245	-139792	NR_002791	Intergenic	EMX2OS	4.045	4.446	2.157	2.393
chr6:36647315-36647356	2.32	3.578	5.291	2.32916e-05	0.000659177	2.724	4.8	849	NM_001220778	intron	CDKN1A	4.525	5.076	2.868	2.58
chr14:95353336-95353371	2.32	2.853	3.737	0.001088	0.00809628	2.167	4.112	-116855	NM_173849	Intergenic	GSC	4.045	4.18	2.157	2.178
chr20:25119867-25119939	2.32	2.247	2.603	0.0159445	0.0473645	1.764	3.562	8726	NR_027093	Intergenic	LOC284798	3.961	3.163	1.603	1.925
chr9:21210590-21210635	2.32	2.247	2.603	0.0159445	0.0473645	1.764	3.562	-3471	NM_002171	Intergenic	IFNA10	3.961	3.163	1.603	1.925
chr9:92968915-92968991	2.32	2.247	2.603	0.0159445	0.0473645	1.764	3.562	-165172	NR_038882	Intergenic	MIR4290HG	3.961	3.163	1.603	1.925
chr14:23871648-23871684	2.319	4.102	6.866	5.54694e-07	7.39972e-05	3.168	5.303	5820	NM_002471	intron	MYH6	5.38	5.225	2.868	3.468
chr11:134525227-134525263	2.319	2.995	3.769	0.00100754	0.00771233	2.275	4.245	218869	NR_033852	Intergenic	LOC283177	3.873	4.618	2.157	2.393
chr13:23422726-23422870	2.319	2.489	2.978	0.00676494	0.0268957	1.916	3.777	49522	NR_033774	Intergenic	BASP1P1	3.449	4.105	1.906	1.925
chr14:96562638-96562674	2.319	2.246	2.727	0.0120752	0.0394156	1.764	3.554	56995	NM_001282464	Intergenic	C14orf132	3.676	3.432	1.603	1.925
chr21:45819426-45819491	2.318	3.26	4.326	0.000253199	0.00307509	2.475	4.495	25987	NR_109964	intron	TRPM2-AS	4.124	4.865	2.37	2.58
chr15:26025460-26025495	2.318	2.247	2.615	0.0155331	0.0465007	1.762	3.562	68494	NR_039865	intron	MIR4715	3.18	3.943	1.906	1.619
chr6:133089251-133089339	2.318	2.247	2.615	0.0155331	0.0465007	1.762	3.562	-4697	NM_078488	Intergenic	VNN2	3.18	3.943	1.906	1.619
chr6:150954787-150954823	2.318	2.247	2.615	0.0155331	0.0465007	1.762	3.562	33806	NM_001029884	intron	PLEKHG1	3.18	3.943	1.906	1.619
chr5:174789491-174789526	2.317	2.932	3.805	0.000922075	0.00728493	2.243	4.182	81654	NM_000794	Intergenic	DRD1	4.338	4.026	1.906	2.58
chr16:77709564-77709615	2.317	2.67	3.078	0.00535374	0.0230785	2.041	3.947	-46799	NM_001105663	Intergenic	NUDT7	3.449	4.446	2.157	1.925
chr15:99034128-99034163	2.317	2.487	2.732	0.0119194	0.039029	1.916	3.782	23465	NM_182562	intron	FAM169B	3.18	4.384	1.906	1.925
chr20:13186314-13186349	2.316	2.577	3.173	0.00426623	0.019846	1.994	3.86	-16086	NM_080826	Intergenic	ISM1	3.961	3.759	2.37	1.619
chr5:54197335-54197372	2.315	2.669	3.18	0.00419609	0.0195908	2.042	3.944	84060	NM_007036	Intergenic	ESM1	4.338	3.549	1.906	2.178
chr2:239599096-239599132	2.314	3.216	4.16	0.000382762	0.00405733	2.463	4.46	-134974	NR_037809	Intergenic	LINC01107	4.741	4.18	3.002	1.925
chr9:137980192-137980228	2.314	2.195	2.603	0.015946	0.047365	1.806	3.499	696	NM_001282611	intron	OLFM1	3.449	3.549	1.219	2.393
chr2:222834413-222834489	2.313	3.657	5.769	7.27804e-06	0.000321152	2.791	4.874	-328415	NM_153038	Intergenic	CCDC140	4.929	4.819	3.002	2.58
chr12:2236758-2236794	2.313	2.246	2.725	0.0121236	0.0395103	1.762	3.553	74325	NM_199460	intron	CACNA1C	3.449	3.658	1.906	1.619
chr15:22526745-22526857	2.313	2.246	2.725	0.0121236	0.0395103	1.762	3.553	-13521	NR_031672	Intergenic	MIR1268A	3.449	3.658	1.906	1.619
chr16:31239486-31239521	2.313	2.246	2.725	0.0121236	0.0395103	1.762	3.553	-11090	NM_152901	Intergenic	PYDC1	3.449	3.658	1.906	1.619
chr5:136411017-136411069	2.313	2.246	2.725	0.0121236	0.0395103	1.762	3.553	423975	NM_004598	intron	SPOCK1	3.449	3.658	1.906	1.619
chr6:955513-955597	2.313	2.246	2.725	0.0121236	0.0395103	1.762	3.553	87057	NR_110853	Intergenic	LOC101927691	3.449	3.658	1.906	1.619
chr7:120643932-120643967	2.313	2.246	2.725	0.0121236	0.0395103	1.762	3.553	14505	NM_001105533	intron	CPED1	3.449	3.658	1.906	1.619
chr12:8788100-8788142	2.313	2.195	2.6	0.0160515	0.0475677	1.806	3.5	-22679	NM_020661	Intergenic	AICDA	3.567	3.432	1.219	2.393
chr20:58259477-58259512	2.313	2.195	2.6	0.0160515	0.0475677	1.806	3.5	7779	NM_001199506	intron	PHACTR3	3.567	3.432	1.219	2.393
chr4:20985555-20985634	2.313	2.195	2.6	0.0160515	0.0475677	1.806	3.5	-101262	NM_025221	intron	KCNIP4	3.567	3.432	1.219	2.393
chr4:45612648-45612684	2.313	2.195	2.6	0.0160515	0.0475677	1.806	3.5	513416	NM_173536	Intergenic	GABRG1	3.567	3.432	1.219	2.393
chr9:4501105-4501140	2.311	2.85	3.682	0.00124673	0.0088773	2.167	4.107	10696	NM_004170	intron	SLC1A1	4.271	3.943	2.157	2.178
chr7:51113183-51113218	2.311	2.815	3.634	0.00140055	0.00956618	2.147	4.075	-252042	NM_001001555	intron	GRB10	4.045	4.105	2.37	1.925
chr14:94835706-94835741	2.311	2.246	2.719	0.0122961	0.0398477	1.762	3.554	-2685	NM_006220	Intergenic	SERPINA2	3.676	3.432	1.906	1.619
chr14:34608461-34608624	2.31	2.936	3.849	0.000827613	0.0068048	2.24	4.189	-188259	NM_022073	Intergenic	EGLN3	4.199	4.18	2.556	1.925
chr6:150698380-150698457	2.31	2.486	3.089	0.00521045	0.0226587	1.916	3.768	8391	NM_001164695	intron	IYD	3.778	3.759	1.906	1.925
chr7:71177907-71177942	2.31	2.486	3.089	0.00521045	0.0226587	1.916	3.768	-405169	NR_037477	3'UTR	MIR3914-1	3.778	3.759	1.906	1.925
chr2:239744447-239744491	2.309	3.043	3.526	0.00182311	0.01145	2.372	4.298	-12204	NM_001271893	Intergenic	TWIST2	3.873	4.722	3.125	1.619
chr6:150776665-150776701	2.309	2.427	2.972	0.00686242	0.0271578	1.888	3.718	86655	NM_001164695	Intergenic	IYD	3.676	3.759	2.157	1.619
chr8:56363329-56363378	2.308	4.484	8.081	3.81681e-08	1.36739e-05	3.5	5.671	4527	NR_027765	non-coding	SBF1P1	5.59	5.752	3.532	3.468
chr20:58328556-58328591	2.308	3.171	3.921	0.00069265	0.00604519	2.481	4.417	32309	NM_183244	intron	PHACTR3	4.271	4.563	3.343	1.619
chr2:240741410-240741446	2.308	2.995	3.727	0.00111707	0.00825831	2.274	4.245	56874	NR_037808	Intergenic	LOC150935	4.637	3.854	2.37	2.178
chr19:6737396-6737436	2.308	2.572	3.136	0.00466701	0.0210285	1.994	3.851	217	NM_001080452	promoter-TSS	GPR108	3.676	4.026	2.37	1.619
chr21:38108226-38108262	2.307	3.381	4.62	0.000122126	0.0019062	2.593	4.601	36811	NM_005069	intron	SIM2	4.884	4.319	2.157	3.028
chr2:222914922-222914958	2.307	2.681	3.296	0.00318374	0.0164535	2.091	3.942	-247926	NM_153038	Intergenic	CCDC140	3.778	4.105	1.603	2.58
chr15:25937200-25937235	2.307	2.484	3.075	0.00538627	0.0231617	1.916	3.765	156754	NR_039865	intron	MIR4715	3.676	3.854	1.906	1.925
chr7:104455130-104455166	2.306	3.589	5.038	4.33049e-05	0.000988208	2.76	4.809	-10609	NR_034141	intron	LHFPL3-AS1	4.582	5.036	3.343	2.178
chr2:239838584-239838619	2.305	3.568	5.541	1.26482e-05	0.000455134	2.725	4.781	9363	NR_034162	Intergenic	FLJ43879	4.791	4.771	2.556	2.894
chr16:53009251-53009287	2.305	2.484	3.068	0.00547029	0.0233716	1.916	3.766	-79676	NM_025134	Intergenic	CHD9	3.873	3.658	1.906	1.925
chr16:70893572-70893719	2.305	2.238	2.68	0.0134302	0.0422439	1.764	3.54	-58585	NM_018052	intron	VAC14	3.321	3.759	1.603	1.925
chr7:122474518-122474688	2.305	2.238	2.68	0.0134302	0.0422439	1.764	3.54	52210	NM_001167940	intron	CADPS2	3.321	3.759	1.603	1.925
chr8:7886018-7886053	2.304	3.376	4.986	4.92947e-05	0.00106543	2.568	4.598	-30993	NR_003668	Intergenic	DEFB109P1B	4.525	4.671	2.556	2.58
chr12:5757754-5757927	2.304	2.798	3.42	0.00236295	0.0135557	2.17	4.062	154543	NM_002527	intron	NTF3	4.271	3.854	2.721	1.619
chr10:30561329-30561486	2.303	4.062	6.709	7.94679e-07	8.95868e-05	3.133	5.259	60627	NR_120653	Intergenic	LOC101929279	5.443	5.076	3.238	3.028
chr1:111936905-111936941	2.303	2.989	3.838	0.000848458	0.00690425	2.275	4.234	-4450	NR_029429	Intergenic	PGCP1	4.525	3.943	2.157	2.393
chr8:21285990-21286053	2.303	2.523	2.787	0.0105285	0.0358987	2.048	3.816	130272	NR_104677	Intergenic	LOC101929172	4.199	3.432	2.868	1.229
chr3:121798305-121798341	2.303	2.189	2.569	0.0171996	0.0497054	1.806	3.49	1627	NM_176892	intron	CD86	3.321	3.658	1.219	2.393
chr1:159942397-159942433	2.302	3.208	4.34	0.000244851	0.00300647	2.451	4.435	11401	NR_038849	intron	LINC01133	4.199	4.671	2.157	2.745
chr3:180351685-180351809	2.302	3.208	4.34	0.000244851	0.00300647	2.451	4.435	31829	NM_133462	intron	TTC14	4.199	4.671	2.157	2.745
chr12:57350861-57350897	2.302	2.662	3.267	0.0034117	0.0171719	2.042	3.928	539	NM_003708	intron	RDH16	4.199	3.658	1.906	2.178
chr5:126616322-126616406	2.302	2.662	3.267	0.0034117	0.0171719	2.042	3.928	-10092	NM_001256545	Intergenic	MEGF10	4.199	3.658	1.906	2.178
chr22:17469210-17469246	2.302	2.238	2.668	0.0137996	0.0430033	1.764	3.54	19884	NM_001037814	intron	GAB4	3.778	3.303	1.603	1.925
chr3:186992332-186992367	2.302	2.238	2.668	0.0137996	0.0430033	1.764	3.54	17460	NR_033519	intron	MASP1	3.778	3.303	1.603	1.925
chr12:80105387-80105436	2.3	3.947	6.423	1.5411e-06	0.000127236	3.046	5.143	-20622	NM_002583	Intergenic	PAWR	5.209	5.076	2.721	3.37
chr9:112180460-112180495	2.3	2.662	3.279	0.00331306	0.0168726	2.041	3.928	-415	NR_026918	promoter-TSS	PTPN3	3.676	4.18	2.157	1.925
chr4:9783123-9783159	2.299	2.414	2.89	0.00829535	0.0306877	1.89	3.696	-117	NM_000798	promoter-TSS	DRD5	3.449	3.943	1.603	2.178
chr8:899226-899262	2.298	3.025	3.8	0.000933032	0.00733223	2.325	4.263	211639	NR_073397	intron	ERICH1-AS1	4.582	3.943	1.906	2.745
chr1:228494588-228494769	2.297	3.978	6.583	1.06197e-06	0.000104452	3.066	5.175	90131	NR_106800	exon	MIR6742	5.056	5.294	3.238	2.894
chr1:236339871-236339907	2.297	2.965	3.653	0.00133903	0.00929569	2.31	4.215	34057	NM_003272	intron	GPR137B	4.045	4.384	3.002	1.619
chr7:370658-370694	2.297	2.807	3.553	0.0017107	0.0109589	2.147	4.062	40540	NM_001195127	Intergenic	WI2-2373I1.2	3.873	4.251	2.37	1.925
chr20:60297602-60297638	2.297	2.238	2.672	0.0136729	0.0427104	1.762	3.54	122803	NM_001252339	intron	CDH4	3.321	3.759	1.906	1.619
chr8:20836058-20836094	2.297	2.238	2.672	0.0136729	0.0427104	1.762	3.54	4579	NR_033894	intron	LOC286114	3.321	3.759	1.906	1.619
chr8:6795807-6795848	2.296	2.948	3.638	0.00138881	0.00951222	2.316	4.182	32	NM_001925	promoter-TSS	DEFA4	4.338	4.026	1.603	3.028
chr8:6749042-6749078	2.296	2.478	3.027	0.0060338	0.0249506	1.916	3.755	-13531	NM_005218	Intergenic	DEFB1	3.567	3.943	1.906	1.925
chr19:40219096-40219159	2.295	2.839	3.428	0.00231767	0.0133728	2.167	4.091	9541	NM_001828	Intergenic	CLC	3.676	4.506	2.157	2.178
chr13:28478036-28478071	2.295	2.662	3.26	0.00347029	0.0173826	2.041	3.928	-16114	NM_000209	intron	PDX1	4.199	3.658	2.157	1.925
chr21:38041105-38041155	2.294	3.373	4.141	0.000401162	0.00418721	2.568	4.599	-30303	NM_009586	Intergenic	SIM2	5.172	4.026	2.556	2.58
chr20:20721835-20721870	2.294	2.687	3.322	0.00298973	0.0158244	2.087	3.952	-28587	NM_020343	Intergenic	RALGAPA2	3.961	3.943	2.556	1.619
chr17:8798509-8798545	2.293	2.478	3.014	0.00621674	0.0254374	1.916	3.755	17307	NM_014308	intron	PIK3R5	3.961	3.549	1.906	1.925
chr20:23565884-23566036	2.293	2.478	3.014	0.00621674	0.0254374	1.916	3.755	-16574	NM_080610	Intergenic	CST9L	3.961	3.549	1.906	1.925
chr10:23631162-23631197	2.293	2.238	2.66	0.0140483	0.0435183	1.762	3.54	2592	NM_153714	intron	C10orf67	3.778	3.303	1.906	1.619
chr12:80477497-80477533	2.293	2.238	2.66	0.0140483	0.0435183	1.762	3.54	-125718	NM_173591	Intergenic	OTOGL	3.778	3.303	1.906	1.619
chr8:116382758-116382810	2.293	2.238	2.66	0.0140483	0.0435183	1.762	3.54	297455	NM_001282902	Intergenic	TRPS1	3.778	3.303	1.906	1.619
chr6:372751-372791	2.291	3.947	6.444	1.46651e-06	0.000123176	3.044	5.143	-18968	NR_046000	Intergenic	IRF4	5.096	5.189	3.343	2.745
chr7:149095466-149095525	2.29	3.989	6.748	7.26381e-07	8.58825e-05	3.077	5.181	62557	NM_015694	Intergenic	ZNF777	5.172	5.189	3.125	3.028
chr9:125551409-125551444	2.29	2.654	3.074	0.00539656	0.0231769	2.042	3.917	215	NM_001001923	exon	OR5C1	3.449	4.384	1.906	2.178
chr12:5129085-5129121	2.29	2.67	3.022	0.00609921	0.0251049	2.177	3.941	-23982	NM_002234	Intergenic	KCNA5	4.124	3.759	3.125	1.229
chr8:963294-963340	2.289	3.101	4.026	0.000533917	0.00505102	2.369	4.332	275712	NR_073397	intron	ERICH1-AS1	4.637	4.026	2.157	2.58
chr11:132889824-132889860	2.289	2.553	3.135	0.00466987	0.0210358	1.998	3.816	-76805	NM_002545	intron	OPCML	3.778	3.854	1.603	2.393
chr11:133686547-133686582	2.286	2.916	3.79	0.00095718	0.00744954	2.243	4.152	-6294	NR_120444	Intergenic	LOC646522	4.199	4.105	1.906	2.58
chr3:5454083-5454190	2.284	2.652	3.338	0.00287807	0.0154259	2.042	3.908	-162197	NR_039953	Intergenic	MIR4790	3.873	3.943	1.906	2.178
chr14:36631464-36631499	2.284	2.654	3.067	0.00548537	0.0234084	2.041	3.917	14375	NR_049735	intron	PTCSC3	3.449	4.384	2.157	1.925
chr16:24453256-24453292	2.284	2.195	2.574	0.0170358	0.0494377	1.8	3.499	-97634	NM_018703	Intergenic	RBBP6	3.449	3.549	2.37	1.229
chr11:130081863-130081930	2.282	3.743	6.028	3.91132e-06	0.000213393	2.874	4.941	52215	NM_021978	Intergenic	ST14	4.973	4.909	3.002	2.745
chr3:121740776-121740817	2.281	2.835	3.505	0.00191898	0.0118415	2.167	4.081	330	NM_175924	intron	ILDR1	4.403	3.759	2.157	2.178
chr6:41159461-41159618	2.28	4.187	7.214	2.52317e-07	4.48265e-05	3.252	5.368	9385	NM_024807	3'UTR	TREML2	5.443	5.294	3.238	3.265
chr20:23483031-23483067	2.28	2.4	2.793	0.0103893	0.0356245	1.982	3.667	11311	NM_001281730	Intergenic	CST8	3.676	3.658	1.219	2.745
chr5:54293476-54293512	2.279	2.833	3.668	0.00128905	0.00905805	2.167	4.075	-12080	NM_001135604	Intergenic	ESM1	4.124	4.026	2.157	2.178
chr7:104454689-104454776	2.278	4.12	7.02	3.90135e-07	6.01747e-05	3.195	5.303	-10194	NR_034141	intron	LHFPL3-AS1	5.38	5.225	3.125	3.265
chr12:3567672-3567708	2.278	2.223	2.591	0.01638	0.0482024	1.764	3.517	-32674	NM_019854	intron	PRMT8	3.18	3.854	1.603	1.925
chr7:100643565-100643619	2.277	3.967	6.104	3.27079e-06	0.000192687	3.066	5.154	17297	NR_120520	exon	LOC102724094	5.443	4.865	2.868	3.265
chr14:99662654-99662724	2.277	3.554	5.435	1.63866e-05	0.000533122	2.725	4.755	75361	NM_022898	intron	BCL11B	4.838	4.671	2.556	2.894
chr8:6833347-6833383	2.277	2.681	2.98	0.00673413	0.026814	2.087	3.949	4249	NM_004084	Intergenic	DEFA1	4.465	3.432	2.556	1.619
chr17:32695112-32695148	2.276	2.783	3.43	0.00230288	0.0133283	2.17	4.033	-4878	NM_002981	Intergenic	CCL1	3.961	4.105	2.721	1.619
chr7:51101594-51101638	2.273	2.651	3.154	0.00446838	0.020433	2.041	3.91	-240457	NM_001001555	intron	GRB10	4.271	3.549	2.157	1.925
chr9:101437479-101437515	2.273	2.401	2.794	0.0103567	0.0355416	1.89	3.673	33982	NM_005458	intron	GABBR2	3.321	4.026	1.603	2.178
chr20:21567096-21567132	2.272	2.649	3.301	0.00314139	0.016302	2.041	3.902	16452	NR_109880	intron	LOC101929625	3.778	4.026	2.157	1.925
chr8:59161631-59161667	2.272	2.223	2.574	0.0170138	0.0493993	1.764	3.518	23011	NR_105005	Intergenic	LOC101929528	3.873	3.163	1.603	1.925
chr12:99202869-99202905	2.271	2.468	2.928	0.0076	0.0290156	1.916	3.739	85787	NM_001204065	intron	ANKS1B	4.045	3.432	1.906	1.925
chr17:20000167-20000207	2.271	2.468	2.928	0.0076	0.0290156	1.916	3.739	9852	NM_152904	intron	SPECC1	4.045	3.432	1.906	1.925
chr1:201507896-201507932	2.27	2.223	2.584	0.0166688	0.0487646	1.762	3.517	18882	NR_026667	Intergenic	RPS10P7	3.18	3.854	1.906	1.619
chr12:114793380-114793437	2.27	2.223	2.584	0.0166688	0.0487646	1.762	3.517	50559	NM_181486	exon	TBX5	3.18	3.854	1.906	1.619
chr5:1859241-1859276	2.269	4.051	6.775	6.82773e-07	8.29904e-05	3.138	5.231	-2577	NR_104602	Intergenic	LOC101929034	5.347	5.114	3.125	3.151
chr2:1425078-1425162	2.269	2.649	3.291	0.00321905	0.0165594	2.041	3.902	6940	NM_175722	intron	TPO	4.045	3.759	2.157	1.925
chr7:345354-345390	2.269	2.553	3.114	0.00491611	0.0217973	1.994	3.816	15236	NM_001195127	Intergenic	WI2-2373I1.2	3.778	3.854	2.37	1.619
chr2:224975872-224975943	2.267	2.852	3.394	0.00251536	0.0140801	2.248	4.081	-71872	NM_001136528	Intergenic	SERPINE2	3.778	4.384	1.603	2.894
chr2:200591944-200591985	2.266	2.762	3.266	0.00341716	0.0171861	2.174	3.998	119174	NR_110270	Intergenic	LOC101927641	3.676	4.319	1.603	2.745
chr10:6465268-6465330	2.266	2.791	3.245	0.00359445	0.0177747	2.147	4.037	96792	NR_040079	Intergenic	LOC399715	3.567	4.506	2.37	1.925
chr11:71314575-71314633	2.265	3.654	5.694	8.72516e-06	0.000363277	2.806	4.848	-20683	NM_001005405	Intergenic	KRTAP5-11	4.973	4.722	2.868	2.745
chr4:75199918-75199979	2.264	3.114	4.082	0.000464985	0.00461085	2.381	4.332	25762	NM_001270990	Intergenic	EPGN	4.045	4.618	2.37	2.393
chr5:155753900-155754008	2.263	3.562	5.495	1.41435e-05	0.000485269	2.733	4.757	187	NM_001128209	5'UTR	SGCD	4.791	4.722	2.721	2.745
chr1:114734068-114734109	2.262	2.762	3.398	0.00249034	0.0140127	2.174	3.994	-37617	NM_001270805	Intergenic	SYT6	3.961	4.026	1.603	2.745
chr22:16374038-16374078	2.262	2.55	3.084	0.00527259	0.0228149	1.994	3.809	75746	NM_001005239	Intergenic	OR11H1	3.676	3.943	2.37	1.619
chr11:133691826-133691866	2.261	2.969	3.586	0.00157821	0.0103906	2.275	4.198	-11575	NR_120444	Intergenic	LOC646522	4.637	3.759	2.157	2.393
chr4:26491907-26492002	2.261	3.004	3.581	0.00159572	0.0104734	2.325	4.224	87	NM_000730	promoter-TSS	CCKAR	3.778	4.671	1.906	2.745
chr21:15399601-15399803	2.261	2.216	2.662	0.0139679	0.0433604	1.764	3.499	-46937	NR_027270	Intergenic	ANKRD20A11P	3.449	3.549	1.603	1.925
chr6:150868917-150868953	2.261	2.216	2.662	0.0139679	0.0433604	1.764	3.499	-52064	NM_001029884	Intergenic	PLEKHG1	3.449	3.549	1.603	1.925
chr8:790692-790824	2.26	2.55	2.937	0.00744568	0.0286424	1.994	3.816	103153	NR_073397	intron	ERICH1-AS1	4.199	3.432	2.37	1.619
chr11:1097662-1097697	2.259	3.353	4.748	8.87968e-05	0.00155157	2.568	4.554	22805	NM_002457	intron	MUC2	4.338	4.771	2.556	2.58
chr11:60506785-60506881	2.259	3.112	4.242	0.000312592	0.00352743	2.381	4.327	15351	NM_001310141	intron	MS4A18	4.403	4.251	2.37	2.393
chr2:1465465-1465550	2.259	3.124	3.828	0.000869738	0.00701184	2.486	4.328	47328	NM_175722	intron	TPO	4.271	4.384	1.603	3.37
chr14:107057137-107057238	2.259	2.216	2.659	0.0140672	0.0435492	1.764	3.5	-35528	NR_106988	Intergenic	MIR7641-2	3.567	3.432	1.603	1.925
chr3:55636189-55636225	2.259	2.216	2.659	0.0140672	0.0435492	1.764	3.5	57290	NR_024615	intron	ERC2-IT1	3.567	3.432	1.603	1.925
chr11:87079937-87079972	2.258	2.966	3.905	0.000720504	0.00618176	2.275	4.188	331069	NM_001168724	Intergenic	TMEM135	4.271	4.105	2.157	2.393
chr14:92718946-92718982	2.258	2.966	3.905	0.000720504	0.00618176	2.275	4.188	-69961	NM_153648	Intergenic	SLC24A4	4.271	4.105	2.157	2.393
chr8:6786038-6786074	2.256	3.082	3.804	0.00092289	0.00728798	2.369	4.298	-2458	NM_001926	Intergenic	DEFA6	3.873	4.722	2.157	2.58
chr2:233945604-233945639	2.255	3.356	4.364	0.000230461	0.00289477	2.593	4.554	20945	NM_005541	intron	INPP5D	4.929	4.18	2.157	3.028
chr14:99662370-99662406	2.255	2.965	3.705	0.00117919	0.00854079	2.275	4.19	75662	NM_022898	intron	BCL11B	4.525	3.854	2.157	2.393
chr19:35085433-35085469	2.255	2.498	2.851	0.00908648	0.0325789	2.048	3.766	39	NM_001025591	promoter-TSS	SCGB2B2	3.873	3.658	2.868	1.229
chr5:1964100-1964136	2.254	3.541	5.138	3.385e-05	0.000839481	2.725	4.73	76673	NR_109912	Intergenic	CTD-2194D22.4	4.465	4.995	2.556	2.894
chr19:43245823-43245871	2.253	2.4	2.895	0.00821251	0.0304896	1.888	3.667	-1179	NM_021016	Intergenic	PSG3	3.676	3.658	2.157	1.619
chr11:107560518-107560570	2.253	2.303	2.596	0.0162282	0.0479048	1.893	3.588	22243	NM_003063	Intergenic	SLN	3.873	3.303	2.556	1.229
chr2:106174065-106174134	2.251	2.963	3.857	0.000810084	0.00669963	2.275	4.182	52916	NR_038891	Intergenic	LOC285000	4.338	4.026	2.157	2.393
chr6:4164197-4164236	2.251	2.818	3.504	0.00192734	0.011878	2.167	4.048	26046	NR_125874	Intergenic	LOC102724096	3.778	4.319	2.157	2.178
chr13:25258153-25258198	2.251	2.39	2.845	0.00921868	0.0328935	1.89	3.652	3627	NM_001185085	intron	ATP12A	3.449	3.854	1.603	2.178
chr3:75397091-75397127	2.251	2.39	2.845	0.00921868	0.0328935	1.89	3.652	87157	NR_024241	Intergenic	FAM86DP	3.449	3.854	1.603	2.178
chr7:3196361-3196397	2.25	2.397	2.88	0.00849928	0.0311353	1.888	3.663	1827	NR_126024	intron	LOC100129603	3.567	3.759	2.157	1.619
chr8:96515816-96515855	2.25	2.397	2.88	0.00849928	0.0311353	1.888	3.663	-234374	NM_177965	intron	C8orf37	3.567	3.759	2.157	1.619
chr1:114734942-114734978	2.25	2.21	2.626	0.0151516	0.0457595	1.764	3.49	-38488	NM_001270805	Intergenic	SYT6	3.321	3.658	1.603	1.925
chr19:18284605-18284677	2.25	2.21	2.626	0.0151516	0.0457595	1.764	3.49	51	NM_006332	promoter-TSS	IFI30	3.321	3.658	1.603	1.925
chr5:177469170-177469206	2.249	2.636	3.053	0.00567496	0.0239096	2.041	3.884	35221	NR_038353	intron	FAM153C	3.449	4.319	2.157	1.925
chr11:34574262-34574325	2.248	2.542	3.023	0.00609281	0.0250944	1.994	3.796	-38947	NM_001422	Intergenic	ELF5	3.567	4.026	2.37	1.619
chr21:37866676-37866712	2.248	2.397	2.873	0.00862499	0.0314127	1.888	3.664	-14306	NM_144492	intron	CLDN14	3.778	3.549	2.157	1.619
chr11:129565557-129565692	2.247	4.713	7.847	6.28426e-08	1.8709e-05	3.74	5.864	-78461	NR_120582	Intergenic	LINC01395	5.999	5.728	3.343	4.138
chr16:7455383-7455531	2.247	2.454	2.974	0.00682851	0.0270723	1.916	3.711	72706	NM_145893	intron	RBFOX1	3.567	3.854	1.906	1.925
chr2:239638394-239638435	2.247	2.453	2.836	0.00939887	0.0333297	1.916	3.713	-118258	NM_001271893	Intergenic	TWIST2	3.321	4.105	1.906	1.925
chr6:12200429-12200465	2.247	2.472	2.833	0.0094728	0.0334938	2.057	3.718	-90082	NM_001168319	Intergenic	EDN1	3.778	3.658	1.219	2.894
chr2:16516068-16516153	2.246	6.104	12.897	5.7791e-12	1.6074e-08	5.037	7.239	325562	NR_126559	Intergenic	GACAT3	7.394	7.083	4.943	5.131
chr15:73288800-73288836	2.246	2.632	3.158	0.00442976	0.0203211	2.042	3.874	-56007	NM_001172624	Intergenic	NEO1	3.567	4.18	1.906	2.178
chr21:36191672-36191708	2.246	2.21	2.617	0.0154715	0.0464185	1.764	3.49	69297	NM_001001890	intron	RUNX1	3.676	3.303	1.603	1.925
chr7:155966107-155966143	2.244	3.54	5.351	2.01151e-05	0.000600322	2.724	4.728	210799	NM_001291913	Intergenic	LOC389602	4.637	4.819	2.868	2.58
chr6:123100672-123100734	2.244	3.224	4.511	0.000159862	0.00227358	2.475	4.425	57	NM_001446	promoter-TSS	FABP7	4.465	4.384	2.37	2.58
chr7:99421254-99421290	2.244	3.224	4.511	0.000159862	0.00227358	2.475	4.425	-4364	NM_057095	Intergenic	CYP3A43	4.465	4.384	2.37	2.58
chr9:21455505-21455611	2.244	3.083	4.141	0.000401558	0.00418748	2.367	4.295	15105	NM_024013	non-coding	IFNA1	4.338	4.251	2.556	2.178
chr5:53751358-53751393	2.244	2.542	3.007	0.00631694	0.0256987	1.994	3.797	-55	NM_006308	promoter-TSS	HSPB3	4.045	3.549	2.37	1.619
chr9:96569830-96569866	2.243	2.896	3.385	0.00256656	0.0142562	2.243	4.12	-11791	NR_036254	Intergenic	MIR4291	4.582	3.658	1.906	2.58
chr4:165870598-165870655	2.243	2.773	3.106	0.00501103	0.0220945	2.149	4.006	-7473	NM_153027	Intergenic	FAM218A	3.449	4.563	1.906	2.393
chr5:130330368-130330403	2.242	3.105	3.924	0.000687422	0.00601503	2.381	4.317	170655	NR_073488	Intergenic	HINT1	4.69	3.943	2.37	2.393
chr3:185507135-185507171	2.241	2.4	2.752	0.0113976	0.0378541	1.975	3.667	-21461	NR_049838	intron	MIR548AQ	3.676	3.658	2.721	1.229
chr6:132956675-132956713	2.24	2.66	3.217	0.00384901	0.018555	2.087	3.902	10448	NM_138327	Intergenic	TAAR1	3.778	4.026	2.556	1.619
chr2:230451999-230452065	2.239	3.224	4.505	0.000162275	0.0022915	2.474	4.425	127254	NM_139072	intron	DNER	4.465	4.384	2.556	2.393
chr1:160921357-160921467	2.238	4.287	6.669	8.70031e-07	9.30045e-05	3.373	5.441	3177	NM_080878	intron	ITLN2	5.314	5.569	2.868	3.878
chr6:138825663-138825751	2.238	2.892	3.668	0.00128864	0.00905703	2.243	4.106	-5128	NM_001144060	intron	NHSL1	3.961	4.251	1.906	2.58
chr8:67747061-67747206	2.238	2.468	2.799	0.0102365	0.0352288	2.057	3.711	-35850	NM_173518	intron	MCMDC2	3.873	3.549	1.219	2.894
chr10:7084155-7084190	2.238	2.21	2.609	0.0157501	0.0469597	1.762	3.49	144573	NR_132972	Intergenic	SNORD129	3.676	3.303	1.906	1.619
chr15:22833326-22833383	2.237	2.762	3.234	0.00369091	0.0180441	2.17	3.998	-40	NM_052903	promoter-TSS	TUBGCP5	3.676	4.319	2.721	1.619
chr14:97620913-97620948	2.237	2.277	2.587	0.0165501	0.0485514	1.9	3.54	211015	NR_104113	Intergenic	LINC00618	3.778	3.303	1.219	2.58
chr15:25960738-25960773	2.236	2.39	2.83	0.00954474	0.0336816	1.888	3.652	133216	NR_039865	intron	MIR4715	3.449	3.854	2.157	1.619
chr5:139135680-139135716	2.235	3.343	4.33	0.000250801	0.0030569	2.568	4.539	-9890	NR_105053	Intergenic	LOC101929696	4.973	4.105	2.556	2.58
chr4:4143869-4143905	2.235	2.771	3.496	0.00196326	0.0120295	2.149	3.994	84734	NM_177998	Intergenic	OTOP1	3.961	4.026	1.906	2.393
chr1:181394126-181394162	2.235	2.628	3.261	0.00345734	0.0173394	2.042	3.864	-58542	NM_001205294	Intergenic	CACNA1E	3.873	3.854	1.906	2.178
chr11:126669992-126670028	2.235	2.632	3.129	0.00474278	0.021257	2.041	3.874	-140632	NR_046986	intron	KIRREL3-AS2	4.199	3.549	2.157	1.925
chr16:21113477-21113512	2.235	2.632	3.129	0.00474278	0.021257	2.041	3.874	-56203	NM_001301773	intron	TMEM159	4.199	3.549	2.157	1.925
chr10:132282437-132282473	2.235	2.378	2.641	0.0146473	0.0446927	1.982	3.632	347816	NM_006541	Intergenic	GLRX3	3.961	3.303	1.219	2.745
chr16:31382408-31382492	2.234	4.111	6.66	8.89044e-07	9.36892e-05	3.214	5.269	15995	NM_001286375	exon	ITGAX	5.314	5.225	2.868	3.56
chr1:157358705-157358741	2.234	3.595	4.94	5.5173e-05	0.00114158	2.812	4.768	163587	NM_031281	Intergenic	FCRL5	4.582	4.953	2.157	3.468
chr22:22758322-22758358	2.234	3.248	4.257	0.000301185	0.00343995	2.525	4.45	105165	NM_080764	Intergenic	ZNF280B	4.338	4.563	3.125	1.925
chr1:111911821-111911873	2.234	2.525	3.045	0.00578168	0.0242	1.998	3.765	20626	NR_029429	Intergenic	PGCP1	3.676	3.854	1.603	2.393
chr13:23412640-23412676	2.234	2.525	3.045	0.00578168	0.0242	1.998	3.765	59662	NR_033774	Intergenic	BASP1P1	3.676	3.854	1.603	2.393
chr8:23548560-23548642	2.232	3.001	3.826	0.0008746	0.00703265	2.323	4.215	-8151	NM_006167	Intergenic	NKX3-1	4.045	4.384	2.721	1.925
chr8:53322894-53322973	2.231	3.41	4.884	6.34697e-05	0.00125487	2.632	4.593	-495	NM_014682	promoter-TSS	ST18	4.741	4.446	2.37	2.894
chr19:29884943-29885050	2.231	2.807	3.394	0.00251496	0.0140801	2.167	4.03	131662	NR_040029	intron	LOC284395	3.676	4.384	2.157	2.178
chr4:6329831-6329989	2.23	3.072	3.978	0.000600881	0.00548996	2.369	4.276	53687	NM_181876	intron	PPP2R2C	4.525	4.026	2.157	2.58
chr16:31551433-31551468	2.229	2.759	3.339	0.00286882	0.0154007	2.17	3.989	12248	NM_016633	Intergenic	AHSP	3.873	4.105	2.721	1.619
chr15:29849874-29849910	2.229	2.628	3.254	0.00351782	0.0175327	2.041	3.864	13035	NM_015307	intron	FAM189A1	3.873	3.854	2.157	1.925
chr19:40218917-40218953	2.229	2.628	3.254	0.00351782	0.0175327	2.041	3.864	9734	NM_001828	Intergenic	CLC	3.873	3.854	2.157	1.925
chr20:17702852-17702888	2.229	2.628	3.254	0.00351782	0.0175327	2.041	3.864	22277	NM_178477	intron	BANF2	3.873	3.854	2.157	1.925
chr14:95352462-95352498	2.228	2.895	3.689	0.00122511	0.00877038	2.24	4.112	-115981	NM_173849	Intergenic	GSC	4.045	4.18	2.556	1.925
chr15:91714770-91714805	2.228	2.768	3.458	0.00215504	0.0127554	2.149	3.989	71249	NM_014848	intron	SV2B	4.124	3.854	1.906	2.393
chr15:98691073-98691146	2.228	2.768	3.458	0.00215504	0.0127554	2.149	3.989	-59128	NR_120325	Intergenic	LINC01582	4.124	3.854	1.906	2.393
chr20:58327719-58327754	2.228	2.654	3.159	0.00441661	0.020281	2.087	3.891	31472	NM_183244	intron	PHACTR3	3.676	4.105	2.556	1.619
chr10:6490147-6490183	2.227	2.772	3.339	0.00287314	0.0154076	2.147	3.998	121658	NR_040079	intron	LOC399715	3.676	4.319	2.37	1.925
chr13:113990554-113990589	2.226	2.288	2.627	0.0151192	0.0457012	1.893	3.558	-15416	NR_046541	intron	GRTP1-AS1	3.567	3.549	2.556	1.229
chr12:117904181-117904217	2.225	3.095	4.179	0.00036538	0.00393318	2.381	4.295	-104592	NM_000620	3'UTR	NOS1	4.338	4.251	2.37	2.393
chr3:121798474-121798583	2.225	3.095	4.179	0.00036538	0.00393318	2.381	4.295	1833	NM_176892	intron	CD86	4.338	4.251	2.37	2.393
chr2:3966296-3966332	2.224	3.17	4.306	0.000266176	0.00317921	2.451	4.361	55308	NR_037881	Intergenic	LINC01304	4.338	4.384	2.157	2.745
chr2:19943305-19943358	2.223	2.848	3.443	0.00223358	0.0130721	2.244	4.071	-125283	NR_033875	Intergenic	LINC00954	4.199	3.943	2.868	1.619
chr19:10079249-10079284	2.222	2.892	3.649	0.00135235	0.00934798	2.24	4.106	-32039	NM_058164	intron	OLFM2	3.961	4.251	2.556	1.925
chr1:153204027-153204062	2.222	2.771	3.479	0.00204774	0.0123377	2.147	3.994	13985	NM_001195571	Intergenic	PRR9	4.045	3.943	2.37	1.925
chr7:51153081-51153116	2.222	2.771	3.479	0.00204774	0.0123377	2.147	3.994	231416	NM_015198	intron	COBL	4.045	3.943	2.37	1.925
chr9:6045157-6045228	2.222	2.771	3.479	0.00204774	0.0123377	2.147	3.994	-29553	NM_001243203	Intergenic	RANBP6	4.045	3.943	2.37	1.925
chr11:133622730-133622766	2.221	3.168	4.283	0.00028204	0.00329675	2.451	4.358	57523	NR_120444	Intergenic	LOC646522	4.271	4.446	2.157	2.745
chr2:110873908-110873971	2.22	4.73	7.844	6.32338e-08	1.8709e-05	3.769	5.867	203	NM_005434	5'UTR	MALL	5.957	5.777	3.343	4.196
chr10:86361866-86362015	2.22	3.291	4.213	0.00033592	0.00371538	2.586	4.471	177003	NM_001284242	Intergenic	CCSER2	4.69	4.251	1.906	3.265
chr7:519836-519871	2.22	2.995	3.75	0.0010548	0.00792223	2.323	4.204	39627	NM_033023	Intergenic	PDGFA	3.961	4.446	2.721	1.925
chr4:25041602-25041638	2.22	2.621	3.188	0.00411847	0.0193616	2.042	3.851	-9206	NM_018176	Intergenic	LGI2	4.045	3.658	1.906	2.178
chr5:155363112-155363180	2.22	2.53	2.911	0.00790402	0.029738	1.994	3.778	-390621	NM_000337	Intergenic	SGCD	4.124	3.432	2.37	1.619
chr8:745406-745447	2.219	3.334	4.584	0.000133376	0.00202138	2.568	4.521	57822	NR_073397	intron	ERICH1-AS1	4.791	4.251	2.556	2.58
chr8:70397754-70397790	2.219	2.762	3.41	0.00242077	0.0137618	2.149	3.979	-7256	NM_001128206	intron	SULF1	3.778	4.18	1.906	2.393
chr10:129534775-129534811	2.219	2.638	3.184	0.00416424	0.019485	2.091	3.86	-745	NM_207426	promoter-TSS	FOXI2	3.778	3.943	1.603	2.58
chr21:43164843-43164879	2.218	4.025	6.692	8.25829e-07	9.13747e-05	3.138	5.181	2140	NR_106872	intron	MIR6814	5.172	5.189	3.125	3.151
chr9:125562573-125562625	2.218	2.768	3.454	0.00217256	0.012839	2.147	3.989	197	NM_080859	exon	OR1K1	3.873	4.105	2.37	1.925
chr2:99424593-99424629	2.217	3.064	4.073	0.000475259	0.00467583	2.369	4.259	-36250	NR_126337	intron	LOC101927070	4.199	4.319	2.157	2.58
chr16:50840295-50840389	2.217	2.739	3.324	0.00297768	0.01578	2.174	3.952	64126	NR_130462	Intergenic	MIR3181	3.961	3.943	1.603	2.745
chr4:13645769-13645859	2.217	2.527	3.037	0.00589098	0.0245274	1.994	3.768	-10989	NR_121681	Intergenic	LINC01182	3.778	3.759	2.37	1.619
chr7:149528405-149528462	2.217	2.527	3.037	0.00589098	0.0245274	1.994	3.768	-7075	NM_001099220	intron	ZNF862	3.778	3.759	2.37	1.619
chr9:115867410-115867476	2.217	2.527	3.037	0.00589098	0.0245274	1.994	3.768	6514	NR_024376	non-coding	FAM225B	3.778	3.759	2.37	1.619
chr16:87127085-87127271	2.216	4.154	6.703	8.05154e-07	8.95868e-05	3.252	5.304	35788	NR_126008	Intergenic	LOC440390	5.096	5.513	3.238	3.265
chr3:121804235-121804410	2.216	3.209	4.268	0.000292722	0.00337123	2.475	4.397	7627	NM_176892	intron	CD86	4.124	4.671	2.37	2.58
chr2:127607854-127607902	2.216	3.064	4.065	0.000484638	0.00473244	2.369	4.259	194367	NM_001256584	Intergenic	GYPC	4.338	4.18	2.157	2.58
chr1:182030884-182030920	2.215	2.828	3.425	0.00233472	0.0134415	2.248	4.034	-55	NM_001009992	promoter-TSS	ZNF648	4.124	3.943	1.603	2.894
chr8:6796026-6796062	2.214	2.907	3.493	0.00197892	0.0120956	2.316	4.107	-184	NM_001925	promoter-TSS	DEFA4	4.271	3.943	1.603	3.028
chr6:3911896-3911932	2.214	2.382	2.631	0.0149866	0.045385	1.888	3.643	62282	NM_012135	Intergenic	FAM50B	4.124	3.163	2.157	1.619
chr8:12654377-12654413	2.213	3.551	5.091	3.80765e-05	0.000908615	2.76	4.717	2643	NR_102423	intron	LINC00681	4.525	4.909	2.37	3.151
chr10:124463167-124463343	2.213	2.737	3.305	0.00311136	0.0162053	2.174	3.95	-3917	NM_001010912	Intergenic	C10orf120	4.045	3.854	1.603	2.745
chr12:52891239-52891275	2.211	2.944	3.812	0.000905616	0.00719847	2.274	4.148	-4076	NM_005554	Intergenic	KRT6A	4.045	4.251	2.37	2.178
chr17:36156784-36156819	2.21	2.886	3.581	0.00159759	0.0104776	2.24	4.096	-51733	NM_000458	Intergenic	HNF1B	3.873	4.319	2.556	1.925
chr20:18070869-18071002	2.209	3.17	4.284	0.0002815	0.00329384	2.45	4.361	-31104	NM_001303462	Intergenic	OVOL2	4.403	4.319	2.721	2.178
chr6:6320233-6320269	2.208	3.065	4.071	0.000477918	0.00469381	2.367	4.261	673	NM_000129	intron	F13A1	4.271	4.251	2.556	2.178
chr8:848276-848326	2.208	3.065	4.071	0.000477918	0.00469381	2.367	4.261	160696	NR_073397	intron	ERICH1-AS1	4.271	4.251	2.556	2.178
chr2:19872558-19872593	2.208	2.644	3.073	0.00541272	0.0232053	2.087	3.874	-196039	NR_033875	Intergenic	LINC00954	3.567	4.18	2.556	1.619
chr1:181182560-181182596	2.207	2.762	3.396	0.00250253	0.0140407	2.147	3.979	-22946	NR_046249	Intergenic	GM140	3.778	4.18	2.37	1.925
chr10:118908548-118908583	2.207	2.37	2.821	0.00974347	0.0341625	1.89	3.612	-10754	NM_199131	Intergenic	VAX1	3.676	3.549	1.603	2.178
chr6:383891-383927	2.206	3.16	4.158	0.000384815	0.00407296	2.451	4.343	-7830	NR_046000	Intergenic	IRF4	4.124	4.563	2.157	2.745
chr14:69727206-69727283	2.206	3.064	4.06	0.000490455	0.00477686	2.367	4.259	564	NM_001168368	intron	GALNT16	4.199	4.319	2.556	2.178
chr4:1085638-1085713	2.204	2.976	3.556	0.00169648	0.0109172	2.325	4.17	21676	NM_001131034	intron	RNF212	3.778	4.563	1.906	2.745
chr11:133230916-133230952	2.202	2.987	3.81	0.000910246	0.00722528	2.323	4.188	171469	NM_001012393	intron	OPCML	4.271	4.105	2.721	1.925
chr6:128840837-128840888	2.2	3.595	5.432	1.6482e-05	0.000534687	2.792	4.757	956	NM_002844	intron	PTPRK	4.791	4.722	2.556	3.028
chr1:177914681-177914716	2.2	2.612	3.116	0.00488609	0.0216987	2.041	3.836	24351	NM_033127	intron	SEC16B	3.567	4.105	2.157	1.925
chr5:142817279-142817315	2.2	2.612	3.116	0.00488609	0.0216987	2.041	3.836	-2220	NM_001018077	Intergenic	NR3C1	3.567	4.105	2.157	1.925
chr6:354386-354422	2.199	3.872	5.915	5.12972e-06	0.000257495	3.015	5.026	-37335	NR_046000	Intergenic	IRF4	5.28	4.771	3.002	3.028
chr17:20218454-20218490	2.199	2.43	2.926	0.0076327	0.0290979	1.916	3.667	-6015	NR_023380	TTS	CCDC144CP	3.676	3.658	1.906	1.925
chr5:135033014-135033050	2.199	2.43	2.926	0.0076327	0.0290979	1.916	3.667	-43408	NR_027127	Intergenic	LOC340074	3.676	3.658	1.906	1.925
chr12:34261575-34261633	2.198	3.427	4.994	4.82997e-05	0.00105671	2.651	4.598	86388	NM_032834	Intergenic	ALG10	4.69	4.506	2.721	2.58
chr8:58191204-58191240	2.197	3.737	5.706	8.46899e-06	0.000354788	2.909	4.896	-880	NR_026772	promoter-TSS	LINC00588	4.838	4.953	3.238	2.58
chr14:96159781-96159827	2.197	3.398	4.877	6.45904e-05	0.00126764	2.63	4.572	7050	NM_004918	TTS	TCL1B	4.525	4.618	2.868	2.393
chr12:3663311-3663347	2.197	3.471	4.869	6.59127e-05	0.00128145	2.699	4.634	-61344	NR_126055	intron	THCAT155	4.403	4.865	2.37	3.028
chr8:56141841-56141900	2.196	2.364	2.78	0.0106879	0.0362708	1.89	3.605	126854	NM_052898	intron	XKR4	3.778	3.432	1.603	2.178
chr2:240742986-240743060	2.195	3.699	5.555	1.22192e-05	0.000443458	2.874	4.856	58469	NR_037808	Intergenic	LOC150935	4.637	5.076	3.002	2.745
chr15:29848931-29848996	2.195	3.32	4.37	0.000227016	0.00286903	2.568	4.495	13963	NM_015307	intron	FAM189A1	4.124	4.865	2.556	2.58
chr21:42732297-42732343	2.195	3.055	3.745	0.00106849	0.00800026	2.369	4.245	-1630	NM_002463	Intergenic	MX2	4.637	3.854	2.157	2.58
chr11:111238426-111238461	2.195	2.428	2.911	0.00790833	0.0297411	1.916	3.663	11713	NM_006235	intron	POU2AF1	3.567	3.759	1.906	1.925
chr20:43864731-43864767	2.195	2.428	2.911	0.00790833	0.0297411	1.916	3.663	14739	NM_003008	Intergenic	SEMG2	3.567	3.759	1.906	1.925
chr3:150707507-150707542	2.195	2.255	2.573	0.0170455	0.0494514	1.9	3.5	-16739	NR_046380	intron	CLRN1	3.567	3.432	1.219	2.58
chr1:160650900-160650937	2.194	3.618	5.525	1.31441e-05	0.000464648	2.806	4.777	30722	NM_001778	exon	CD48	4.69	4.865	2.868	2.745
chr3:140414516-140414551	2.194	2.428	2.904	0.00802907	0.0300287	1.916	3.664	17668	NM_152616	intron	TRIM42	3.778	3.549	1.906	1.925
chr17:63469754-63469807	2.194	2.37	2.809	0.0100167	0.0347189	1.888	3.612	16122	NR_131984	Intergenic	CRAT40	3.567	3.658	2.157	1.619
chr12:5878473-5878509	2.194	2.183	2.579	0.0168493	0.0491023	1.764	3.441	175934	NM_001278596	intron	ANO2	3.449	3.432	1.603	1.925
chr10:13497825-13497860	2.193	3.425	4.937	5.55734e-05	0.00114567	2.651	4.593	47133	NM_001100912	intron	BEND7	4.741	4.446	2.721	2.58
chr18:7022450-7022547	2.193	2.37	2.805	0.0100906	0.0348822	1.888	3.612	67823	NR_126040	intron	LOC101927188	3.676	3.549	2.157	1.619
chr5:7825914-7825949	2.191	3.475	4.942	5.49293e-05	0.00113723	2.697	4.642	25671	NM_001089584	intron	C5orf49	4.465	4.819	3.002	2.393
chr4:26490734-26490846	2.191	3.155	3.965	0.000620472	0.00561303	2.463	4.344	1252	NM_000730	intron	CCKAR	4.582	4.105	3.002	1.925
chr13:20847428-20847490	2.19	2.866	3.264	0.0034399	0.0172749	2.243	4.065	-40925	NM_001110219	Intergenic	GJB6	3.567	4.563	1.906	2.58
chr16:49410776-49411128	2.189	4.827	7.699	8.65758e-08	2.25983e-05	3.876	5.946	3233	NM_144602	intron	C16orf78	5.999	5.893	3.343	4.409
chr9:101333298-101333334	2.189	3.049	3.877	0.000772427	0.00647639	2.369	4.234	138163	NM_005458	intron	GABBR2	3.961	4.506	2.157	2.58
chr5:136478548-136478599	2.189	2.748	3.419	0.00236732	0.0135739	2.149	3.952	356444	NM_004598	intron	SPOCK1	3.961	3.943	1.906	2.393
chr8:6749582-6749641	2.187	3.51	4.659	0.000110723	0.00178788	2.725	4.674	-14083	NM_005218	Intergenic	DEFB1	5.096	4.251	2.556	2.894
chr3:138807059-138807210	2.187	2.978	3.714	0.00115276	0.00843943	2.323	4.173	-15892	NR_026783	Intergenic	BPESC1	3.961	4.384	2.721	1.925
chr20:60223147-60223210	2.187	3.056	3.595	0.00154267	0.0102301	2.367	4.25	48362	NM_001252339	intron	CDH4	4.741	3.759	2.556	2.178
chr5:130329164-130329199	2.187	2.747	3.406	0.00244101	0.0138282	2.149	3.95	171859	NR_073488	Intergenic	HINT1	3.873	4.026	1.906	2.393
chr21:45881484-45881561	2.186	2.747	3.399	0.00248277	0.01399	2.149	3.95	6154	NM_030891	Intergenic	LRRC3	4.045	3.854	1.906	2.393
chr9:22434685-22434786	2.186	2.754	3.286	0.00325605	0.0166849	2.147	3.965	-12104	NM_022160	Intergenic	DMRTA1	4.271	3.658	2.37	1.925
chr7:50355043-50355079	2.186	2.183	2.571	0.0171538	0.0496317	1.762	3.441	-3583	NM_001220770	intron	IKZF1	3.449	3.432	1.906	1.619
chr8:5919454-5919489	2.186	2.183	2.571	0.0171538	0.0496317	1.762	3.441	344597	NR_040040	Intergenic	LOC100287015	3.449	3.432	1.906	1.619
chr15:29927678-29927752	2.185	2.933	3.649	0.00135068	0.00934213	2.274	4.128	-64788	NM_015307	Intergenic	FAM189A1	4.403	3.854	2.37	2.178
chr11:133600546-133600581	2.185	2.786	3.477	0.00205816	0.0123713	2.167	3.989	79707	NR_120444	Intergenic	LOC646522	4.124	3.854	2.157	2.178
chr16:2029717-2029752	2.185	2.786	3.477	0.00205816	0.0123713	2.167	3.989	1815	NM_172167	TTS	NOXO1	4.124	3.854	2.157	2.178
chr17:54796937-54796972	2.185	2.364	2.775	0.0108278	0.0366029	1.888	3.604	114301	NM_001085430	Intergenic	C17orf67	3.449	3.759	2.157	1.619
chr19:50576866-50576902	2.183	2.602	3.174	0.00426081	0.0198362	2.042	3.816	18982	NR_024229	Intergenic	SNAR-A10	3.873	3.759	1.906	2.178
chr12:125781862-125781898	2.182	3.702	5.773	7.21207e-06	0.000319071	2.881	4.851	-29282	NM_052907	Intergenic	TMEM132B	4.884	4.819	2.868	2.894
chr11:122662381-122662417	2.182	2.632	3.099	0.00508779	0.0223086	2.087	3.851	-46807	NM_019604	intron	CRTAM	4.045	3.658	2.556	1.619
chr17:38907609-38907677	2.182	2.632	3.099	0.00508779	0.0223086	2.087	3.851	3941	NM_181534	intron	KRT25	4.045	3.658	2.556	1.619
chr4:55208435-55208485	2.181	2.599	3.016	0.00618161	0.0253426	2.042	3.814	113196	NM_006206	Intergenic	PDGFRA	3.449	4.18	1.906	2.178
chr17:46955107-46955142	2.181	2.5	2.971	0.00688008	0.0271846	1.998	3.718	-15023	NM_001002027	Intergenic	ATP5G1	3.778	3.658	1.603	2.393
chr20:29559574-29559609	2.18	3.046	4	0.000568964	0.00527504	2.369	4.226	10771	NR_133643	intron	LINC01598	4.271	4.18	2.157	2.58
chr20:20182281-20182317	2.18	2.927	3.768	0.00100871	0.00771654	2.275	4.114	145009	NM_001167816	intron	CFAP61	4.124	4.105	2.157	2.393
chr11:18136982-18137017	2.18	2.37	2.667	0.0138204	0.0430484	1.975	3.612	679	NR_026576	intron	SAA3P	3.676	3.549	2.721	1.229
chr16:86368198-86368234	2.179	2.421	2.846	0.009179	0.0328141	1.916	3.652	11069	NR_024406	intron	LINC00917	3.873	3.432	1.906	1.925
chr5:160010654-160010709	2.179	2.421	2.846	0.009179	0.0328141	1.916	3.652	98323	NR_029701	intron	MIR146A	3.873	3.432	1.906	1.925
chr8:74138973-74139009	2.179	2.361	2.631	0.0149791	0.0453825	1.888	3.603	32746	NM_001243237	Intergenic	C8orf89	3.18	4.026	2.157	1.619
chr14:92878448-92878509	2.178	2.925	3.757	0.00103797	0.00784442	2.275	4.112	88327	NM_153646	intron	SLC24A4	4.045	4.18	2.157	2.393
chr6:3650801-3650837	2.178	2.602	3.17	0.00429991	0.0199302	2.041	3.816	101427	NM_183373	Intergenic	PXDC1	3.778	3.854	2.157	1.925
chr17:66817083-66817142	2.178	2.509	2.879	0.00851509	0.0311797	1.994	3.739	134420	NM_007168	Intergenic	ABCA8	4.045	3.432	2.37	1.619
chr9:100532447-100532482	2.177	2.925	3.749	0.00105736	0.00793427	2.275	4.112	-72774	NM_000380	Intergenic	XPA	4.199	4.026	2.157	2.393
chr20:20807351-20807387	2.175	2.927	3.762	0.00102534	0.00778019	2.274	4.114	-114103	NM_020343	Intergenic	RALGAPA2	4.124	4.105	2.37	2.178
chr19:30053293-30053329	2.175	2.747	3.392	0.00252416	0.0141084	2.147	3.95	35820	NM_001146339	intron	VSTM2B	3.873	4.026	2.37	1.925
chr2:87088481-87088517	2.175	2.599	3.136	0.00466137	0.0210059	2.042	3.809	-449	NR_037931	promoter-TSS	ANAPC1P1	3.961	3.658	1.906	2.178
chr2:239509608-239509644	2.175	2.599	3.136	0.00466137	0.0210059	2.042	3.809	-45486	NR_037809	Intergenic	LINC01107	3.961	3.658	1.906	2.178
chr2:237196817-237196853	2.175	2.599	2.993	0.0065382	0.0263118	2.042	3.816	-23847	NM_212556	Intergenic	ASB18	4.199	3.432	1.906	2.178
chr9:96489411-96489536	2.174	4.438	7.383	1.73175e-07	3.47825e-05	3.521	5.562	-92165	NR_036254	Intergenic	MIR4291	5.473	5.651	3.776	3.265
chr14:94959464-94959523	2.174	3.244	4.328	0.000252129	0.00306615	2.523	4.417	11065	NM_001304461	intron	SERPINA12	4.582	4.251	2.868	2.178
chr13:29612585-29612778	2.174	3.188	4.13	0.000412124	0.00425323	2.475	4.358	13934	NM_001033602	intron	MTUS2	4.045	4.671	2.37	2.58
chr13:20820715-20820750	2.173	2.781	3.41	0.00241654	0.0137492	2.167	3.979	-14199	NM_001110219	Intergenic	GJB6	4.199	3.759	2.157	2.178
chr21:39003816-39003851	2.173	2.807	3.36	0.00272801	0.0148682	2.248	3.994	211232	NM_001396	intron	DYRK1A	4.045	3.943	1.603	2.894
chr20:22314721-22314781	2.173	2.742	3.183	0.00417306	0.0195155	2.149	3.944	-51312	NR_110615	Intergenic	LINC01427	4.338	3.549	1.906	2.393
chr10:11439135-11439200	2.172	3.841	5.797	6.81017e-06	0.000309352	3.01	4.984	-52495	NR_126062	Intergenic	CELF2-AS1	4.973	4.995	3.44	2.58
chr8:841936-841971	2.172	3.763	5.197	2.93099e-05	0.000761073	2.965	4.902	154349	NR_073397	intron	ERICH1-AS1	5.134	4.671	2.37	3.56
chr2:20035761-20035825	2.172	3.191	4.352	0.000237397	0.00295509	2.474	4.361	-32822	NR_033875	Intergenic	LINC00954	4.403	4.319	2.556	2.393
chr13:101403905-101403941	2.172	3.377	4.029	0.0005293	0.00501837	2.632	4.537	43344	NR_047687	intron	NALCN-AS1	3.961	5.114	2.37	2.894
chr13:112837751-112837787	2.172	3.05	3.875	0.000775476	0.00648773	2.4	4.221	-13878	NR_108094	Intergenic	LINC01070	4.124	4.319	1.906	2.894
chr14:101192970-101193035	2.172	3.05	3.875	0.000775476	0.00648773	2.4	4.221	-199	NM_003836	promoter-TSS	DLK1	4.124	4.319	1.906	2.894
chr11:111137659-111137839	2.172	2.732	3.074	0.00540241	0.0231802	2.17	3.944	11042	NM_198498	intron	C11orf53	4.338	3.549	2.721	1.619
chr22:49423977-49424013	2.171	3.289	4.561	0.000141321	0.00210327	2.558	4.45	161413	NR_038944	Intergenic	LINC01310	4.338	4.563	2.37	2.745
chr17:63368480-63368546	2.171	2.495	2.933	0.00752079	0.0288169	1.998	3.711	-85146	NR_131984	Intergenic	CRAT40	3.873	3.549	1.603	2.393
chr3:146187321-146187357	2.169	3.586	4.929	5.67782e-05	0.00116274	2.791	4.74	-251	NM_001199978	promoter-TSS	PLSCR2	5.096	4.384	3.002	2.58
chr2:110012967-110013003	2.169	3.186	4.287	0.000279522	0.00328315	2.475	4.353	-82904	NR_036224	intron	MIR4266	4.199	4.506	2.37	2.58
chr11:111266732-111266767	2.169	3.149	4.166	0.000377511	0.00401695	2.45	4.322	-16593	NM_006235	Intergenic	POU2AF1	4.199	4.446	2.721	2.178
chr17:63398762-63398827	2.169	2.922	3.7	0.00119317	0.00861807	2.275	4.107	-54864	NR_131984	Intergenic	CRAT40	4.271	3.943	2.157	2.393
chr10:3062502-3062538	2.169	2.883	3.401	0.00246902	0.0139291	2.316	4.062	-47192	NM_002627	Intergenic	PFKP	3.873	4.251	1.603	3.028
chr2:110072470-110072527	2.169	2.715	3.243	0.00361478	0.0178285	2.174	3.908	-142418	NR_036224	intron	MIR4266	3.873	3.943	1.603	2.745
chr15:20851923-20851958	2.169	2.513	2.799	0.0102365	0.0352288	2.123	3.718	84267	NR_027411	Intergenic	GOLGA8CP	3.676	3.759	1.219	3.028
chr1:247578796-247578945	2.168	4.405	6.575	1.08342e-06	0.000105948	3.502	5.523	-587	NM_001127461	promoter-TSS	NLRP3	5.245	5.801	3.125	3.878
chr12:14291603-14291672	2.168	3.215	4.113	0.000430717	0.00438482	2.525	4.389	-158616	NM_000834	Intergenic	GRIN2B	4.271	4.506	3.125	1.925
chr2:142887832-142887906	2.168	2.715	3.24	0.00364292	0.0178764	2.174	3.907	1401	NM_018557	intron	LRP1B	3.961	3.854	1.603	2.745
chr16:77709205-77709369	2.168	2.413	2.68	0.0134178	0.0422363	1.916	3.643	-47102	NM_001105663	Intergenic	NUDT7	3.18	4.105	1.906	1.925
chr17:9547937-9548053	2.168	2.413	2.68	0.0134178	0.0422363	1.916	3.643	-859	NM_153210	promoter-TSS	USP43	3.18	4.105	1.906	1.925
chr2:230451564-230451610	2.167	3.044	3.966	0.000619208	0.00560608	2.367	4.221	127699	NM_139072	intron	DNER	4.124	4.319	2.556	2.178
chr20:19701524-19701559	2.166	3.576	4.903	6.05468e-05	0.00121562	2.809	4.731	-165623	NM_001242581	intron	RIN2	4.791	4.671	3.44	2.178
chr21:42741250-42741395	2.165	3.926	6.223	2.46484e-06	0.000165622	3.077	5.059	7373	NM_002463	intron	MX2	4.929	5.189	3.125	3.028
chr22:22751780-22751871	2.165	3.823	5.939	4.83694e-06	0.000247118	2.992	4.962	99363	NR_027293	Intergenic	BMS1P20	5.015	4.909	3.238	2.745
chr3:10894911-10894973	2.164	2.922	3.693	0.00121277	0.00871513	2.274	4.107	37025	NM_014229	intron	SLC6A11	4.271	3.943	2.37	2.178
chr15:25955456-25955503	2.164	2.742	3.334	0.00290478	0.0155274	2.147	3.941	138492	NR_039865	intron	MIR4715	4.124	3.759	2.37	1.925
chr16:21064687-21064723	2.163	2.532	2.776	0.0107838	0.0364941	2.115	3.755	-104993	NM_001301773	intron	TMEM159	3.567	3.943	3.002	1.229
chr9:2875697-2875811	2.162	4.433	7.409	1.63585e-07	3.40548e-05	3.521	5.551	-31624	NM_014878	Intergenic	PUM3	5.561	5.541	3.776	3.265
chr1:165513287-165513358	2.162	3.289	4.549	0.000145487	0.00214831	2.557	4.45	-155	NM_001005214	promoter-TSS	LRRC52	4.338	4.563	2.721	2.393
chr10:15694853-15694914	2.162	2.5	2.952	0.00718495	0.0280232	1.994	3.718	67450	NM_003638	intron	ITGA8	3.676	3.759	2.37	1.619
chr6:369998-370036	2.161	3.771	5.784	7.02862e-06	0.000314971	2.948	4.909	-21722	NR_046000	Intergenic	IRF4	4.741	5.076	3.002	2.894
chr2:20051080-20051141	2.161	3.683	5.615	1.05562e-05	0.000408909	2.874	4.825	-17504	NR_033875	Intergenic	LINC00954	4.929	4.722	3.002	2.745
chr12:47628759-47628794	2.161	2.854	3.564	0.00166491	0.0107777	2.243	4.035	-18551	NR_026544	intron	PCED1B-AS1	4.045	4.026	1.906	2.58
chr22:49560399-49560436	2.161	2.712	3.206	0.00394997	0.0188728	2.174	3.902	297836	NR_038944	Intergenic	LINC01310	4.045	3.759	1.603	2.745
chr7:51112970-51113014	2.161	2.742	3.169	0.00430968	0.0199618	2.147	3.944	-251833	NM_001001555	intron	GRB10	4.338	3.549	2.37	1.925
chr10:118646516-118646613	2.161	2.5	2.949	0.00723964	0.0281336	1.994	3.718	37542	NM_001242699	intron	ENO4	3.778	3.658	2.37	1.619
chr6:6568916-6568951	2.16	2.354	2.689	0.0131401	0.0416681	1.888	3.588	-20000	NM_004271	intron	LY86	3.873	3.303	2.157	1.619
chr7:431166-431201	2.16	2.354	2.689	0.0131401	0.0416681	1.888	3.588	11793	NR_033960	Intergenic	LOC442497	3.873	3.303	2.157	1.619
chr15:86433722-86433757	2.159	2.409	2.773	0.0108701	0.0367057	1.916	3.632	-95551	NM_022480	Intergenic	KLHL25	3.321	3.943	1.906	1.925
chr6:10495443-10495479	2.159	2.409	2.773	0.0108701	0.0367057	1.916	3.632	-26107	NM_145649	Intergenic	GCNT2	3.321	3.943	1.906	1.925
chr1:247579312-247579348	2.157	4.165	6.415	1.5693e-06	0.000128352	3.298	5.284	-128	NM_001127461	promoter-TSS	NLRP3	5.38	5.189	2.868	3.728
chr6:955843-955913	2.157	2.916	3.622	0.00144262	0.00974565	2.275	4.096	87380	NR_110853	Intergenic	LOC101927691	4.338	3.854	2.157	2.393
chr10:2722385-2722421	2.157	2.487	2.876	0.00856938	0.0312978	1.998	3.696	-365135	NR_038884	Intergenic	LINC00701	3.449	3.943	1.603	2.393
chr13:110544520-110544643	2.156	3.04	3.893	0.000740834	0.00629591	2.367	4.214	-105668	NM_003749	Intergenic	IRS2	4.403	4.026	2.556	2.178
chr6:99682495-99682530	2.156	3.034	3.561	0.00167732	0.0108392	2.429	4.215	115018	NM_032511	Intergenic	FAXC	4.045	4.384	3.238	1.619
chr11:60485452-60485515	2.156	2.337	2.616	0.0155052	0.0464747	1.982	3.553	-5998	NM_001310141	Intergenic	MS4A18	3.449	3.658	1.219	2.745
chr20:20213763-20213873	2.155	3.509	4.946	5.44502e-05	0.00113493	2.733	4.657	-134947	NM_002196	intron	INSM1	4.929	4.384	2.721	2.745
chr20:4212910-4212945	2.155	2.916	3.637	0.00139217	0.00952812	2.274	4.096	16731	NM_000678	intron	ADRA1D	3.873	4.319	2.37	2.178
chr16:87153514-87153558	2.154	2.409	2.755	0.0113252	0.0376884	1.916	3.632	62146	NR_126008	Intergenic	LOC440390	3.961	3.303	1.906	1.925
chr20:23649229-23649309	2.154	2.409	2.755	0.0113252	0.0376884	1.916	3.632	20393	NM_001899	Intergenic	CST4	3.961	3.303	1.906	1.925
chr2:133014403-133014585	2.153	3.135	4.148	0.000394171	0.00413971	2.451	4.295	159	NR_031608	TTS	MIR663B	4.338	4.251	2.157	2.745
chr12:3592458-3592496	2.153	2.811	3.107	0.00499313	0.022046	2.244	4.006	-7887	NM_019854	TTS	PRMT8	3.567	4.446	2.868	1.619
chr2:228735779-228735814	2.153	2.591	3.058	0.00560358	0.0237206	2.041	3.797	-530	NM_178821	promoter-TSS	DAW1	4.045	3.549	2.157	1.925
chr6:10556558-10556594	2.153	2.591	3.058	0.00560358	0.0237206	2.041	3.797	627	NM_001491	5'UTR	GCNT2	4.045	3.549	2.157	1.925
chrX:78622424-78622527	2.153	2.591	3.058	0.00560358	0.0237206	2.041	3.797	573	NM_004867	intron	ITM2A	4.045	3.549	2.157	1.925
chr12:8531395-8531437	2.153	2.487	2.861	0.00887832	0.0320668	1.998	3.696	11932	NR_024420	intron	LINC00937	3.961	3.432	1.603	2.393
chr8:59010633-59010696	2.151	3.495	4.996	4.81307e-05	0.00105505	2.724	4.642	103552	NM_147189	intron	FAM110B	4.838	4.446	2.868	2.58
chr16:49410535-49410576	2.151	3.49	4.707	9.82691e-05	0.00165734	2.725	4.633	2837	NM_144602	intron	C16orf78	4.271	4.995	2.556	2.894
chr16:31381846-31381905	2.15	3.369	4.747	8.90656e-05	0.00155386	2.632	4.516	15421	NM_001286375	intron	ITGAX	4.525	4.506	2.37	2.894
chr1:175473619-175473747	2.148	3.766	5.872	5.67926e-06	0.0002757	2.948	4.897	239069	NM_003285	intron	TNR	4.929	4.865	3.002	2.894
chr5:1432171-1432207	2.148	3.674	5.361	1.96291e-05	0.000592631	2.875	4.809	13354	NM_001044	intron	SLC6A3	5.056	4.563	2.721	3.028
chr5:175607632-175607668	2.147	2.891	3.432	0.00229201	0.013279	2.31	4.075	18648	NR_036494	intron	LOC643201	4.045	4.105	3.002	1.619
chr6:11737097-11737141	2.147	2.705	3.142	0.00459227	0.0208161	2.174	3.891	42161	NM_032744	intron	ADTRP	4.124	3.658	1.603	2.745
chr1:186213879-186213928	2.147	2.494	2.766	0.0110399	0.0371031	1.994	3.713	-51501	NM_001127709	intron	PRG4	4.124	3.303	2.37	1.619
chr16:85786607-85786642	2.146	3.9	6.116	3.17332e-06	0.000188761	3.066	5.024	-1936	NM_206967	Intergenic	C16orf74	5.096	4.953	2.868	3.265
chr4:8922132-8922168	2.146	3.672	5.597	1.10341e-05	0.000418346	2.875	4.804	-29327	NM_001040071	Intergenic	LOC650293	4.838	4.771	2.721	3.028
chr4:187572531-187572651	2.145	3.685	5.266	2.47295e-05	0.000686699	2.881	4.82	72396	NM_005245	intron	FAT1	5.134	4.506	2.868	2.894
chr20:23032112-23032148	2.144	3.671	5.567	1.18661e-05	0.000437189	2.875	4.803	-1829	NM_000361	Intergenic	THBD	4.884	4.722	2.721	3.028
chr11:125359231-125359266	2.144	2.947	3.687	0.0012319	0.00880786	2.325	4.112	-5861	NM_001301851	3'UTR	LOC403312	4.045	4.18	1.906	2.745
chr12:3562434-3562495	2.144	3.128	3.663	0.00130648	0.00913897	2.463	4.298	-37899	NM_019854	intron	PRMT8	3.873	4.722	3.002	1.925
chr14:92741219-92741289	2.143	3.398	4.844	7.0036e-05	0.00133064	2.651	4.541	-47671	NM_153648	Intergenic	SLC24A4	4.637	4.446	2.556	2.745
chr4:1017331-1017366	2.143	2.765	3.416	0.00238099	0.0136247	2.167	3.95	11097	NM_021923	intron	FGFRL1	4.045	3.854	2.157	2.178
chr7:104454058-104454104	2.143	2.765	3.416	0.00238099	0.0136247	2.167	3.95	-9542	NR_034141	intron	LHFPL3-AS1	4.045	3.854	2.157	2.178
chr10:23631583-23631618	2.143	2.337	2.724	0.0121503	0.0395222	1.89	3.553	2171	NM_153714	intron	C10orf67	3.449	3.658	1.603	2.178
chr15:23807259-23807294	2.143	2.337	2.724	0.0121503	0.0395222	1.89	3.553	1	NR_039731	promoter-TSS	MIR4508	3.449	3.658	1.603	2.178
chr9:112248462-112248498	2.143	2.337	2.724	0.0121503	0.0395222	1.89	3.553	12113	NM_002829	intron	PTPN3	3.449	3.658	1.603	2.178
chr19:7712243-7712279	2.143	2.442	2.695	0.0129716	0.0412914	2.048	3.664	10274	NR_073560	exon	STXBP2	3.778	3.549	2.868	1.229
chr20:21662027-21662165	2.142	3.644	5.424	1.67954e-05	0.000540208	2.852	4.78	22127	NR_109878	intron	LOC101929608	4.838	4.722	3.125	2.58
chr11:87080125-87080161	2.142	3.173	4.275	0.000287773	0.00334075	2.475	4.328	331257	NM_001168724	Intergenic	TMEM135	4.271	4.384	2.37	2.58
chr6:4164541-4164591	2.142	2.853	3.525	0.00183058	0.0114734	2.24	4.034	25697	NR_125874	Intergenic	LOC102724096	4.124	3.943	2.556	1.925
chr5:135179059-135179095	2.141	3.174	4.074	0.000474384	0.00466858	2.475	4.332	8712	NM_145282	intron	SLC25A48	4.637	4.026	2.37	2.58
chr12:69422690-69422726	2.141	2.337	2.718	0.0123269	0.0398921	1.89	3.554	-65688	NM_001874	Intergenic	CPM	3.676	3.432	1.603	2.178
chr3:23031902-23031937	2.141	2.337	2.718	0.0123269	0.0398921	1.89	3.554	-212864	NM_152653	Intergenic	UBE2E2	3.676	3.432	1.603	2.178
chr14:93097064-93097116	2.141	2.338	2.596	0.0162065	0.0478887	1.89	3.562	116965	NM_024832	intron	RIN3	3.961	3.163	1.603	2.178
chr1:178548493-178548529	2.14	2.4	2.837	0.00938729	0.033306	1.916	3.612	36580	NR_033186	Intergenic	C1orf220	3.567	3.658	1.906	1.925
chr11:18993424-18993460	2.14	2.4	2.837	0.00938729	0.033306	1.916	3.612	-36893	NM_147199	Intergenic	MRGPRX1	3.567	3.658	1.906	1.925
chr2:119622455-119622523	2.139	3.201	4.078	0.000468661	0.00463241	2.525	4.361	-16730	NM_001426	Intergenic	EN1	4.338	4.384	3.125	1.925
chr7:95181401-95181437	2.139	2.4	2.833	0.00945869	0.03347	1.916	3.612	44506	NM_002612	Intergenic	PDK4	3.676	3.549	1.906	1.925
chr20:60449928-60450044	2.138	4.309	6.938	4.69913e-07	6.64896e-05	3.426	5.415	78732	NR_031658	intron	MIR1257	5.347	5.483	3.125	3.728
chr21:45798370-45798405	2.138	3.875	5.452	1.57174e-05	0.000519317	3.056	5	24904	NR_038257	intron	TRPM2	4.741	5.26	3.532	2.58
chr22:22520483-22520531	2.138	2.487	2.855	0.00900825	0.0323742	1.994	3.696	-78685	NM_007128	Intergenic	VPREB1	3.449	3.943	2.37	1.619
chr8:58132326-58132362	2.137	3.279	3.979	0.000599219	0.00548067	2.557	4.436	1509	NR_038235	intron	LINC01606	4.929	3.943	2.721	2.393
chr1:181293925-181293961	2.137	2.905	3.682	0.00124737	0.0088773	2.275	4.075	88419	NR_046249	Intergenic	GM140	4.124	4.026	2.157	2.393
chr6:1426859-1426895	2.137	2.905	3.682	0.00124737	0.0088773	2.275	4.075	-36231	NR_106778	Intergenic	MIR6720	4.124	4.026	2.157	2.393
chr12:4242903-4242939	2.137	2.804	3.3	0.00315508	0.0163453	2.244	3.989	-139981	NM_001759	Intergenic	CCND2	3.873	4.105	2.868	1.619
chr5:1781080-1781116	2.137	2.726	3.061	0.00556913	0.0236399	2.147	3.917	18858	NM_032479	Intergenic	MRPL36	3.449	4.384	2.37	1.925
chr8:6082665-6082740	2.137	2.61	3.046	0.00576072	0.0241461	2.087	3.809	181366	NR_040040	Intergenic	LOC100287015	3.961	3.658	2.556	1.619
chr12:125783683-125783721	2.136	3.487	5.072	3.98532e-05	0.000933291	2.724	4.626	-27460	NM_052907	Intergenic	TMEM132B	4.69	4.563	2.868	2.58
chr16:27442842-27442956	2.136	2.789	3.183	0.00416603	0.0194907	2.248	3.965	4320	NM_021798	intron	IL21R	4.271	3.658	1.603	2.894
chr2:676198-676372	2.135	3.305	4.461	0.000181147	0.00245553	2.59	4.455	1154	NM_152834	intron	TMEM18	4.465	4.446	3.002	2.178
chr2:16516301-16516505	2.134	6.81	16.826	2.33634e-14	1.98198e-10	5.776	7.885	325854	NR_126559	Intergenic	GACAT3	7.982	7.787	5.779	5.773
chr3:124487879-124487934	2.134	3.276	4.516	0.000158214	0.00226335	2.557	4.425	36621	NR_036088	exon	MIR544B	4.403	4.446	2.721	2.393
chr6:159634316-159634351	2.134	3.276	4.511	0.000159934	0.00227358	2.557	4.425	-43295	NR_121668	intron	LOC101929122	4.465	4.384	2.721	2.393
chr2:3862433-3862468	2.134	2.721	3.295	0.00319408	0.0164711	2.149	3.902	111269	NM_001287444	intron	DCDC2C	4.045	3.759	1.906	2.393
chr4:55208162-55208282	2.134	2.721	3.295	0.00319408	0.0164711	2.149	3.902	112958	NM_006206	Intergenic	PDGFRA	4.045	3.759	1.906	2.393
chr16:87206425-87206461	2.133	2.848	3.476	0.00206299	0.0123834	2.24	4.027	-39278	NR_110939	Intergenic	LOC101928708	4.199	3.854	2.556	1.925
chr7:64940762-64940816	2.133	2.848	3.476	0.00206299	0.0123834	2.24	4.027	102077	NM_001287534	Intergenic	ZNF92	4.199	3.854	2.556	1.925
chr7:22626394-22626430	2.133	2.487	2.839	0.00933155	0.0331846	1.994	3.696	23456	NR_038393	Intergenic	LOC100506178	3.961	3.432	2.37	1.619
chr2:240687282-240687318	2.132	4.008	6.2	2.60331e-06	0.000172173	3.168	5.12	2746	NR_037808	intron	LOC150935	5.015	5.225	2.868	3.468
chr12:119212059-119212108	2.132	3.11	3.922	0.000690466	0.006031	2.467	4.259	-207216	NM_194286	Intergenic	SRRM4	4.338	4.18	1.906	3.028
chr15:81476976-81477011	2.132	3.027	3.914	0.000704813	0.00611528	2.367	4.189	-12225	NM_001172128	Intergenic	IL16	4.199	4.18	2.556	2.178
chr20:29559316-29559361	2.132	2.903	3.647	0.00135901	0.00938029	2.275	4.071	11024	NR_133643	non-coding	LINC01598	4.199	3.943	2.157	2.393
chr3:146195092-146195127	2.132	2.576	3.096	0.00512999	0.0224354	2.042	3.768	-8022	NM_001199978	intron	PLSCR2	3.778	3.759	1.906	2.178
chr9:100642358-100642394	2.132	2.415	2.675	0.0135796	0.0425088	2.057	3.612	26839	NM_004473	Intergenic	FOXE1	3.567	3.658	1.219	2.894
chr21:45788834-45788869	2.131	4.355	5.844	6.07972e-06	0.00028733	3.484	5.466	15368	NR_038257	intron	TRPM2	5.671	5.26	4.223	2.745
chr13:24902240-24902276	2.131	2.881	3.212	0.00389473	0.0186993	2.31	4.061	-3330	NR_131903	Intergenic	LINC00566	3.676	4.446	3.002	1.619
chr12:8680057-8680093	2.13	2.724	3.321	0.0030004	0.0158537	2.147	3.908	13483	NM_014358	Intergenic	CLEC4E	3.873	3.943	2.37	1.925
chr3:121341141-121341177	2.129	3.391	4.704	9.91443e-05	0.00166713	2.651	4.53	28989	NM_016298	exon	FBXO40	4.741	4.319	2.556	2.745
chr20:5222137-5222173	2.129	2.574	3.081	0.00530872	0.0229362	2.042	3.765	72860	NM_144773	Intergenic	PROKR2	3.676	3.854	1.906	2.178
chr22:35420247-35420310	2.129	2.337	2.709	0.0125787	0.0404389	1.888	3.553	-41850	NM_001303508	Intergenic	ISX	3.449	3.658	2.157	1.619
chr5:36488125-36488161	2.129	2.337	2.709	0.0125787	0.0404389	1.888	3.553	-118314	NM_001289939	Intergenic	SLC1A3	3.449	3.658	2.157	1.619
chr16:87269596-87269632	2.128	3.391	4.729	9.31018e-05	0.00159799	2.651	4.53	23893	NR_110939	Intergenic	LOC101928708	4.338	4.722	2.721	2.58
chr22:48946874-48946910	2.128	3.502	4.644	0.000114908	0.00183371	2.76	4.642	-3693	NR_038917	intron	LOC284933	4.838	4.446	3.343	2.178
chr3:121719893-121719929	2.127	2.591	2.931	0.00755414	0.0288988	2.091	3.777	21216	NM_175924	intron	ILDR1	3.449	4.105	1.603	2.58
chr13:98254747-98254782	2.127	2.337	2.702	0.0127609	0.0408273	1.888	3.554	168290	NM_021033	Intergenic	RAP2A	3.676	3.432	2.157	1.619
chr14:23168808-23168854	2.127	2.328	2.669	0.013745	0.0428607	1.89	3.54	-66900	NM_005015	Intergenic	OXA1L	3.321	3.759	1.603	2.178
chr16:87649486-87649566	2.127	2.328	2.669	0.013745	0.0428607	1.89	3.54	13033	NM_001271604	intron	JPH3	3.321	3.759	1.603	2.178
chr10:35990002-35990038	2.127	2.338	2.581	0.0167516	0.0489184	1.888	3.562	-59658	NM_031866	Intergenic	FZD8	3.961	3.163	2.157	1.619
chr6:1245019-1245098	2.126	3.667	4.942	5.49235e-05	0.00113723	2.874	4.796	-67616	NM_033260	Intergenic	FOXQ1	5.209	4.384	3.002	2.745
chr4:55208667-55208703	2.126	2.472	2.891	0.00827226	0.0306243	1.998	3.667	113421	NM_006206	Intergenic	PDGFRA	3.676	3.658	1.603	2.393
chr20:24077360-24077396	2.126	2.589	2.699	0.01286	0.0410708	2.091	3.782	-103025	NR_040102	Intergenic	FLJ33581	3.18	4.384	1.603	2.58
chrY:10012878-10012914	2.125	3.492	5.079	3.91548e-05	0.000925238	2.733	4.624	264489	NR_001540	Intergenic	TTTY23	4.525	4.722	2.721	2.745
chr5:175090622-175090658	2.125	3.436	4.804	7.72607e-05	0.0014179	2.699	4.568	5600	NM_001131055	intron	HRH2	4.69	4.446	2.37	3.028
chr21:45869381-45869417	2.125	2.948	3.672	0.00127656	0.00899874	2.323	4.114	5768	NR_047476	Intergenic	LRRC3-AS1	4.124	4.105	2.721	1.925
chr16:81898809-81898921	2.123	4.391	7.342	1.89783e-07	3.72248e-05	3.5	5.49	86002	NM_002661	intron	PLCG2	5.412	5.569	3.532	3.468
chr11:1097242-1097277	2.123	3.752	5.744	7.73127e-06	0.000333643	2.948	4.872	22385	NM_002457	exon	MUC2	4.973	4.771	2.868	3.028
chr9:66456477-66456513	2.123	3.514	4.953	5.35107e-05	0.00112167	2.759	4.648	-794	NR_121647	promoter-TSS	LINC01410	4.525	4.771	3.125	2.393
chr9:94235588-94235624	2.123	2.328	2.657	0.0141307	0.043674	1.89	3.54	-48698	NM_001289999	Intergenic	NFIL3	3.778	3.303	1.603	2.178
chr6:1340288-1340346	2.122	2.591	2.91	0.00792115	0.0297585	2.091	3.778	27642	NM_033260	Intergenic	FOXQ1	4.124	3.432	1.603	2.58
chr8:1587738-1587773	2.12	3.801	5.805	6.67214e-06	0.000307483	2.992	4.918	-17926	NR_103863	intron	DLGAP2-AS1	4.884	4.953	3.238	2.745
chr4:149519990-149520140	2.12	2.832	3.339	0.00286777	0.0153988	2.243	3.998	-156393	NM_000901	Intergenic	NR3C2	3.676	4.319	1.906	2.58
chr15:28077058-28077094	2.12	2.47	2.87	0.00869223	0.0315999	1.998	3.664	267382	NM_000275	intron	OCA2	3.778	3.549	1.603	2.393
chr6:52641818-52641854	2.12	2.47	2.87	0.00869223	0.0315999	1.998	3.664	-13475	NM_000846	Intergenic	GSTA2	3.778	3.549	1.603	2.393
chr4:8505676-8505831	2.119	3.801	5.795	6.84016e-06	0.00030954	2.992	4.919	63222	NM_152544	Intergenic	TRMT44	4.973	4.865	3.238	2.745
chr21:41098270-41098346	2.119	2.898	3.593	0.00154967	0.0102552	2.274	4.062	-19026	NM_001080444	Intergenic	IGSF5	3.873	4.251	2.37	2.178
chr13:102105668-102105717	2.117	2.831	3.48	0.00204099	0.0123211	2.243	3.994	749	NM_001271754	intron	ITGBL1	3.961	4.026	1.906	2.58
chr7:48128812-48128847	2.116	2.831	3.476	0.00205862	0.0123713	2.243	3.994	21	NM_003364	promoter-TSS	UPP1	4.045	3.943	1.906	2.58
chr20:61681921-61681956	2.116	2.896	3.418	0.00237336	0.0135993	2.274	4.061	12576	NR_033369	intron	LINC01056	3.676	4.446	2.37	2.178
chr11:133617604-133617639	2.116	2.689	3.145	0.00456406	0.0207457	2.174	3.86	62649	NR_120444	Intergenic	LOC646522	3.961	3.759	1.603	2.745
chr12:97788019-97788124	2.115	2.568	3.018	0.00615406	0.0252693	2.042	3.755	-70727	NR_024037	Intergenic	RMST	3.961	3.549	1.906	2.178
chr5:122500498-122500534	2.115	2.568	3.018	0.00615406	0.0252693	2.042	3.755	75675	NM_001136239	intron	PRDM6	3.961	3.549	1.906	2.178
chr8:37309939-37309975	2.114	3.494	4.716	9.62376e-05	0.00163551	2.76	4.627	41474	NR_121620	intron	LINC01605	4.637	4.618	3.343	2.178
chr20:41844455-41844491	2.114	2.857	3.269	0.00339154	0.0171147	2.316	4.015	-25916	NM_007050	Intergenic	PTPRT	4.271	3.759	1.603	3.028
chr1:47466828-47467017	2.114	2.586	3.012	0.00624082	0.025496	2.091	3.766	-22317	NM_178033	Intergenic	CYP4X1	3.873	3.658	1.603	2.58
chr13:23518046-23518104	2.113	3.212	4.045	0.000509801	0.00489782	2.523	4.358	-45755	NR_033774	Intergenic	BASP1P1	4.045	4.671	2.868	2.178
chr5:2634242-2634392	2.112	3.556	5.203	2.88956e-05	0.000755404	2.791	4.681	117452	NM_033267	Intergenic	IRX2	4.69	4.671	3.002	2.58
chr11:130275578-130275632	2.112	3.384	4.797	7.8675e-05	0.00143608	2.651	4.516	22934	NM_007037	exon	ADAMTS8	4.525	4.506	2.721	2.58
chr6:123160835-123160946	2.112	3.038	3.757	0.00103715	0.00784361	2.381	4.19	50697	NM_001286138	Intergenic	SMPDL3A	3.873	4.506	2.37	2.393
chr20:45271009-45271055	2.112	2.777	3.075	0.00539223	0.023173	2.248	3.944	9068	NM_022829	intron	SLC13A3	4.338	3.549	1.603	2.894
chrX:66765029-66765083	2.111	3.038	3.936	0.000666994	0.00588943	2.381	4.188	1182	NM_000044	exon	AR	4.124	4.251	2.37	2.393
chr10:134846342-134846378	2.111	2.568	3.024	0.00607088	0.0250551	2.041	3.755	53841	NR_111905	Intergenic	ADGRA1-AS1	3.567	3.943	2.157	1.925
chr8:59064854-59064889	2.111	2.568	3.024	0.00607088	0.0250551	2.041	3.755	119788	NR_105005	Intergenic	LOC101929528	3.567	3.943	2.157	1.925
chr21:42654920-42654966	2.111	2.385	2.73	0.0119921	0.0392332	1.916	3.588	-33718	NM_206964	TTS	FAM3B	3.321	3.854	1.906	1.925
chr21:45843929-45843965	2.11	3.01	3.711	0.00116058	0.00847107	2.369	4.159	1499	NR_109964	intron	TRPM2-AS	3.873	4.446	2.157	2.58
chr16:50944137-50944172	2.11	2.828	3.441	0.00224088	0.0130994	2.243	3.989	-107514	NR_110913	Intergenic	LOC101927334	4.124	3.854	1.906	2.58
chr5:2701953-2702019	2.11	2.828	3.441	0.00224088	0.0130994	2.243	3.989	49783	NM_033267	Intergenic	IRX2	4.124	3.854	1.906	2.58
chr1:157895425-157895461	2.109	2.563	2.862	0.00885619	0.0320162	2.042	3.75	-67620	NM_001286349	Intergenic	KIRREL	3.321	4.18	1.906	2.178
chr11:87908740-87908901	2.109	2.328	2.642	0.0146205	0.044643	1.888	3.54	-186	NM_022337	promoter-TSS	RAB38	3.778	3.303	2.157	1.619
chr22:27727826-27727862	2.109	2.328	2.642	0.0146205	0.044643	1.888	3.54	428589	NR_110540	Intergenic	LINC01422	3.778	3.303	2.157	1.619
chr13:101403732-101403767	2.108	3.276	4.053	0.00049918	0.00483548	2.568	4.413	43171	NR_047687	intron	NALCN-AS1	3.961	4.865	2.556	2.58
chr21:46877266-46877302	2.108	2.715	3.213	0.00388545	0.0186666	2.147	3.891	1860	NM_030582	intron	COL18A1	4.124	3.658	2.37	1.925
chr5:128429908-128430148	2.108	2.715	3.213	0.00388545	0.0186666	2.147	3.891	-414	NM_016048	promoter-TSS	ISOC1	4.124	3.658	2.37	1.925
chr1:175336108-175336144	2.108	2.568	3.011	0.0062597	0.0255362	2.041	3.755	-173897	NM_001162893	intron	KIAA0040	3.961	3.549	2.157	1.925
chr21:45819832-45819867	2.107	3.824	5.851	5.9831e-06	0.000285628	3.015	4.934	25596	NR_109964	intron	TRPM2-AS	4.791	5.076	3.002	3.028
chr2:233973825-233973861	2.107	3.474	4.757	8.68984e-05	0.00153579	2.724	4.601	49166	NM_005541	intron	INPP5D	4.884	4.319	2.868	2.58
chr15:29475561-29475627	2.106	2.385	2.714	0.0124231	0.040087	1.916	3.588	86426	NM_138704	intron	NSMCE3	3.873	3.303	1.906	1.925
chr9:101641291-101641326	2.106	2.385	2.714	0.0124231	0.040087	1.916	3.588	-64686	NM_001855	Intergenic	COL15A1	3.873	3.303	1.906	1.925
chr6:370207-370264	2.105	4.1	6.6	1.02013e-06	0.000101525	3.252	5.199	-21503	NR_046000	Intergenic	IRF4	5.245	5.152	3.238	3.265
chr8:57054888-57054924	2.105	3.11	3.893	0.000742271	0.00630475	2.463	4.259	-28365	NM_005372	Intergenic	MOS	4.199	4.319	3.002	1.925
chr12:5905869-5905927	2.105	2.937	3.553	0.00170849	0.0109518	2.323	4.096	148527	NM_001278596	intron	ANO2	3.873	4.319	2.721	1.925
chr20:21661549-21661702	2.105	2.89	3.489	0.00199572	0.012145	2.275	4.048	22597	NR_109878	intron	LOC101929608	4.338	3.759	2.157	2.393
chr20:5374279-5374397	2.105	2.684	3.095	0.00513922	0.0224584	2.174	3.851	52056	NR_038240	Intergenic	LINC00658	4.045	3.658	1.603	2.745
chr5:139135319-139135389	2.104	3.691	5.209	2.84532e-05	0.0007481	2.909	4.809	-9546	NR_105053	Intergenic	LOC101929696	5.056	4.563	3.238	2.58
chr1:157256741-157256776	2.104	3.345	4.522	0.000155846	0.00224558	2.632	4.471	-148376	NM_001145312	Intergenic	ETV3	4.271	4.671	2.37	2.894
chr22:50097863-50097898	2.104	2.89	3.506	0.00191386	0.0118229	2.274	4.048	-46691	NR_110523	Intergenic	C22orf34	3.778	4.319	2.37	2.178
chr13:99419921-99419957	2.104	2.705	3.151	0.00449677	0.020512	2.149	3.874	-15010	NM_005073	Intergenic	SLC15A1	3.567	4.18	1.906	2.393
chr10:132542171-132542206	2.104	2.58	2.971	0.00686927	0.0271672	2.091	3.755	218742	NR_036180	Intergenic	MIR378C	3.567	3.943	1.603	2.58
chr7:51175818-51175861	2.104	2.56	2.729	0.0120207	0.0392964	2.042	3.75	208675	NM_015198	intron	COBL	3.18	4.319	1.906	2.178
chr5:1408911-1408966	2.103	2.591	2.903	0.00804847	0.0300697	2.087	3.777	-28751	NR_125810	intron	LINC01511	3.449	4.105	2.556	1.619
chr1:223362637-223362673	2.102	2.563	2.836	0.00939313	0.0333163	2.042	3.751	-46031	NM_003268	Intergenic	TLR5	4.199	3.303	1.906	2.178
chr14:70396253-70396290	2.101	3.198	4.21	0.000338192	0.00373091	2.526	4.328	50158	NM_001034852	intron	SMOC1	4.338	4.319	2.157	2.894
chr7:4912216-4912275	2.101	3.198	4.21	0.000338192	0.00373091	2.526	4.328	-10621	NM_020144	intron	PAPOLB	4.338	4.319	2.157	2.894
chr20:10720447-10720482	2.101	2.47	2.848	0.00914238	0.0327203	1.994	3.664	-13273	NR_110611	Intergenic	LOC101929395	3.778	3.549	2.37	1.619
chr8:52950101-52950181	2.101	2.47	2.848	0.00914238	0.0327203	1.994	3.664	-138395	NM_052937	Intergenic	PCMTD1	3.778	3.549	2.37	1.619
chr5:130329593-130329822	2.1	4.172	6.421	1.54783e-06	0.000127482	3.324	5.263	171333	NR_073488	Intergenic	HINT1	5.134	5.392	3.002	3.646
chr16:48933686-48933722	2.1	2.314	2.579	0.0168446	0.0490929	1.89	3.517	-289584	NM_153029	Intergenic	N4BP1	3.18	3.854	1.603	2.178
chr6:374128-374166	2.099	3.941	6.066	3.57864e-06	0.000201895	3.119	5.043	-17592	NR_046000	Intergenic	IRF4	5.134	4.953	3.343	2.894
chr14:20106330-20106383	2.098	3.423	4.75	8.83988e-05	0.001547	2.699	4.541	76134	NM_001197287	Intergenic	OR11H2	4.637	4.446	2.37	3.028
chr7:39393306-39393392	2.097	3.739	5.638	9.99114e-06	0.000395139	2.948	4.848	52596	NR_046711	intron	POU6F2-AS1	4.973	4.722	2.868	3.028
chr2:240740813-240740848	2.097	3.092	3.855	0.000813586	0.00672204	2.467	4.226	56277	NR_037808	Intergenic	LOC150935	4.271	4.18	1.906	3.028
chr2:239742427-239742549	2.097	2.475	2.663	0.0139442	0.0433162	2.123	3.652	-14185	NM_001271893	Intergenic	TWIST2	3.449	3.854	1.219	3.028
chr15:55000173-55000401	2.096	3.273	4.175	0.000368857	0.00395714	2.593	4.397	488944	NM_016304	Intergenic	RSL24D1	4.124	4.671	2.157	3.028
chr16:88923445-88923592	2.095	3.252	4.312	0.000262481	0.00314727	2.558	4.381	13	NM_016209	promoter-TSS	TRAPPC2L	4.582	4.18	2.37	2.745
chr17:33641784-33641820	2.095	2.828	3.432	0.00229336	0.0132845	2.24	3.989	58918	NM_001104590	Intergenic	SLFN11	3.873	4.105	2.556	1.925
chr8:53343401-53343437	2.095	2.742	3.171	0.00428869	0.0199054	2.167	3.91	-20980	NM_014682	Intergenic	ST18	4.271	3.549	2.157	2.178
chr5:35926716-35926811	2.094	3.09	3.836	0.000854072	0.00692337	2.467	4.221	11973	NM_001042625	intron	CAPSL	4.124	4.319	1.906	3.028
chr14:99613972-99614018	2.093	2.7	3.252	0.00353291	0.0175652	2.149	3.864	124055	NM_022898	Intergenic	BCL11B	3.873	3.854	1.906	2.393
chr5:36465186-36465354	2.093	2.7	3.252	0.00353291	0.0175652	2.149	3.864	-141187	NM_001289939	Intergenic	SLC1A3	3.873	3.854	1.906	2.393
chr2:239673275-239673326	2.092	2.705	3.137	0.00464612	0.020965	2.147	3.874	-83372	NM_001271893	Intergenic	TWIST2	3.567	4.18	2.37	1.925
chr3:186945260-186945296	2.091	3.541	5.096	3.75804e-05	0.000901849	2.792	4.652	-19861	NR_110052	intron	LOC101929106	4.741	4.563	2.556	3.028
chr13:20952160-20952212	2.091	2.739	3.309	0.00308362	0.0161242	2.167	3.902	55799	NR_039721	Intergenic	MIR4499	4.045	3.759	2.157	2.178
chr7:6929675-6929711	2.091	2.739	3.309	0.00308362	0.0161242	2.167	3.902	-63767	NM_198097	Intergenic	CCZ1B	4.045	3.759	2.157	2.178
chr17:20847757-20847860	2.09	3.15	4.098	0.000446701	0.00448485	2.474	4.285	5976	NR_123730	intron	LOC339260	4.465	4.105	2.556	2.393
chr13:29497840-29497894	2.09	2.699	3.239	0.0036501	0.0178987	2.149	3.86	-100881	NM_001033602	Intergenic	MTUS2	3.778	3.943	1.906	2.393
chr6:379180-379270	2.089	4.56	7.416	1.60985e-07	3.40548e-05	3.668	5.637	-12514	NR_046000	Intergenic	IRF4	5.473	5.801	3.532	3.805
chr1:153400726-153400767	2.089	3.355	4.45	0.000186237	0.00250355	2.652	4.483	11747	NM_176823	Intergenic	S100A7A	4.582	4.384	3.125	2.178
chr22:49424383-49424418	2.089	3.339	4.39	0.000216408	0.00276899	2.632	4.46	161819	NR_038944	Intergenic	LINC01310	4.741	4.18	2.37	2.894
chr21:42840181-42840224	2.089	2.699	3.232	0.00371053	0.0181112	2.149	3.86	36226	NM_001282920	intron	MX1	3.961	3.759	1.906	2.393
chr5:145429171-145429216	2.089	2.699	3.232	0.00371053	0.0181112	2.149	3.86	54752	NM_001029869	intron	PLAC8L1	3.961	3.759	1.906	2.393
chr5:134386516-134386552	2.089	2.463	2.804	0.0101251	0.0349587	1.994	3.652	-10797	NR_105049	intron	C5orf66-AS1	3.449	3.854	2.37	1.619
chr12:10002024-10002178	2.088	3.005	3.804	0.000924394	0.00729815	2.367	4.148	20357	NM_005127	Intergenic	CLEC2B	4.045	4.251	2.556	2.178
chr8:99339260-99339351	2.088	2.863	2.922	0.00771174	0.0292481	2.31	4.034	-32685	NM_024759	Intergenic	NIPAL2	4.637	3.432	3.002	1.619
chr1:227653120-227653225	2.087	3.459	4.939	5.53614e-05	0.00114398	2.725	4.572	-98047	NR_102302	Intergenic	ZNF678	4.582	4.563	2.556	2.894
chr5:110208276-110208312	2.087	3.108	3.94	0.000660993	0.00585015	2.45	4.245	133599	NM_001303249	Intergenic	SLC25A46	4.045	4.446	2.721	2.178
chr1:158037277-158037328	2.086	3.652	5.021	4.52272e-05	0.00101635	2.881	4.758	73127	NR_033946	intron	LOC646268	4.403	5.114	2.868	2.894
chr8:55163896-55163931	2.086	3.005	3.792	0.000950672	0.0074159	2.367	4.149	116133	NM_014175	Intergenic	MRPL15	4.271	4.026	2.556	2.178
chr6:324188-324403	2.085	5.324	9.687	1.49536e-09	1.22748e-06	4.372	6.387	32239	NR_104473	intron	DUSP22	6.318	6.457	4.606	4.138
chr20:24930571-24930607	2.084	3.19	4.077	0.000470743	0.00464352	2.526	4.315	723	NM_003650	intron	CST7	4.525	4.105	2.157	2.894
chr21:37851447-37851512	2.084	3.101	3.838	0.000848431	0.00690425	2.451	4.234	908	NM_001146079	intron	CLDN14	4.525	3.943	2.157	2.745
chr13:24797909-24797944	2.083	3.885	5.966	4.54307e-06	0.000236791	3.076	4.981	30650	NR_046531	exon	SPATA13-AS1	5.096	4.865	3.002	3.151
chr2:131958932-131959004	2.083	3.929	5.962	4.58556e-06	0.000237923	3.119	5.021	-16956	NM_001083538	Intergenic	POTEE	5.134	4.909	2.868	3.37
chr7:155765613-155765649	2.083	3.334	4.542	0.000148068	0.00217129	2.632	4.45	10305	NM_001291913	Intergenic	LOC389602	4.338	4.563	2.37	2.894
chr8:1586846-1586882	2.082	3.774	4.404	0.000208676	0.00269958	3.005	4.88	-17034	NR_103863	intron	DLGAP2-AS1	4.338	5.423	3.618	2.393
chr1:2743563-2743599	2.082	3.006	3.647	0.00135878	0.00938029	2.4	4.141	-37351	NM_001242672	Intergenic	TTC34	4.338	3.943	1.906	2.894
chr18:56799480-56799516	2.082	2.307	2.646	0.0144778	0.044363	1.89	3.499	-7591	NM_033280	Intergenic	SEC11C	3.449	3.549	1.603	2.178
chr8:25859428-25859464	2.082	2.307	2.646	0.0144778	0.044363	1.89	3.499	43194	NM_022659	intron	EBF2	3.449	3.549	1.603	2.178
chr13:19183832-19183872	2.081	3.541	5.088	3.83245e-05	0.000911329	2.791	4.652	130387	NR_047508	Intergenic	LINC00417	4.741	4.563	3.002	2.58
chr10:43239790-43239857	2.081	2.823	3.356	0.00275237	0.0149601	2.24	3.979	-38130	NM_014753	Intergenic	BMS1	4.199	3.759	2.556	1.925
chr1:201617816-201617861	2.081	2.693	3.191	0.00408663	0.019268	2.149	3.851	389	NM_020443	exon	NAV1	3.676	4.026	1.906	2.393
chr2:200071293-200071328	2.081	2.307	2.643	0.0145826	0.0445835	1.89	3.5	251508	NM_001172509	Intergenic	SATB2	3.567	3.432	1.603	2.178
chr3:13723316-13723352	2.081	2.307	2.643	0.0145826	0.0445835	1.89	3.5	31113	NR_027103	intron	LINC00620	3.567	3.432	1.603	2.178
chr2:106252112-106252147	2.08	2.684	3.074	0.00539535	0.0231769	2.17	3.851	-25114	NR_038891	Intergenic	LOC285000	3.676	4.026	2.721	1.619
chr7:121221967-121222003	2.08	2.58	2.944	0.00732777	0.0283407	2.087	3.755	-185563	NM_014888	Intergenic	FAM3C	3.567	3.943	2.556	1.619
chr21:45797409-45797521	2.079	4.081	5.939	4.84289e-06	0.000247118	3.248	5.169	23981	NR_038257	intron	TRPM2	5.473	4.865	3.125	3.37
chr12:130616688-130616732	2.079	3.84	5.72	8.20033e-06	0.00034696	3.044	4.937	29513	NR_033834	Intergenic	FZD10-AS1	4.838	5.036	3.343	2.745
chr6:150295774-150295810	2.079	2.699	3.225	0.00377414	0.0182928	2.147	3.86	10649	NM_025218	TTS	ULBP1	3.778	3.943	2.37	1.925
chr19:43383815-43383893	2.079	2.37	2.75	0.0114546	0.037969	1.916	3.558	17	NM_001184825	promoter-TSS	PSG1	3.567	3.549	1.906	1.925
chr2:130506040-130506075	2.079	2.37	2.75	0.0114546	0.037969	1.916	3.558	-174692	NR_110285	Intergenic	LOC101927924	3.567	3.549	1.906	1.925
chr20:58220588-58220623	2.079	2.37	2.75	0.0114546	0.037969	1.916	3.558	16942	NM_001281507	intron	PHACTR3	3.567	3.549	1.906	1.925
chrY:10012664-10012720	2.078	3.468	4.801	7.79722e-05	0.00142709	2.733	4.578	264285	NR_001540	Intergenic	TTTY23	4.338	4.819	2.721	2.745
chr14:99662858-99662895	2.077	3.67	5.199	2.91826e-05	0.00075998	2.91	4.768	75173	NM_022898	intron	BCL11B	4.582	4.953	2.556	3.265
chr3:51019985-51020129	2.077	2.684	3.062	0.00555562	0.0235973	2.17	3.851	307385	NM_004947	intron	DOCK3	4.045	3.658	2.721	1.619
chr5:136691309-136691345	2.077	2.58	2.931	0.00754257	0.0288711	2.087	3.755	143691	NM_004598	intron	SPOCK1	3.961	3.549	2.556	1.619
chrY:10007714-10007750	2.077	2.58	2.931	0.00754257	0.0288711	2.087	3.755	259325	NR_001540	Intergenic	TTTY23	3.961	3.549	2.556	1.619
chr12:133035979-133036015	2.076	3.022	3.7	0.001194	0.00861857	2.381	4.159	-31160	NM_001142641	Intergenic	FBRSL1	4.465	3.854	2.37	2.393
chr10:13510125-13510161	2.076	2.549	3.002	0.00639555	0.0259067	2.042	3.718	34833	NM_001100912	intron	BEND7	3.778	3.658	1.906	2.178
chr11:129629334-129629392	2.076	2.549	3.002	0.00639555	0.0259067	2.042	3.718	-56378	NM_138788	Intergenic	TMEM45B	3.778	3.658	1.906	2.178
chr4:45065778-45065894	2.075	3.802	5.798	6.78368e-06	0.000309352	3.01	4.897	-337185	NM_138335	Intergenic	GNPDA2	4.929	4.865	3.125	2.894
chr12:33352791-33352958	2.075	2.757	3.176	0.00424211	0.0197654	2.248	3.902	239879	NM_198992	Intergenic	SYT10	3.778	4.026	1.603	2.894
chr9:96683198-96683234	2.074	4.018	6.304	2.03827e-06	0.000149707	3.195	5.104	34392	NM_021570	Intergenic	BARX1	5.172	5.036	3.125	3.265
chr4:83196892-83197018	2.074	3.791	5.405	1.76092e-05	0.000554298	3.01	4.888	98194	NM_031369	Intergenic	HNRNPD	4.741	5.036	3.44	2.58
chr14:70439630-70439666	2.074	2.367	2.733	0.011898	0.0389931	1.916	3.553	93534	NM_001034852	intron	SMOC1	3.449	3.658	1.906	1.925
chr2:118615959-118615995	2.074	2.367	2.733	0.011898	0.0389931	1.916	3.553	43722	NM_006773	Intergenic	DDX18	3.449	3.658	1.906	1.925
chr1:181175376-181175411	2.073	3.331	4.455	0.00018396	0.00248622	2.632	4.444	-30130	NR_046249	Intergenic	GM140	4.637	4.251	2.37	2.894
chr1:4004721-4004757	2.073	2.993	3.652	0.00134153	0.00930559	2.369	4.128	4067	NR_040065	intron	LINC01346	4.403	3.854	2.157	2.58
chr12:104092310-104092345	2.073	2.768	2.775	0.0108125	0.0365657	2.389	3.91	111259	NM_017564	intron	STAB2	4.271	3.549	1.219	3.56
chr12:3736168-3736203	2.073	2.369	2.603	0.0159598	0.0473891	1.916	3.562	126180	NM_032680	intron	CRACR2A	3.961	3.163	1.906	1.925
chr14:99533548-99533755	2.072	3.953	5.796	6.81917e-06	0.000309352	3.138	5.043	204398	NM_022898	Intergenic	BCL11B	5.314	4.771	3.125	3.151
chr13:28391150-28391186	2.072	3.46	4.488	0.000169409	0.00235313	2.764	4.562	24388	NM_145657	Intergenic	GSX1	4.741	4.384	2.157	3.37
chr15:98847197-98847233	2.072	3.013	3.706	0.00117408	0.00852378	2.397	4.152	210396	NM_182562	Intergenic	FAM169B	4.199	4.105	2.868	1.925
chr7:156267868-156267914	2.072	2.575	2.785	0.010573	0.0360015	2.087	3.75	-29609	NR_038232	intron	LOC285889	3.321	4.18	2.556	1.619
chr12:2282191-2282227	2.072	2.367	2.727	0.0120757	0.0394156	1.916	3.554	50438	NR_046578	intron	CACNA1C-AS4	3.676	3.432	1.906	1.925
chr13:24963985-24964021	2.072	2.367	2.727	0.0120757	0.0394156	1.916	3.554	58415	NR_131903	Intergenic	LINC00566	3.676	3.432	1.906	1.925
chr13:112790847-112790883	2.071	3.233	4.018	0.000544638	0.00511519	2.582	4.361	29432	NR_120394	Intergenic	LINC00403	4.403	4.319	3.238	1.925
chr10:129671357-129671393	2.071	2.549	2.998	0.0064545	0.026049	2.041	3.718	19836	NM_152311	Intergenic	CLRN3	3.676	3.759	2.157	1.925
chr6:6826847-6826902	2.071	2.549	2.998	0.0064545	0.026049	2.041	3.718	-203816	NR_026970	Intergenic	LY86-AS1	3.676	3.759	2.157	1.925
chr8:855379-855415	2.071	2.549	2.998	0.0064545	0.026049	2.041	3.718	167792	NR_073397	intron	ERICH1-AS1	3.676	3.759	2.157	1.925
chr7:51203955-51203991	2.071	2.301	2.609	0.0157327	0.0469328	1.89	3.49	180542	NM_015198	exon	COBL	3.321	3.658	1.603	2.178
chr6:3571768-3571804	2.07	3.465	4.954	5.34086e-05	0.00112167	2.733	4.572	-114993	NM_015482	Intergenic	SLC22A23	4.525	4.618	2.721	2.745
chr1:186214132-186214201	2.07	3.142	3.635	0.00139781	0.00955326	2.474	4.275	-51238	NM_001127709	intron	PRG4	4.791	3.759	2.556	2.393
chr16:87086691-87086782	2.07	3.142	3.635	0.00139781	0.00955326	2.474	4.275	-4653	NR_126008	Intergenic	LOC440390	4.791	3.759	2.556	2.393
chr8:55190821-55190917	2.07	3.164	3.494	0.0019708	0.0120605	2.525	4.298	143088	NM_014175	Intergenic	MRPL15	3.778	4.819	3.125	1.925
chr6:331926-331992	2.069	3.638	5.177	3.0767e-05	0.000783797	2.874	4.739	39902	NR_104473	intron	DUSP22	4.973	4.506	3.002	2.745
chr20:42018657-42018748	2.069	3.101	3.82	0.000888837	0.00711006	2.45	4.234	-67801	NR_034009	Intergenic	SRSF6	4.525	3.943	2.721	2.178
chr14:30740083-30740118	2.069	2.872	3.453	0.00217967	0.0128653	2.275	4.015	-288228	NM_001308097	Intergenic	G2E3	4.271	3.759	2.157	2.393
chr14:92740435-92740479	2.069	2.807	3.386	0.00256539	0.0142562	2.243	3.95	-48468	NM_153648	Intergenic	SLC24A4	3.873	4.026	1.906	2.58
chr6:150525823-150525859	2.069	2.543	2.835	0.00943083	0.0334011	2.042	3.713	61653	NM_030949	intron	PPP1R14C	3.321	4.105	1.906	2.178
chr15:22783781-22783940	2.068	3.26	3.657	0.00132408	0.00922021	2.568	4.387	47593	NM_001271664	Intergenic	GOLGA6L22	5.015	3.759	2.556	2.58
chr3:127174619-127174665	2.068	2.904	3.342	0.00285211	0.0153547	2.377	4.033	-65129	NR_110147	Intergenic	LOC101927123	3.961	4.105	1.603	3.151
chr1:114719094-114719129	2.068	2.814	3.286	0.00326124	0.0166964	2.24	3.964	-22640	NM_001270805	Intergenic	SYT6	3.676	4.251	2.556	1.925
chr2:127533944-127533980	2.068	2.814	3.286	0.00326124	0.0166964	2.24	3.964	120451	NM_001256584	Intergenic	GYPC	3.676	4.251	2.556	1.925
chr10:17485930-17485976	2.068	2.307	2.631	0.0149853	0.045385	1.888	3.499	10301	NM_001004470	intron	ST8SIA6	3.449	3.549	2.157	1.619
chr5:113018127-113018188	2.068	2.307	2.631	0.0149853	0.045385	1.888	3.499	168767	NM_022828	Intergenic	YTHDC2	3.449	3.549	2.157	1.619
chr8:1487613-1487649	2.068	2.307	2.631	0.0149853	0.045385	1.888	3.499	38099	NM_001277161	intron	DLGAP2	3.449	3.549	2.157	1.619
chr12:38476022-38476057	2.068	2.301	2.6	0.0160713	0.0476038	1.89	3.49	-234517	NM_001013620	Intergenic	ALG10B	3.676	3.303	1.603	2.178
chr20:58348117-58348154	2.067	3.406	4.662	0.000109934	0.00178231	2.699	4.511	51871	NM_183244	intron	PHACTR3	4.403	4.618	2.37	3.028
chr2:119622659-119622695	2.067	3.272	4.288	0.000278915	0.00327715	2.59	4.392	-16918	NM_001426	Intergenic	EN1	4.465	4.319	3.002	2.178
chr6:44496171-44496207	2.067	2.812	2.731	0.0119669	0.0391659	2.24	3.976	92811	NR_039785	Intergenic	MIR4642	3.18	4.771	2.556	1.925
chr6:44492985-44493020	2.067	2.454	2.607	0.0158062	0.0470567	1.994	3.643	89625	NR_039785	Intergenic	MIR4642	4.124	3.163	2.37	1.619
chr8:6741938-6742077	2.066	3.147	3.737	0.00108858	0.00809884	2.528	4.262	-6479	NM_005218	Intergenic	DEFB1	3.961	4.563	1.906	3.151
chr4:37282136-37282399	2.066	2.693	3.164	0.00436098	0.0201296	2.147	3.851	35578	NM_001144990	intron	NWD2	4.045	3.658	2.37	1.925
chr14:72759092-72759133	2.066	2.662	2.932	0.00753817	0.0288672	2.174	3.814	-224415	NR_106994	intron	MIR7843	3.449	4.18	1.603	2.745
chr12:76573969-76574004	2.066	2.442	2.8	0.0102175	0.0351883	1.998	3.612	-95174	NM_139207	Intergenic	NAP1L1	3.567	3.658	1.603	2.393
chr6:53659260-53659357	2.065	4.079	6.16	2.86421e-06	0.000179707	3.256	5.162	-469	NM_018214	promoter-TSS	LRRC1	5.209	5.114	3.618	2.894
chr12:114603989-114604025	2.065	3.527	5.044	4.27305e-05	0.000982085	2.792	4.626	-199831	NM_016196	Intergenic	RBM19	4.582	4.671	2.556	3.028
chr11:87172102-87172159	2.065	3.098	3.972	0.000610016	0.00555397	2.45	4.225	423245	NM_001168724	Intergenic	TMEM135	4.199	4.251	2.721	2.178
chr9:44164211-44164262	2.065	2.575	2.761	0.0111797	0.0373682	2.087	3.751	18482	NR_131213	Intergenic	XLOC_007697	4.199	3.303	2.556	1.619
chr10:1645298-1645333	2.064	3.136	4.105	0.000439006	0.00443484	2.474	4.259	76491	NR_033387	intron	ADARB2-AS1	4.199	4.319	2.556	2.393
chr16:22824896-22824964	2.064	3.05	3.482	0.00203097	0.0122906	2.481	4.188	-930	NM_006043	promoter-TSS	HS3ST2	4.271	4.105	3.343	1.619
chr14:96116930-96116966	2.063	3.241	4.317	0.000259476	0.00312495	2.557	4.358	-567	NR_028288	promoter-TSS	TCL6	4.465	4.251	2.721	2.393
chr2:239871769-239871804	2.063	3.26	4.113	0.000429709	0.00437877	2.593	4.371	-23822	NR_034162	Intergenic	FLJ43879	4.637	4.105	2.157	3.028
chr15:26327386-26327485	2.063	2.814	3.263	0.00344175	0.017279	2.24	3.965	-33524	NR_038851	Intergenic	LINC00929	4.271	3.658	2.556	1.925
chr18:75912427-75912556	2.063	2.803	3.073	0.00540832	0.0231893	2.243	3.947	-206809	NR_104127	Intergenic	LINC01029	3.449	4.446	1.906	2.58
chr15:80633868-80633904	2.063	2.544	2.965	0.00697914	0.027458	2.041	3.711	261	NR_033833	intron	LINC00927	3.567	3.854	2.157	1.925
chr10:2878595-2878631	2.063	2.56	2.94	0.00738569	0.0284664	2.091	3.718	-231099	NM_002627	Intergenic	PFKP	3.778	3.658	1.603	2.58
chr13:78242635-78242711	2.063	2.56	2.94	0.00738569	0.0284664	2.091	3.718	-5735	NM_001310140	Intergenic	LOC100129307	3.778	3.658	1.603	2.58
chr7:41995778-41995814	2.063	2.56	2.94	0.00738569	0.0284664	2.091	3.718	-253090	NM_002192	Intergenic	INHBA	3.778	3.658	1.603	2.58
chr20:58814858-58814920	2.063	2.543	2.811	0.00995766	0.0345935	2.042	3.713	-68643	NR_030376	intron	MIR646	4.124	3.303	1.906	2.178
chr12:38555501-38555569	2.062	5.038	7.9	5.61271e-08	1.73142e-05	4.124	6.091	-155022	NM_001013620	Intergenic	ALG10B	5.935	6.246	3.699	4.55
chr15:29468893-29468936	2.061	3.012	3.778	0.000984817	0.00760014	2.381	4.14	93105	NM_138704	intron	NSMCE3	3.961	4.319	2.37	2.393
chr6:1489484-1489541	2.061	2.803	3.341	0.0028582	0.0153753	2.243	3.942	-98867	NR_106778	Intergenic	MIR6720	3.778	4.105	1.906	2.58
chr8:24245358-24245444	2.06	2.544	2.955	0.00714422	0.0279192	2.041	3.711	3603	NM_001145271	non-coding	ADAMDEC1	3.873	3.549	2.157	1.925
chr5:2276740-2276785	2.06	2.569	2.865	0.0088049	0.0318695	2.087	3.737	35552	NR_104616	Intergenic	LOC100506858	3.449	4.026	2.556	1.619
chr7:100548481-100548516	2.059	2.685	3.093	0.00516433	0.0225391	2.149	3.836	1447	NM_005960	intron	MUC3A	4.124	3.549	1.906	2.393
chr12:126050029-126050064	2.059	2.359	2.677	0.0135065	0.0423816	1.916	3.54	-56951	NM_001286219	intron	TMEM132B	3.321	3.759	1.906	1.925
chr19:32560889-32560925	2.059	2.359	2.677	0.0135065	0.0423816	1.916	3.54	35915	NR_110694	Intergenic	LOC101927411	3.321	3.759	1.906	1.925
chr20:19564607-19564697	2.058	3.79	5.484	1.45215e-05	0.000491284	3.01	4.875	-299412	NR_024564	intron	LOC100130264	4.637	5.114	2.868	3.151
chr5:4511705-4511782	2.058	3.602	5.123	3.51838e-05	0.000859862	2.852	4.7	-261850	NR_104619	Intergenic	LOC101929153	4.838	4.563	3.125	2.58
chr13:27500556-27500592	2.058	3.559	4.586	0.000132783	0.00201688	2.859	4.648	-165652	NM_005288	Intergenic	GPR12	4.525	4.771	2.157	3.56
chr1:114716738-114716774	2.057	3.483	4.505	0.000162273	0.0022915	2.759	4.59	-20284	NM_001270805	Intergenic	SYT6	4.929	4.251	3.125	2.393
chr8:1637374-1637410	2.057	3.134	4.048	0.000504911	0.00486737	2.474	4.254	-67562	NR_103863	intron	DLGAP2-AS1	4.403	4.105	2.556	2.393
chr12:3653799-3653835	2.057	2.437	2.765	0.0110542	0.0371205	1.998	3.604	-51832	NR_126055	intron	THCAT155	3.449	3.759	1.603	2.393
chr14:82090098-82090133	2.057	2.437	2.765	0.0110542	0.0371205	1.998	3.604	-711	NR_110074	promoter-TSS	LINC01467	3.449	3.759	1.603	2.393
chr3:125494874-125494910	2.057	2.301	2.594	0.0162787	0.0479793	1.888	3.49	14503	NR_031687	Intergenic	MIR548I1	3.321	3.658	2.157	1.619
chr16:87076298-87076333	2.056	3.323	4.127	0.000415588	0.00427597	2.632	4.432	-15074	NR_126008	Intergenic	LOC440390	4.838	4.026	2.37	2.894
chr10:132214334-132214610	2.056	3.328	3.878	0.000770434	0.00646627	2.654	4.436	279833	NM_006541	Intergenic	GLRX3	4.929	3.943	2.157	3.151
chr8:133204463-133204515	2.056	2.556	2.912	0.00789417	0.0297174	2.091	3.711	-86977	NM_001145095	intron	HHLA1	3.567	3.854	1.603	2.58
chr8:1040699-1040734	2.056	2.543	2.804	0.0101216	0.0349554	2.041	3.713	210106	NR_111948	intron	LOC286083	4.124	3.303	2.157	1.925
chr13:28357414-28357493	2.055	4.009	6.266	2.23067e-06	0.00015704	3.195	5.086	-9326	NM_145657	Intergenic	GSX1	5.096	5.076	3.125	3.265
chr11:122873011-122873054	2.055	3.129	4.002	0.0005665	0.00526227	2.475	4.245	-15241	NR_027288	Intergenic	LOC341056	4.045	4.446	2.37	2.58
chr17:31321714-31321749	2.055	3.006	3.448	0.00220596	0.0129529	2.397	4.142	2850	NM_173847	intron	SPACA3	4.525	3.759	2.868	1.925
chr12:4039257-4039293	2.055	2.809	3.378	0.00261166	0.014417	2.24	3.952	-56661	NR_104461	Intergenic	PARP11	3.961	3.943	2.556	1.925
chr15:28180184-28180263	2.055	2.809	3.378	0.00261166	0.014417	2.24	3.952	164234	NM_000275	intron	OCA2	3.961	3.943	2.556	1.925
chr1:236288442-236288507	2.055	2.803	3.04	0.00584339	0.0243855	2.243	3.949	-17357	NM_003272	Intergenic	GPR137B	4.465	3.432	1.906	2.58
chr15:67662096-67662158	2.055	2.569	2.847	0.00917365	0.0328067	2.087	3.739	-114591	NM_001271885	intron	AAGAB	4.045	3.432	2.556	1.619
chr19:5077707-5077742	2.055	2.359	2.665	0.0138957	0.0432194	1.916	3.54	108601	NM_015015	intron	KDM4B	3.778	3.303	1.906	1.925
chr4:187475640-187475676	2.055	2.359	2.665	0.0138957	0.0432194	1.916	3.54	879	NM_005958	intron	MTNR1A	3.778	3.303	1.906	1.925
chr5:75370126-75370162	2.055	2.359	2.665	0.0138957	0.0432194	1.916	3.54	-9095	NM_014979	Intergenic	SV2C	3.778	3.303	1.906	1.925
chr6:41159891-41159927	2.054	4.05	6.246	2.33745e-06	0.000160796	3.235	5.124	9016	NM_024807	3'UTR	TREML2	5.096	5.152	3.002	3.468
chr12:70058820-70058914	2.054	3.637	5.351	2.00852e-05	0.000600322	2.881	4.728	24190	NM_152439	intron	BEST3	4.637	4.819	2.868	2.894
chr3:186960585-186960621	2.053	3.462	4.342	0.000243441	0.00299939	2.76	4.568	-35186	NR_110052	intron	LOC101929106	4.271	4.865	3.343	2.178
chr11:133602191-133602269	2.053	2.984	3.538	0.00177356	0.0112511	2.369	4.112	78041	NR_120444	Intergenic	LOC646522	4.465	3.759	2.157	2.58
chr7:153680487-153680523	2.052	2.807	3.365	0.00269306	0.0147441	2.24	3.95	-68998	NM_001290253	intron	DPP6	3.873	4.026	2.556	1.925
chr13:25443799-25443877	2.052	2.685	3.098	0.00509773	0.0223459	2.147	3.836	53189	NR_047594	intron	CENPJ	3.567	4.105	2.37	1.925
chr11:71342454-71342492	2.051	3.444	4.633	0.000118223	0.00187024	2.724	4.545	-48552	NM_001005405	Intergenic	KRTAP5-11	4.271	4.819	2.868	2.58
chr13:26063771-26063815	2.05	3.444	4.849	6.91959e-05	0.00131803	2.724	4.544	20881	NM_001313741	intron	ATP8A2	4.525	4.563	2.868	2.58
chr2:119728150-119728185	2.05	2.986	3.737	0.00108964	0.00810496	2.367	4.112	28423	NM_006770	intron	MARCO	4.045	4.18	2.556	2.178
chr1:160783655-160783691	2.05	2.862	3.517	0.00186507	0.0116188	2.275	3.994	17809	NM_002348	exon	LY9	3.961	4.026	2.157	2.393
chr15:27120816-27120852	2.049	3.635	5.292	2.31972e-05	0.000658152	2.881	4.723	8561	NM_001165037	intron	GABRA5	4.582	4.865	2.868	2.894
chr7:51101833-51101868	2.049	3.456	4.734	9.2064e-05	0.00158258	2.733	4.555	-240692	NM_001001555	intron	GRB10	4.791	4.319	2.721	2.745
chr12:130519742-130519778	2.049	3.069	3.719	0.0011376	0.00836815	2.467	4.182	7127	NR_024457	non-coding	LOC100190940	4.338	4.026	1.906	3.028
chr1:223567785-223567837	2.048	4.401	7.182	2.71338e-07	4.7217e-05	3.543	5.463	1096	NM_152610	exon	CCDC185	5.443	5.483	3.44	3.646
chr6:41196494-41196529	2.048	3.005	3.693	0.00121476	0.00872567	2.381	4.129	450	NM_198153	exon	TREML4	3.873	4.384	2.37	2.393
chr10:98083021-98083063	2.048	2.76	3.161	0.00439029	0.0202002	2.244	3.907	18957	NM_004088	intron	DNTT	3.961	3.854	2.868	1.619
chr11:87171770-87171815	2.048	2.685	3.079	0.00533603	0.0230267	2.147	3.836	422907	NM_001168724	Intergenic	TMEM135	4.124	3.549	2.37	1.925
chr3:134474162-134474234	2.048	2.685	3.079	0.00533603	0.0230267	2.147	3.836	-39901	NM_004441	Intergenic	EPHB1	4.124	3.549	2.37	1.925
chr15:71923193-71923228	2.048	2.536	2.887	0.00836191	0.0308037	2.042	3.696	60667	NR_120346	intron	THSD4-AS2	3.961	3.432	1.906	2.178
chr15:81152972-81153007	2.048	2.536	2.887	0.00836191	0.0308037	2.042	3.696	-18576	NR_030393	intron	MIR549A	3.961	3.432	1.906	2.178
chr11:71259994-71260029	2.047	2.717	3.245	0.0035978	0.0177799	2.167	3.86	546	NM_005553	exon	KRTAP5-9	3.961	3.759	2.157	2.178
chr8:974416-974507	2.046	2.795	3.265	0.00342547	0.0172253	2.243	3.928	276361	NR_111948	intron	LOC286083	3.676	4.18	1.906	2.58
chr5:169719855-169719890	2.046	2.536	2.896	0.00819385	0.0304503	2.041	3.696	4949	NM_005565	intron	LCP2	3.449	3.943	2.157	1.925
chr11:65803239-65803275	2.046	2.442	2.778	0.0107451	0.0364175	1.994	3.612	-9269	NM_053054	Intergenic	CATSPER1	3.567	3.658	2.37	1.619
chr5:180316949-180316984	2.046	2.442	2.778	0.0107451	0.0364175	1.994	3.612	-9110	NM_001159708	Intergenic	BTNL8	3.567	3.658	2.37	1.619
chr8:1568973-1569009	2.046	2.442	2.778	0.0107451	0.0364175	1.994	3.612	839	NR_103863	intron	DLGAP2-AS1	3.567	3.658	2.37	1.619
chr5:155754143-155754230	2.045	3.523	4.915	5.87491e-05	0.00119177	2.791	4.618	420	NM_001128209	5'UTR	SGCD	4.791	4.446	3.002	2.58
chr16:81942359-81942405	2.045	3.347	4.348	0.000239985	0.00297639	2.651	4.447	102711	NM_145168	intron	SDR42E1	4.124	4.771	2.556	2.745
chr1:153650378-153650415	2.045	2.442	2.775	0.0108244	0.0365952	1.994	3.612	-767	NM_000906	promoter-TSS	NPR1	3.676	3.549	2.37	1.619
chr14:60386013-60386084	2.044	2.802	3.172	0.00427622	0.0198801	2.24	3.943	-382	NR_075071	promoter-TSS	LRRC9	3.567	4.319	2.556	1.925
chr19:29969742-29969807	2.043	3.692	5.353	1.99855e-05	0.000599515	2.936	4.773	46884	NR_040029	intron	LOC284395	4.637	4.909	2.721	3.151
chr5:33440890-33440972	2.043	3.436	4.71	9.75745e-05	0.00164957	2.725	4.53	49	NM_152295	promoter-TSS	TARS	4.338	4.722	2.556	2.894
chr13:40963153-40963189	2.043	2.859	3.477	0.00205582	0.0123622	2.275	3.989	91972	NR_024507	intron	LINC00598	4.124	3.854	2.157	2.393
chr18:76639187-76639295	2.042	3.54	4.727	9.36298e-05	0.00160219	2.816	4.634	-101034	NM_171999	Intergenic	SALL3	4.403	4.865	3.238	2.393
chr6:148899488-148899588	2.042	3.45	4.66	0.000110634	0.00178788	2.733	4.545	-168733	NM_005715	Intergenic	UST	4.271	4.819	2.721	2.745
chr6:46623683-46623746	2.042	3.225	4.284	0.000281636	0.0032943	2.558	4.328	3063	NM_001204052	exon	SLC25A27	4.338	4.319	2.37	2.745
chr12:16500628-16500664	2.042	3.178	4.067	0.000481983	0.00471737	2.523	4.291	-66	NR_048547	promoter-TSS	MGST1	4.403	4.18	2.868	2.178
chr7:155915868-155915904	2.041	3.44	4.754	8.74432e-05	0.00153933	2.724	4.537	160560	NM_001291913	Intergenic	LOC389602	4.69	4.384	2.868	2.58
chr12:52862698-52862857	2.041	3.347	4.343	0.000243127	0.00299939	2.651	4.447	4791	NM_173086	3'UTR	KRT6C	4.124	4.771	2.721	2.58
chr22:23040045-23040126	2.041	3.064	3.67	0.00128466	0.00903468	2.467	4.173	51304	NM_199127	Intergenic	GGTLC2	3.961	4.384	1.906	3.028
chr12:5905414-5905449	2.041	2.675	3.159	0.00441525	0.0202792	2.149	3.816	148993	NM_001278596	intron	ANO2	3.873	3.759	1.906	2.393
chr2:239477816-239477852	2.041	2.675	3.159	0.00441525	0.0202792	2.149	3.816	-13694	NR_037809	Intergenic	LINC01107	3.873	3.759	1.906	2.393
chr6:89297206-89297256	2.04	3.393	4.623	0.000121066	0.00189576	2.699	4.486	-48143	NR_110867	Intergenic	LOC101928936	4.465	4.506	2.37	3.028
chr12:52753923-52753959	2.04	3.319	4.466	0.000178945	0.00243372	2.63	4.422	4465	NM_001300810	3'UTR	KRT85	4.338	4.506	2.868	2.393
chr19:7832861-7832897	2.04	2.905	3.508	0.00190451	0.0117808	2.323	4.035	4844	NR_026708	intron	CLEC4M	4.045	4.026	2.721	1.925
chr10:7517568-7517603	2.04	2.859	3.481	0.00203545	0.0122996	2.274	3.989	-64138	NM_001029880	Intergenic	SFMBT2	3.873	4.105	2.37	2.178
chr17:63366784-63366835	2.04	2.859	3.481	0.00203545	0.0122996	2.274	3.989	-86849	NR_131984	Intergenic	CRAT40	3.873	4.105	2.37	2.178
chr8:816448-816484	2.039	3.864	5.868	5.74329e-06	0.00027841	3.077	4.94	128861	NR_073397	intron	ERICH1-AS1	5.015	4.865	3.125	3.028
chr11:111223936-111223972	2.038	3.539	5.08	3.91105e-05	0.000924834	2.808	4.626	5472	NR_039712	3'UTR	MIR4491	4.69	4.563	2.721	2.894
chr17:31974975-31975011	2.038	3.245	4.105	0.000439318	0.00443484	2.593	4.343	-114214	NR_037584	intron	AA06	4.124	4.563	2.157	3.028
chr12:130786550-130786585	2.037	4.06	6.022	3.9687e-06	0.000215509	3.257	5.124	-35865	NM_004764	Intergenic	PIWIL1	5.096	5.152	2.868	3.646
chr14:36367161-36367221	2.037	3.122	3.901	0.000727499	0.00621663	2.474	4.234	71594	NM_032352	Intergenic	BRMS1L	3.961	4.506	2.556	2.393
chr14:96116533-96116594	2.037	3.122	3.901	0.000727499	0.00621663	2.474	4.234	-951	NR_028288	promoter-TSS	TCL6	3.961	4.506	2.556	2.393
chr1:165017526-165017562	2.037	2.437	2.744	0.0116204	0.0383536	1.994	3.604	-273666	NR_038072	Intergenic	LOC100505795	3.449	3.759	2.37	1.619
chr1:207417475-207417511	2.037	2.437	2.744	0.0116204	0.0383536	1.994	3.604	-77324	NM_000574	Intergenic	CD55	3.449	3.759	2.37	1.619
chr19:6598419-6598454	2.037	2.437	2.744	0.0116204	0.0383536	1.994	3.604	-7274	NM_001252	Intergenic	CD70	3.449	3.759	2.37	1.619
chr2:129659514-129659550	2.037	2.427	2.695	0.0129874	0.0413262	1.998	3.588	37358	NR_110278	Intergenic	LOC101927881	3.321	3.854	1.603	2.393
chr13:112013875-112013911	2.036	3.241	4.229	0.000322308	0.00360359	2.568	4.343	40902	NM_152324	Intergenic	TEX29	4.124	4.563	2.556	2.58
chr10:132150250-132150285	2.035	2.712	3.19	0.00410226	0.0193104	2.167	3.851	215629	NM_006541	Intergenic	GLRX3	4.045	3.658	2.157	2.178
chr21:34275863-34275899	2.035	2.712	3.19	0.00410226	0.0193104	2.167	3.851	-89828	NM_001162495	Intergenic	C21orf62	4.045	3.658	2.157	2.178
chr7:149766941-149766976	2.035	2.671	3.131	0.00472064	0.0211899	2.149	3.809	-196008	NR_027040	Intergenic	ATP6V0E2-AS1	3.676	3.943	1.906	2.393
chr16:71645092-71645158	2.034	2.982	3.524	0.00183599	0.0114925	2.4	4.096	-14931	NM_001017967	Intergenic	MARVELD3	4.338	3.854	1.906	2.894
chr7:26083241-26083279	2.034	2.982	3.524	0.00183599	0.0114925	2.4	4.096	-93654	NR_029597	Intergenic	MIR148A	4.338	3.854	1.906	2.894
chr12:125754203-125754249	2.033	2.671	3.121	0.00483606	0.0215385	2.149	3.809	-56936	NM_052907	Intergenic	TMEM132B	3.961	3.658	1.906	2.393
chr14:94983532-94983568	2.032	3.118	4.032	0.000526342	0.0050001	2.475	4.226	631	NM_173850	intron	SERPINA12	4.271	4.18	2.37	2.58
chr5:8430410-8430446	2.032	3.074	3.842	0.000840293	0.00687408	2.451	4.182	27249	NR_039984	intron	LOC729506	4.338	4.026	2.157	2.745
chr12:98791185-98791265	2.032	2.662	2.876	0.00856872	0.0312978	2.17	3.816	59698	NR_033801	Intergenic	SLC9A7P1	4.199	3.432	2.721	1.619
chr2:89890286-89890348	2.031	2.556	2.884	0.00842096	0.0308993	2.087	3.711	778433	NR_039635	Intergenic	MIR4436A	3.567	3.854	2.556	1.619
chr21:40020269-40020308	2.031	2.345	2.584	0.0166449	0.0487284	1.916	3.517	12302	NM_001243428	intron	ERG	3.18	3.854	1.906	1.925
chr7:90558130-90558212	2.031	2.345	2.584	0.0166449	0.0487284	1.916	3.517	219041	NM_001287137	intron	CDK14	3.18	3.854	1.906	1.925
chr2:16507072-16507220	2.03	6.292	13.579	2.03159e-12	6.89379e-09	5.322	7.319	316597	NR_126559	Intergenic	GACAT3	7.337	7.3	5.513	5.131
chr19:6702636-6702672	2.03	2.675	3.145	0.00456513	0.0207457	2.147	3.816	18039	NM_000064	intron	C3	3.873	3.759	2.37	1.925
chr20:41992908-41992943	2.03	2.675	3.145	0.00456513	0.0207457	2.147	3.816	-93578	NR_034009	Intergenic	SRSF6	3.873	3.759	2.37	1.925
chr15:22771708-22771744	2.03	2.673	2.876	0.00857317	0.0312978	2.147	3.82	35458	NM_001271664	Intergenic	GOLGA6L22	3.321	4.319	2.37	1.925
chr16:49382600-49382650	2.029	3.906	5.75	7.6309e-06	0.000331676	3.119	4.976	-25094	NM_144602	Intergenic	C16orf78	5.134	4.819	3.343	2.894
chr3:186945462-186945498	2.029	3.705	5.485	1.44778e-05	0.000490888	2.948	4.78	-20063	NR_110052	intron	LOC101929106	4.741	4.819	2.868	3.028
chr7:156284845-156284909	2.029	2.795	3.245	0.00359352	0.0177747	2.24	3.928	-46595	NR_038232	intron	LOC285889	3.676	4.18	2.556	1.925
chr13:27295887-27295969	2.029	2.657	2.653	0.0142575	0.043908	2.17	3.813	38994	NM_005288	Intergenic	GPR12	3.18	4.446	2.721	1.619
chr8:37405211-37405288	2.028	3.794	5.042	4.29204e-05	0.000983401	3.046	4.872	-26346	NR_121621	Intergenic	LINC01605	4.791	4.953	3.699	2.393
chr11:133679885-133679952	2.027	4.059	5.779	7.10843e-06	0.000316549	3.26	5.124	352	NR_120444	intron	LOC646522	5.134	5.114	3.776	2.745
chr11:1123683-1123719	2.027	3.459	4.688	0.000103198	0.00170903	2.76	4.541	-27879	NM_001304359	Intergenic	MUC5AC	4.637	4.446	2.37	3.151
chr12:78496190-78496260	2.026	3.776	5.56	1.20693e-05	0.00043983	3.01	4.848	271156	NM_014903	intron	NAV3	4.973	4.722	2.868	3.151
chr2:241623858-241623893	2.026	3.079	3.89	0.000746811	0.00633111	2.45	4.189	-1559	NM_001102467	Intergenic	AQP12B	4.199	4.18	2.721	2.178
chr15:30277637-30277690	2.026	2.853	3.403	0.00246209	0.0139141	2.274	3.979	-16662	NM_001301025	Intergenic	TJP1	4.199	3.759	2.37	2.178
chr20:10775527-10775562	2.026	2.642	2.896	0.00818547	0.0304292	2.174	3.777	41807	NR_110611	Intergenic	LOC101929395	3.449	4.105	1.603	2.745
chr11:8290292-8290365	2.025	3.776	5.291	2.32597e-05	0.000658925	3.01	4.848	-147	NM_001270428	promoter-TSS	LMO1	5.134	4.563	2.868	3.151
chr5:2276932-2276967	2.024	2.994	3.724	0.00112531	0.00830113	2.381	4.106	35365	NR_104616	Intergenic	LOC100506858	3.961	4.251	2.37	2.393
chr7:43308145-43308200	2.024	2.433	2.581	0.0167707	0.0489574	1.994	3.604	117679	NR_037508	intron	MIR3943	4.045	3.163	2.37	1.619
chr20:4222866-4222902	2.023	3.623	5.219	2.77991e-05	0.000739268	2.881	4.7	6775	NM_000678	intron	ADRA1D	4.838	4.563	2.868	2.894
chr8:108823512-108823626	2.022	3.126	3.776	0.000990214	0.00761873	2.528	4.222	271862	NM_001282863	Intergenic	RSPO2	4.338	4.105	1.906	3.151
chr2:110018996-110019054	2.021	4.057	6.184	2.70153e-06	0.000175615	3.252	5.117	-88944	NR_036224	intron	MIR4266	4.973	5.26	3.238	3.265
chr16:27078467-27078503	2.021	2.703	3.123	0.00481329	0.0214822	2.167	3.836	266	NM_001145545	exon	C16orf82	3.567	4.105	2.157	2.178
chr8:57926712-57926751	2.02	3.308	4.276	0.00028685	0.00333634	2.654	4.393	-20302	NM_017813	Intergenic	IMPAD1	4.403	4.384	2.157	3.151
chr12:2724818-2724881	2.019	3.217	3.971	0.000611485	0.00556101	2.557	4.316	56536	NR_046579	intron	CACNA1C-AS2	3.961	4.671	2.721	2.393
chr9:101351013-101351048	2.019	3.112	3.934	0.000670034	0.00590859	2.475	4.214	120448	NM_005458	intron	GABBR2	4.403	4.026	2.37	2.58
chr2:239792986-239793021	2.018	3.335	4.529	0.000153216	0.00221831	2.651	4.422	36331	NM_057179	intron	TWIST2	4.338	4.506	2.556	2.745
chr7:3020046-3020082	2.018	3.308	4.259	0.0002991	0.00342652	2.654	4.392	63515	NM_032415	intron	CARD11	4.465	4.319	2.157	3.151
chr19:51483139-51483175	2.018	3.268	3.845	0.000835293	0.00684969	2.634	4.371	3914	NM_139277	exon	KLK7	4.637	4.105	3.343	1.925
chr3:150678497-150678533	2.017	2.639	2.993	0.00652382	0.0262788	2.174	3.768	-11950	NR_024066	intron	CLRN1-AS1	3.778	3.759	1.603	2.745
chr15:41786423-41786507	2.017	2.519	2.902	0.00807926	0.0301599	2.042	3.663	409	NM_002220	exon	ITPKA	3.567	3.759	1.906	2.178
chr3:118845100-118845141	2.017	2.519	2.902	0.00807926	0.0301599	2.042	3.663	19777	NM_152538	intron	IGSF11	3.567	3.759	1.906	2.178
chr3:134485504-134485540	2.016	2.883	3.447	0.00221123	0.0129726	2.325	3.994	-28577	NM_004441	Intergenic	EPHB1	3.961	4.026	1.906	2.745
chr14:20106930-20106966	2.016	2.519	2.895	0.00820564	0.0304774	2.042	3.664	75543	NM_001197287	Intergenic	OR11H2	3.778	3.549	1.906	2.178
chr2:101586199-101586281	2.016	2.519	2.895	0.00820564	0.0304774	2.042	3.664	7383	NR_110213	intron	LOC101927142	3.778	3.549	1.906	2.178
chrX:85403090-85403126	2.015	3.68	5.008	4.66832e-05	0.00103674	2.936	4.751	-347	NM_053281	promoter-TSS	DACH2	5.056	4.446	2.721	3.151
chr4:55990915-55990989	2.015	3.515	3.911	0.00070859	0.00613383	2.817	4.593	810	NM_002253	intron	KDR	3.961	5.225	2.37	3.265
chr6:1407715-1407751	2.015	2.963	3.646	0.00136188	0.0093928	2.369	4.07	-17087	NR_106778	Intergenic	MIR6720	3.961	4.18	2.157	2.58
chr15:73686066-73686102	2.015	2.968	3.524	0.00183519	0.0114917	2.367	4.081	-24479	NM_005477	Intergenic	HCN4	3.778	4.384	2.556	2.178
chr9:93572167-93572203	2.015	2.521	2.91	0.00792381	0.0297607	2.041	3.667	7976	NM_001174168	intron	SYK	3.676	3.658	2.157	1.925
chr18:73976509-73976545	2.014	2.884	3.286	0.00326291	0.0166986	2.325	3.998	141574	NR_040034	Intergenic	LOC339298	4.338	3.658	1.906	2.745
chr15:84292086-84292201	2.014	2.337	2.653	0.0142813	0.0439553	1.916	3.499	-30694	NM_207517	Intergenic	ADAMTSL3	3.449	3.549	1.906	1.925
chr20:23281979-23282015	2.014	2.64	2.641	0.0146655	0.0447241	2.174	3.783	-49376	NM_013248	Intergenic	NXT1	4.403	3.163	1.603	2.745
chr22:48990729-48990765	2.014	2.64	2.641	0.0146655	0.0447241	2.174	3.783	18629	NM_015381	intron	FAM19A5	4.403	3.163	1.603	2.745
chr16:31382642-31382805	2.013	4.751	7.752	7.72503e-08	2.13065e-05	3.878	5.786	16269	NM_001286375	exon	ITGAX	5.748	5.824	3.618	4.138
chr5:34479135-34479171	2.013	3.438	4.593	0.000130486	0.0019945	2.733	4.521	-177280	NM_015577	Intergenic	RAI14	4.791	4.251	2.721	2.745
chr16:81842804-81842882	2.013	2.844	3.313	0.00305826	0.0160374	2.275	3.965	29980	NM_002661	intron	PLCG2	4.271	3.658	2.157	2.393
chr21:14410282-14410352	2.013	2.427	2.658	0.0141185	0.0436483	1.994	3.588	-170	NR_026916	promoter-TSS	ANKRD30BP2	3.873	3.303	2.37	1.619
chr6:97456382-97456450	2.013	2.427	2.658	0.0141185	0.0436483	1.994	3.588	-1659	NM_001286254	intron	KLHL32	3.873	3.303	2.37	1.619
chr8:59010421-59010456	2.013	2.427	2.658	0.0141185	0.0436483	1.994	3.588	103326	NM_147189	intron	FAM110B	3.873	3.303	2.37	1.619
chr16:88521265-88521301	2.012	4.028	5.791	6.90451e-06	0.000311568	3.235	5.082	1269	NM_153813	intron	ZFPM1	4.838	5.327	3.002	3.468
chr20:19701279-19701366	2.012	3.705	5.199	2.91462e-05	0.000759615	2.962	4.777	-165842	NM_001242581	intron	RIN2	4.884	4.671	3.343	2.58
chr2:241845927-241845963	2.012	3.211	4.044	0.000509974	0.00489809	2.558	4.304	-10372	NM_001085437	Intergenic	C2orf54	4.582	4.026	2.37	2.745
chr5:7755304-7755390	2.011	3.605	5.147	3.31512e-05	0.000829466	2.875	4.677	96256	NM_001089584	intron	C5orf49	4.791	4.563	2.721	3.028
chr3:187009143-187009191	2.011	3.525	5.014	4.59933e-05	0.00102745	2.808	4.6	643	NR_033519	intron	MASP1	4.582	4.618	2.721	2.894
chr15:53057935-53057971	2.011	3.502	4.697	0.000100889	0.00168229	2.792	4.578	15128	NR_073510	intron	ONECUT1	4.838	4.319	2.556	3.028
chr11:122451376-122451523	2.011	3.025	3.107	0.00499191	0.0220446	2.481	4.147	-74948	NM_032873	Intergenic	UBASH3B	4.637	3.658	3.343	1.619
chr18:76501937-76501980	2.011	2.519	2.894	0.00821812	0.0304971	2.041	3.663	-238316	NM_171999	Intergenic	SALL3	3.567	3.759	2.157	1.925
chr2:105513077-105513112	2.011	2.519	2.894	0.00821812	0.0304971	2.041	3.663	-24042	NR_110374	Intergenic	LINC01159	3.567	3.759	2.157	1.925
chr6:324901-325046	2.01	5.965	11.157	1.02219e-10	1.50809e-07	5.021	6.981	32917	NR_104473	intron	DUSP22	7.002	6.96	4.688	5.353
chr16:31276780-31276868	2.01	3.435	4.796	7.88903e-05	0.001437	2.733	4.516	5536	NM_000632	intron	ITGAM	4.525	4.506	2.721	2.745
chr11:62313561-62313647	2.01	3.334	4.28	0.000284131	0.0033132	2.651	4.423	728	NM_024060	intron	AHNAK	4.741	4.105	2.721	2.58
chr1:13835680-13835715	2.01	2.547	2.803	0.0101489	0.0350018	2.087	3.696	4544	NM_001010847	intron	LRRC38	3.961	3.432	2.556	1.619
chr1:91226773-91226864	2.01	2.547	2.803	0.0101489	0.0350018	2.087	3.696	-44025	NM_020063	Intergenic	BARHL2	3.961	3.432	2.556	1.619
chr3:152879358-152879409	2.009	4.266	6.479	1.3533e-06	0.000118968	3.442	5.312	-617	NM_002886	promoter-TSS	RAP2B	5.473	5.152	3.238	3.646
chr16:75259130-75259166	2.009	3.525	4.759	8.65063e-05	0.00153264	2.808	4.601	-1133	NR_109777	TTS	LOC100506281	4.884	4.319	2.721	2.894
chr20:60223507-60223543	2.009	3.161	4.011	0.00055394	0.00518358	2.523	4.259	48708	NM_001252339	intron	CDH4	4.199	4.319	2.868	2.178
chr2:239750424-239750460	2.009	2.802	2.935	0.00747371	0.0287209	2.316	3.917	-6231	NM_001271893	Intergenic	TWIST2	3.449	4.384	1.603	3.028
chr1:175307854-175307919	2.009	2.519	2.888	0.00834649	0.0307697	2.041	3.664	-145658	NM_001162893	intron	KIAA0040	3.778	3.549	2.157	1.925
chr11:84451546-84451668	2.009	2.519	2.888	0.00834649	0.0307697	2.041	3.664	182858	NM_001364	intron	DLG2	3.778	3.549	2.157	1.925
chr11:118109826-118109862	2.009	2.519	2.888	0.00834649	0.0307697	2.041	3.664	13239	NR_104405	intron	MPZL3	3.778	3.549	2.157	1.925
chr5:33890768-33890804	2.008	3.525	5.011	4.62926e-05	0.00103057	2.806	4.6	1338	NM_030955	intron	ADAMTS12	4.582	4.618	2.868	2.745
chr10:27756358-27756393	2.008	2.532	2.857	0.00896633	0.0322809	2.091	3.667	-36727	NR_046172	Intergenic	RAB18	3.676	3.658	1.603	2.58
chr15:98994497-98994554	2.006	3.959	5.354	1.99593e-05	0.00059936	3.181	5.018	63085	NM_182562	intron	FAM169B	4.741	5.294	3.618	2.745
chr10:132030714-132030843	2.006	3.377	4.524	0.000155046	0.00223784	2.699	4.455	96140	NM_006541	Intergenic	GLRX3	4.525	4.384	2.37	3.028
chr5:59251556-59251648	2.006	3.052	3.357	0.00274722	0.0149465	2.535	4.14	-61981	NM_001104631	intron	PDE4D	3.961	4.319	1.603	3.468
chr15:59616370-59616406	2.006	2.785	3.286	0.00326334	0.0166986	2.24	3.907	48683	NM_004998	intron	MYO1E	3.961	3.854	2.556	1.925
chr1:120435634-120435670	2.006	2.786	3.005	0.00635004	0.0257962	2.24	3.917	3495	NM_021794	TTS	ADAM30	4.403	3.432	2.556	1.925
chr5:175530850-175530885	2.005	2.839	3.432	0.00229512	0.013292	2.275	3.952	-15684	NR_038402	intron	LOC100507387	3.961	3.943	2.157	2.393
chr13:98306096-98306131	2.005	2.412	2.711	0.0125245	0.0403336	1.998	3.558	219639	NM_021033	Intergenic	RAP2A	3.567	3.549	1.603	2.393
chr3:11077637-11077672	2.005	2.412	2.711	0.0125245	0.0403336	1.998	3.558	-16745	NR_046647	intron	SLC6A1-AS1	3.567	3.549	1.603	2.393
chr16:21113105-21113194	2.004	3.061	3.666	0.00129747	0.0090919	2.451	4.159	-56548	NM_001301773	intron	TMEM159	4.465	3.854	2.157	2.745
chr8:1574608-1574690	2.004	3.116	3.665	0.00130042	0.00910778	2.528	4.204	-4819	NR_103863	intron	DLGAP2-AS1	3.961	4.446	1.906	3.151
chr2:239635812-239635848	2.003	2.963	3.622	0.00144517	0.00975515	2.367	4.071	-120843	NM_001271893	Intergenic	TWIST2	4.199	3.943	2.556	2.178
chr16:87323359-87323395	2.003	2.331	2.614	0.0155548	0.0465574	1.916	3.49	2681	NR_104667	intron	LOC101928682	3.321	3.658	1.906	1.925
chr5:126688857-126688893	2.003	2.331	2.614	0.0155548	0.0465574	1.916	3.49	62419	NM_001308119	intron	MEGF10	3.321	3.658	1.906	1.925
chr11:1153424-1153733	2.002	4.909	7.952	5.02334e-08	1.6234e-05	4.029	5.935	1999	NM_001304359	intron	MUC5AC	5.978	5.893	3.699	4.359
chr8:816203-816321	2.002	4.028	6.005	4.13975e-06	0.000222269	3.234	5.081	128657	NR_073397	intron	ERICH1-AS1	5.209	4.953	3.44	3.028
chr16:27462158-27462199	2.002	3.375	4.48	0.000173078	0.00238334	2.699	4.45	2535	NR_037158	3'UTR	IL21R-AS1	4.582	4.319	2.37	3.028
chr13:27429143-27429184	2.002	3.101	3.65	0.00134862	0.00933433	2.475	4.198	-94242	NM_005288	Intergenic	GPR12	3.778	4.618	2.37	2.58
chr8:58170513-58170548	2.001	3.059	3.822	0.000884071	0.00708266	2.451	4.152	-3254	NR_038874	Intergenic	LOC286177	4.124	4.18	2.157	2.745
chr2:106339635-106339671	2.001	2.512	2.835	0.00941688	0.0333747	2.042	3.652	-21867	NM_003581	Intergenic	NCK2	3.873	3.432	1.906	2.178
chr12:108215780-108215969	2	3.418	4.57	0.000138094	0.00207519	2.724	4.497	47713	NM_203436	Intergenic	ASCL4	4.271	4.722	2.868	2.58
chr20:4615369-4615405	2	2.839	3.425	0.00233323	0.0134352	2.274	3.952	-51410	NM_001271561	Intergenic	PRNP	3.961	3.943	2.37	2.178
chr20:19731740-19731775	2	2.874	3.36	0.00272522	0.0148578	2.325	3.979	-135407	NM_001242581	Intergenic	RIN2	3.778	4.18	1.906	2.745
chr16:28518877-28518912	2	2.631	2.92	0.00773652	0.0292962	2.174	3.755	-740	NM_145659	promoter-TSS	IL27	3.961	3.549	1.603	2.745
chr22:49888359-49888395	2	2.631	2.92	0.00773652	0.0292962	2.174	3.755	48737	NR_037440	intron	MIR3667	3.961	3.549	1.603	2.745
[truncated: 9,775 more rows]

## Sheet: H3K27me3 GSK-J4
region	logFC	AveExpr	t	P.Value	adj.P.Val	DMSO-H3K27me3.mean	GSKJ4-H3K27me3.mean	distance.to.TSS	refSeqID	annotation	gene	2216745_BE2C-GSKJ4-H3K27me3-1	2216746_BE2C-GSKJ4-H3K27me3-2	2216741_BE2C-DMSO-H3K27me3-1	2216742_BE2C-DMSO-H3K27me3-2
chr12:51765159-51765365	2.71	3.237	3.12	0.00231178	0.0319072	2.553	4.669	-19839	NM_001267615	intron	SLC4A8	4.627	4.711	3.285	1.82
chr15:89413479-89413515	2.378	3.215	2.97	0.00366108	0.0429581	2.543	4.531	25360	NM_001307952	intron	HAPLN3	4.497	4.566	2.268	2.819
chr15:79464598-79464636	2.344	3.699	4.395	2.58339e-05	0.00167898	2.915	4.962	-37513	NR_029705	Intergenic	MIR184	5.144	4.779	2.597	3.234
chr1:22676903-22676988	2.338	3.165	2.908	0.00441322	0.0481196	2.549	4.439	84214	NR_039613	Intergenic	MIR4418	4.563	4.316	2.864	2.234
chr13:50961107-50961160	2.12	3.303	3.175	0.00194594	0.0286241	2.71	4.471	140451	NR_125753	intron	DLEU1-AS1	4.627	4.316	2.864	2.556
chr12:125028548-125028626	2.058	4.078	4.952	2.70072e-06	0.000352456	3.369	5.18	23423	NM_006312	intron	NCOR2	5.455	4.905	2.597	4.141
chr5:153905675-153905784	1.994	4.151	5.136	1.24105e-06	0.000194475	3.422	5.211	-47906	NM_004821	Intergenic	HAND1	5.346	5.076	3.61	3.234
chr9:138221123-138221159	1.993	3.484	3.342	0.00114001	0.02074	2.992	4.637	-13954	NM_173520	Intergenic	C9orf62	4.563	4.711	1.842	4.141
chr6:43081345-43081380	1.984	3.396	3.266	0.00145651	0.0240204	2.836	4.525	36811	NM_001270398	intron	PTK7	4.563	4.487	2.268	3.404
chr16:67523462-67523498	1.952	3.383	3.276	0.00141286	0.0236522	2.819	4.483	-5764	NM_001138	Intergenic	AGRP	4.563	4.404	2.597	3.041
chr12:39777165-39777244	1.949	3.4	3.348	0.00111979	0.020514	2.841	4.484	59987	NM_001173465	intron	KIF21A	4.746	4.222	2.864	2.819
chr13:108206866-108206955	1.928	3.462	3.396	0.000954247	0.0185856	2.912	4.564	-23315	NR_031671	intron	MIR1267	4.563	4.566	2.268	3.556
chr15:79464436-79464477	1.924	4.077	4.797	5.15336e-06	0.000543074	3.399	5.116	-37673	NR_029705	Intergenic	MIR184	5.268	4.964	2.864	3.934
chrX:138773798-138774104	1.924	3.767	4.265	4.27881e-05	0.00239744	3.138	4.824	16430	NM_001171876	intron	MCF2	4.627	5.021	3.456	2.819
chr3:66479267-66479529	1.922	3.354	3.165	0.00200807	0.0292614	2.819	4.435	71447	NM_015541	intron	LRIG1	4.856	4.014	2.597	3.041
chr12:283891-284005	1.914	4.023	4.777	5.57355e-06	0.000580103	3.345	5.054	-25616	NR_033859	exon	LOC574538	5.144	4.964	3.456	3.234
chr5:137829282-137829324	1.908	3.444	3.34	0.00114747	0.020813	2.912	4.531	28122	NM_001964	Intergenic	EGR1	4.746	4.316	2.268	3.556
chr6:166401461-166401496	1.902	3.674	4.055	9.42582e-05	0.00410352	3.066	4.721	48	NR_026861	promoter-TSS	LINC00473	4.802	4.64	3.09	3.041
chr2:21279063-21279194	1.902	3.642	3.977	0.000125711	0.00501335	3.052	4.684	-12184	NM_000384	Intergenic	APOB	4.802	4.566	3.285	2.819
chr3:9956895-9957070	1.897	3.581	3.757	0.000277944	0.00833297	3	4.644	-1775	NM_001203264	exon	IL17RC	4.802	4.487	2.597	3.404
chr11:1970547-1970583	1.897	3.476	3.487	0.000705448	0.0153124	2.915	4.546	4	NR_132974	promoter-TSS	SNORD131	4.688	4.404	2.597	3.234
chr1:203118588-203118624	1.891	3.898	4.517	1.5957e-05	0.0012076	3.247	4.931	21770	NM_000674	intron	ADORA1	4.958	4.905	3.09	3.404
chr1:113261512-113261579	1.889	3.444	3.321	0.00121944	0.0214968	2.912	4.531	-1643	NM_001004440	Intergenic	FAM19A3	4.497	4.566	2.268	3.556
chr9:127105685-127105755	1.881	3.447	3.45	0.000797428	0.0166756	2.921	4.492	-10032	NR_027406	intron	LOC100129034	4.497	4.487	3.285	2.556
chr13:80233539-80233606	1.873	3.346	3.133	0.00222365	0.0312237	2.819	4.415	92711	NR_125772	Intergenic	LINC01068	4.427	4.404	2.597	3.041
chr16:29271041-29271111	1.868	3.728	4.133	7.04983e-05	0.00334276	3.138	4.748	-42532	NR_002939	Intergenic	SNX29P2	4.856	4.64	3.456	2.819
chr11:113449273-113449323	1.858	3.534	3.659	0.000391907	0.0103769	3.006	4.557	-103297	NM_000795	Intergenic	DRD2	4.627	4.487	3.456	2.556
chr7:150682968-150683134	1.838	3.442	3.351	0.00110745	0.0203674	2.915	4.484	-5093	NM_000603	Intergenic	NOS3	4.746	4.222	2.597	3.234
chr1:6419898-6419934	1.837	3.713	4.059	9.3114e-05	0.00407161	3.138	4.721	848	NM_181865	promoter-TSS	ACOT7	4.802	4.64	3.456	2.819
chr8:142375833-142375869	1.837	3.492	3.406	0.000923566	0.0182328	2.981	4.546	1514	NM_005293	intron	GPR20	4.688	4.404	2.268	3.693
chr1:54790250-54790286	1.83	3.292	3.018	0.00317229	0.0392722	2.823	4.32	81800	NM_001009955	intron	SSBP3	4.627	4.014	3.09	2.556
chr12:54781920-54781956	1.827	3.402	3.182	0.00190589	0.0282485	2.912	4.455	-2365	NM_001290002	intron	ZNF385A	4.688	4.222	2.268	3.556
chr3:122663659-122663710	1.82	4.174	4.804	4.99005e-06	0.000532208	3.506	5.157	31296	NM_001256347	intron	SEMA5B	5.186	5.128	3.456	3.556
chr2:192343639-192343772	1.819	3.49	3.498	0.000680137	0.0150025	2.952	4.515	-199092	NR_045622	Intergenic	NABP1	4.627	4.404	2.864	3.041
chr11:76322318-76322354	1.817	3.4	3.267	0.00145184	0.023981	2.921	4.408	58708	NM_005512	Intergenic	LRRC32	4.802	4.014	3.285	2.556
chr3:149796759-149796831	1.808	3.4	3.164	0.00201648	0.029351	2.912	4.45	107729	NR_036538	Intergenic	LOC646903	4.497	4.404	2.268	3.556
chr19:1473441-1473512	1.807	3.588	3.73	0.000305299	0.00887536	3.052	4.586	5751	NM_152482	TTS	C19orf25	4.856	4.316	3.285	2.819
chr14:69433934-69433975	1.802	3.478	3.461	0.000769338	0.0162475	2.954	4.492	12128	NM_001130005	intron	ACTN1	4.497	4.487	3.09	2.819
chr13:43294692-43294871	1.79	3.292	2.953	0.00384979	0.0441564	2.819	4.32	-60904	NM_182508	Intergenic	FAM216B	4.627	4.014	2.597	3.041
chr18:60757786-60757923	1.79	3.292	2.953	0.00384979	0.0441564	2.819	4.32	228758	NM_000657	Intergenic	BCL2	4.627	4.014	2.597	3.041
chr2:232478819-232478861	1.789	3.576	3.671	0.000375575	0.0101485	3.052	4.565	21265	NM_152614	Intergenic	C2orf57	4.908	4.222	3.285	2.819
chr6:112115009-112115045	1.786	3.393	3.246	0.00155297	0.0251005	2.921	4.393	-34693	NM_153048	intron	FYN	4.563	4.222	3.285	2.556
chr17:70345844-70345894	1.78	3.501	3.492	0.000693679	0.0151899	3.006	4.496	228708	NM_000346	Intergenic	SOX9	4.427	4.566	3.456	2.556
chr15:66939979-66940022	1.779	3.479	3.416	0.000894601	0.0178396	3.006	4.461	-54673	NR_027654	intron	SMAD6	4.908	4.014	3.456	2.556
chr1:202678726-202678908	1.775	3.466	3.398	0.000947615	0.0184871	2.952	4.471	734	NM_177402	intron	SYT2	4.627	4.316	2.864	3.041
chr10:75670821-75671224	1.762	3.96	4.344	3.14578e-05	0.001933	3.344	4.937	161	NM_001145031	3'UTR	PLAU	4.746	5.128	3.285	3.404
chr2:20411794-20411829	1.761	3.323	3.013	0.00321838	0.0395994	2.841	4.341	13115	NM_002997	intron	SDC1	4.195	4.487	2.864	2.819
chr12:13581701-13581769	1.754	3.382	3.192	0.00184837	0.0277571	2.921	4.371	-52056	NR_036555	Intergenic	LINC01559	4.427	4.316	3.285	2.556
chr8:80872530-80872566	1.752	3.588	3.652	0.000401523	0.0104996	3.066	4.565	69958	NM_014018	intron	MRPS28	4.908	4.222	3.09	3.041
chr1:50814511-50814577	1.752	3.387	3.187	0.00187784	0.0280201	2.921	4.382	74575	NM_032110	Intergenic	DMRTA2	4.277	4.487	3.285	2.556
chr7:1033019-1033054	1.751	3.574	3.616	0.000454659	0.0114491	3.049	4.559	10202	NM_017781	Intergenic	CYP2W1	4.802	4.316	2.864	3.234
chr14:74228443-74228515	1.748	3.773	4.013	0.000110103	0.00459065	3.21	4.748	-1478	NM_194278	intron	ELMSAN1	4.856	4.64	2.864	3.556
chr2:3286437-3286715	1.748	3.724	3.94	0.000144211	0.00541322	3.163	4.703	95077	NM_003310	intron	TSSC1	4.563	4.843	3.285	3.041
chr2:219128203-219128238	1.746	3.804	3.95	0.00013906	0.00537286	3.266	4.774	2483	NM_001077191	TTS	GPBAR1	5.144	4.404	2.597	3.934
chr2:3698091-3698127	1.746	3.722	3.943	0.000142418	0.00541322	3.162	4.7	-7677	NM_018436	Intergenic	ALLC	4.688	4.711	3.09	3.234
chr15:40626270-40626305	1.741	3.767	3.985	0.000122243	0.00493103	3.21	4.737	6880	NM_207380	3'UTR	C15orf52	4.908	4.566	2.864	3.556
chr20:43376575-43376634	1.737	3.703	3.696	0.0003446	0.00963257	3.204	4.703	-1737	NR_132377	intron	KCNK15-AS1	4.563	4.843	2.268	4.141
chr15:88420500-88420623	1.736	3.293	2.948	0.00391273	0.0446127	2.841	4.288	300402	NR_026869	intron	LINC00052	4.563	4.014	2.864	2.819
chr1:110707579-110707656	1.731	3.494	3.377	0.00101652	0.0192991	3	4.484	14486	NM_001010898	intron	SLC6A17	4.746	4.222	2.597	3.404
chr14:105433801-105433847	1.727	3.589	3.643	0.000414978	0.0107251	3.066	4.564	10870	NM_138420	intron	AHNAK2	4.563	4.566	3.09	3.041
chr15:90754831-90754912	1.724	3.925	4.22	5.06944e-05	0.00267115	3.344	4.87	10310	NM_198925	intron	SEMA4B	5.1	4.64	3.285	3.404
chr1:208228652-208228688	1.724	3.585	3.634	0.000427882	0.010932	3.066	4.557	-143987	NM_001025109	intron	CD34	4.627	4.487	3.09	3.041
chr8:102777579-102777662	1.723	3.299	2.946	0.00393549	0.0447391	2.841	4.296	25818	NM_032041	intron	NCALD	4.277	4.316	2.864	2.819
chr14:77380081-77380117	1.719	3.699	3.843	0.000204676	0.00685904	3.162	4.656	87374	NM_194287	Intergenic	LRRC74A	4.908	4.404	3.09	3.234
chr1:208182019-208182055	1.712	3.286	2.919	0.00427321	0.0471418	2.841	4.274	-97354	NM_001025109	Intergenic	CD34	4.427	4.122	2.864	2.819
chr11:66649781-66649816	1.712	3.286	2.919	0.00427321	0.0471418	2.841	4.274	24923	NM_024036	intron	LRFN4	4.427	4.122	2.864	2.819
chr10:113975212-113975323	1.71	3.488	3.347	0.00112098	0.0205267	3	4.471	-31731	NM_020918	Intergenic	GPAM	4.627	4.316	2.597	3.404
chr19:41725056-41725097	1.708	3.573	3.518	0.000634868	0.0143725	3.049	4.56	-27	NM_021913	promoter-TSS	AXL	4.277	4.843	2.864	3.234
chr20:62490064-62490184	1.702	3.99	4.159	6.39505e-05	0.00312727	3.422	4.912	-2442	NM_080622	Intergenic	ABHD16B	5.42	4.404	3.61	3.234
chr5:124042575-124042745	1.696	3.347	3.064	0.00275365	0.0357412	2.921	4.309	38145	NM_020747	intron	ZNF608	4.497	4.122	3.285	2.556
chr18:34879550-34879627	1.694	3.551	3.504	0.000665168	0.0148119	3.049	4.515	166878	NR_132967	intron	SNORA111	4.627	4.404	2.864	3.234
chr11:890959-891131	1.69	4.108	4.366	2.89363e-05	0.00181916	3.512	5.037	19829	NM_001142677	intron	CHID1	5.054	5.021	3.09	3.934
chr20:61279387-61279445	1.687	3.568	3.548	0.00057329	0.0133957	3.066	4.525	5619	NM_016354	intron	SLCO4A1	4.563	4.487	3.09	3.041
chr9:133375352-133375433	1.687	3.445	3.276	0.00141148	0.0236479	3.006	4.393	55299	NM_000050	intron	ASS1	4.563	4.222	3.456	2.556
chr9:139025633-139025669	1.681	3.728	3.83	0.000214454	0.0070404	3.215	4.664	-14920	NM_152833	Intergenic	C9orf69	4.688	4.64	3.61	2.819
chr14:105445311-105445346	1.681	3.365	3.043	0.00293323	0.0373323	2.915	4.342	-635	NM_138420	promoter-TSS	AHNAK2	4.563	4.122	2.597	3.234
chr22:23727457-23727492	1.675	3.331	2.907	0.00442673	0.0482304	2.912	4.325	-3162	NR_037839	Intergenic	CES5AP1	4.427	4.222	2.268	3.556
chr2:8452962-8452998	1.666	3.716	3.717	0.000320486	0.00916517	3.208	4.669	15569	NR_034135	intron	LINC00299	4.627	4.711	2.597	3.819
chr6:43670694-43670748	1.663	3.356	3.03	0.00305896	0.0383332	2.992	4.296	-15172	NM_001193343	Intergenic	MRPS18A	4.277	4.316	3.749	2.234
chr2:97558954-97559116	1.657	3.534	3.422	0.000877088	0.0176561	3.049	4.483	1864	NM_001172667	intron	FAM178B	4.563	4.404	2.864	3.234
chr2:134918262-134918298	1.657	3.316	2.931	0.00411279	0.0459858	2.921	4.258	33584	NR_037450	Intergenic	MIR3679	4.746	3.771	3.285	2.556
chr5:180233329-180233396	1.655	3.328	2.986	0.00349026	0.0417935	2.921	4.274	-2461	NM_001114620	intron	MGAT1	4.427	4.122	3.285	2.556
chr2:27306357-27306392	1.653	3.356	2.999	0.00335645	0.0406798	2.915	4.325	-3236	NM_000221	exon	KHK	4.427	4.222	2.597	3.234
chr3:126858855-126858891	1.652	3.405	3.139	0.00218029	0.0308512	2.952	4.36	-53101	NM_001007534	Intergenic	C3orf56	4.497	4.222	2.864	3.041
chr10:134220886-134220921	1.651	3.728	3.769	0.000266096	0.00805801	3.21	4.664	10202	NM_138499	intron	PWWP2B	4.688	4.64	2.864	3.556
chr12:54747449-54747485	1.643	3.79	3.792	0.000245607	0.007635	3.279	4.708	-8	NR_120487	promoter-TSS	LOC102724050	5.1	4.316	2.864	3.693
chr19:872580-872624	1.642	3.347	2.97	0.00366264	0.0429581	2.915	4.309	12937	NM_001928	intron	CFD	4.497	4.122	2.597	3.234
chr9:137305445-137305480	1.64	4.726	5.165	1.09304e-06	0.000177896	4.066	5.598	7035	NM_001291921	intron	RXRA	5.589	5.608	4.199	3.934
chr6:167364580-167364684	1.64	3.317	2.946	0.00393459	0.0447391	2.921	4.255	5445	NM_003730	intron	RNASET2	4.497	4.014	3.285	2.556
chr2:23818626-23818813	1.638	4.408	4.696	7.7681e-06	0.000727548	3.784	5.295	210422	NM_052920	intron	KLHL29	5.268	5.322	3.749	3.819
chr15:40646700-40646816	1.636	4.416	4.659	9.04434e-06	0.00080944	3.798	5.3	3524	NM_001145643	intron	PHGR1	5.42	5.179	3.456	4.141
chr16:51983123-51983229	1.633	4.066	4.157	6.44727e-05	0.00314551	3.506	4.956	124671	NM_001242473	Intergenic	C16orf97	5.346	4.566	3.456	3.556
chr11:114989560-114989620	1.629	3.557	3.334	0.00117172	0.0210714	3.077	4.519	385651	NM_014333	Intergenic	CADM1	4.195	4.843	2.597	3.556
chr12:121158617-121158679	1.627	3.501	3.33	0.00118611	0.0212037	3.052	4.425	-2348	NR_039849	3'UTR	MIR4700	4.627	4.222	3.285	2.819
chr1:1105342-1105378	1.623	3.883	3.971	0.000128615	0.00509246	3.344	4.79	975	NR_029957	TTS	MIR429	4.802	4.779	3.285	3.404
chr5:168192873-168192930	1.621	3.879	3.961	0.000133699	0.00520869	3.344	4.784	2358	NR_029632	intron	MIR218-2	4.856	4.711	3.285	3.404
chr9:140121448-140121484	1.62	3.533	3.33	0.00118562	0.0212037	3.077	4.471	-552	NM_001190228	promoter-TSS	RNF224	4.627	4.316	2.597	3.556
chr2:218154697-218154798	1.616	4.238	4.401	2.52381e-05	0.00165453	3.652	5.116	7292	NR_133642	intron	DIRC3-AS1	5.268	4.964	3.61	3.693
chr7:132177786-132177853	1.616	3.378	3.055	0.00282764	0.0364412	2.954	4.309	83503	NM_001105543	intron	PLXNA4	4.497	4.122	3.09	2.819
chr3:127143991-127144131	1.613	3.51	3.316	0.00124302	0.0217235	3.049	4.439	-34548	NR_110147	Intergenic	LOC101927123	4.563	4.316	2.864	3.234
chr8:142375613-142375711	1.613	3.51	3.316	0.00124302	0.0217235	3.049	4.439	1703	NM_005293	intron	GPR20	4.563	4.316	2.864	3.234
chr11:72364771-72364807	1.611	3.392	3.046	0.00290577	0.0370723	2.954	4.338	-11285	NM_001143839	intron	PDE2A	4.109	4.566	3.09	2.819
chr22:39924218-39924253	1.608	3.702	3.651	0.000403263	0.010506	3.21	4.617	4624	NR_130151	TTS	RPS19BP1	4.746	4.487	2.864	3.556
chr17:76140275-76140311	1.608	3.517	3.326	0.00120275	0.0213831	3.066	4.434	-2141	NM_001163075	Intergenic	C17orf99	4.746	4.122	3.09	3.041
chr3:43812430-43812499	1.607	3.868	3.904	0.000164108	0.00587736	3.344	4.762	80090	NM_016006	Intergenic	ABHD5	4.958	4.566	3.285	3.404
chr15:74902642-74902709	1.603	4.303	4.457	2.02379e-05	0.0014031	3.716	5.172	1963	NM_003992	intron	CLK3	5.268	5.076	3.875	3.556
chr15:40626807-40626842	1.602	3.501	3.281	0.00138873	0.0233278	3.049	4.425	6343	NM_207380	3'UTR	C15orf52	4.627	4.222	2.864	3.234
chr1:27464234-27464369	1.597	3.848	3.725	0.000310743	0.0089656	3.369	4.747	17319	NM_003047	intron	SLC9A1	5.007	4.487	2.597	4.141
chr19:14588411-14588447	1.597	3.556	3.21	0.00174239	0.0267147	3.155	4.486	-2255	NM_000955	TTS	PTGER1	4.958	4.014	2.268	4.041
chr13:24144176-24144554	1.595	4.287	4.396	2.57043e-05	0.00167803	3.695	5.165	-144	NM_148957	promoter-TSS	TNFRSF19	5.054	5.276	3.456	3.934
chr5:1201797-1201832	1.595	3.366	2.979	0.0035637	0.0423423	2.952	4.292	105	NM_001003841	exon	SLC6A19	4.688	3.897	2.864	3.041
chr17:19290568-19290638	1.587	3.748	3.683	0.000359951	0.00982707	3.26	4.637	-71	NM_002404	promoter-TSS	MFAP4	4.958	4.316	3.285	3.234
chr1:209422612-209422729	1.586	3.371	3.004	0.00330494	0.0402627	2.954	4.296	-179497	NM_001104548	Intergenic	MIR205HG	4.277	4.316	3.09	2.819
chr14:89134283-89134496	1.583	3.739	3.686	0.000356644	0.0097829	3.248	4.633	73660	NM_207662	intron	ZC3H14	4.627	4.64	3.456	3.041
chr16:73217624-73217817	1.581	3.585	3.426	0.000863656	0.0174526	3.138	4.483	-39375	NM_207385	Intergenic	C16orf47	4.563	4.404	3.456	2.819
chr9:139025215-139025289	1.58	3.946	3.941	0.000143767	0.00541322	3.421	4.823	-14521	NM_152833	Intergenic	C9orf69	5.007	4.64	3.285	3.556
chr4:85195235-85195477	1.579	4.051	4.083	8.50587e-05	0.00379527	3.506	4.925	24966	NR_125909	intron	LOC101928978	5.007	4.843	3.456	3.556
chr2:242792695-242792776	1.577	4.526	4.658	9.08687e-06	0.000811523	3.922	5.375	8322	NM_005018	3'UTR	PDCD1	5.523	5.228	3.61	4.234
chr8:144571481-144571537	1.576	4.225	4.29	3.87909e-05	0.00225403	3.652	5.093	52111	NM_015117	intron	ZC3H3	5.007	5.179	3.749	3.556
chr21:44926263-44926413	1.576	3.572	3.372	0.00103296	0.0194995	3.138	4.462	-28235	NR_026863	Intergenic	LINC00313	4.802	4.122	3.456	2.819
chr17:38705255-38705291	1.576	3.359	2.973	0.00362581	0.0427571	2.954	4.274	11373	NM_001301718	Intergenic	CCR7	4.427	4.122	3.09	2.819
chr5:124074549-124074617	1.576	3.359	2.973	0.00362581	0.0427571	2.954	4.274	6222	NM_020747	intron	ZNF608	4.427	4.122	3.09	2.819
chr3:14481438-14481580	1.575	3.621	3.45	0.000797524	0.0166756	3.162	4.515	37433	NM_003043	intron	SLC6A6	4.908	4.122	3.09	3.234
chr19:14590846-14590882	1.573	3.578	3.4	0.000941315	0.0184212	3.138	4.471	-4690	NM_000955	intron	PTGER1	4.627	4.316	3.456	2.819
chr3:197231199-197231234	1.572	3.632	3.5	0.000676	0.0149425	3.163	4.531	51641	NM_203314	Intergenic	BDH1	4.497	4.566	3.285	3.041
chr15:90754419-90754541	1.569	3.726	3.616	0.000454414	0.0114491	3.247	4.612	9918	NM_198925	intron	SEMA4B	4.908	4.316	3.09	3.404
chr1:43524515-43524562	1.566	3.372	2.965	0.0037204	0.0432504	2.952	4.3	-89055	NM_001101376	Intergenic	FAM183A	4.195	4.404	2.864	3.041
chr16:56323110-56323146	1.566	3.372	2.965	0.0037204	0.0432504	2.952	4.3	43696	NR_037499	intron	MIR3935	4.195	4.404	2.864	3.041
chr11:113449595-113449640	1.564	3.819	3.75	0.000284962	0.00848521	3.325	4.7	-103617	NM_000795	Intergenic	DRD2	4.688	4.711	3.61	3.041
chr2:192185495-192185533	1.564	3.388	3.02	0.00314823	0.0391121	3.006	4.288	75260	NM_001161819	intron	MYO1B	4.354	4.222	3.456	2.556
chr1:29797638-29797674	1.562	3.816	3.743	0.000291785	0.00860714	3.325	4.693	-121030	NR_110758	Intergenic	LOC101928460	4.746	4.64	3.61	3.041
chr2:38059880-38060007	1.562	3.632	3.48	0.000722467	0.0155569	3.162	4.531	-3090	NR_110011	intron	LINC00211	4.497	4.566	3.09	3.234
chr5:154214358-154214581	1.56	4.127	4.118	7.46953e-05	0.00345624	3.583	4.982	5452	NR_039667	exon	MIR378H	5.186	4.779	3.61	3.556
chr9:134544223-134544399	1.56	3.933	3.883	0.000177303	0.00621827	3.422	4.799	40918	NM_198679	intron	RAPGEF1	4.958	4.64	3.61	3.234
chr7:2202814-2202933	1.559	3.846	3.787	0.000250036	0.00771014	3.345	4.721	69709	NM_003550	intron	MAD1L1	4.802	4.64	3.456	3.234
chr17:70370279-70370315	1.557	3.749	3.653	0.000400309	0.0104809	3.26	4.637	218646	NR_036488	Intergenic	LINC00673	4.563	4.711	3.285	3.234
chr16:88527400-88527441	1.556	3.38	2.996	0.00338948	0.0409723	3.006	4.274	7407	NM_153813	intron	ZFPM1	4.427	4.122	3.456	2.556
chr13:51820101-51820137	1.555	3.404	2.991	0.00343467	0.0413244	3	4.32	23649	NM_145019	intron	FAM124A	4.627	4.014	2.597	3.404
chr17:55681807-55681862	1.554	3.846	3.777	0.000258763	0.0078983	3.344	4.721	3938	NR_110807	intron	LOC101927539	4.802	4.64	3.285	3.404
chr2:29531886-29531977	1.553	4.042	4.012	0.00011055	0.00460476	3.506	4.907	193640	NM_001287527	intron	CLIP4	4.908	4.905	3.456	3.556
chr16:75272770-75272806	1.551	3.556	3.293	0.0013379	0.0228419	3.138	4.435	192	NM_001170721	5'UTR	BCAR1	4.856	4.014	3.456	2.819
chr8:24922002-24922072	1.55	3.714	3.548	0.000574001	0.0133984	3.247	4.59	-107654	NM_006158	Intergenic	NEFL	4.958	4.222	3.09	3.404
chr1:151682771-151682806	1.549	4.071	3.963	0.000132351	0.00517052	3.554	4.917	6003	NM_001172648	intron	CELF3	5.268	4.566	3.875	3.234
chr1:3612370-3612411	1.547	3.476	3.155	0.00207359	0.0298627	3.052	4.38	-2219	NM_001204192	intron	TP73	4.195	4.566	3.285	2.819
chr17:71716059-71716164	1.546	4.536	4.598	1.15725e-05	0.000958547	3.945	5.367	-17881	NM_001278587	Intergenic	LOC100134391	5.556	5.179	3.749	4.141
chr7:131940750-131940925	1.545	3.462	3.129	0.00225147	0.0314885	3.083	4.342	320485	NM_001105543	intron	PLXNA4	4.563	4.122	3.61	2.556
chr3:184360662-184360780	1.543	4.407	4.313	3.54656e-05	0.00210264	3.844	5.244	69115	NM_022149	Intergenic	MAGEF1	5.523	4.964	3.285	4.404
chr21:46410326-46410361	1.542	3.962	3.85	0.0002	0.00675529	3.454	4.823	3657	NR_033840	non-coding	LINC00163	5.007	4.64	3.09	3.819
chr16:73217924-73217960	1.542	3.567	3.334	0.00117029	0.0210547	3.138	4.45	-39596	NM_207385	Intergenic	C16orf47	4.497	4.404	3.456	2.819
chr11:117378794-117378830	1.541	3.573	3.285	0.00137394	0.0231725	3.145	4.471	180241	NM_014956	intron	CEP164	4.627	4.316	2.597	3.693
chr8:102777967-102778003	1.539	3.572	3.327	0.00119668	0.0213065	3.138	4.46	25454	NM_032041	intron	NCALD	4.354	4.566	3.456	2.819
chrX:70322824-70322904	1.537	3.795	3.647	0.000409269	0.0106166	3.325	4.656	3774	NR_033212	TTS	CXorf65	4.908	4.404	3.61	3.041
chr1:156082685-156082721	1.534	3.804	3.663	0.000386607	0.0102958	3.323	4.672	-1758	NM_001282626	intron	LMNA	4.856	4.487	3.09	3.556
chr14:101190110-101190159	1.529	3.388	2.92	0.00425579	0.0470481	3	4.292	-3067	NM_003836	Intergenic	DLK1	4.688	3.897	2.597	3.404
chr5:154134549-154134599	1.528	3.742	3.55	0.000569736	0.0133201	3.279	4.617	42112	NM_015315	intron	LARP1	4.746	4.487	2.864	3.693
chr1:204261802-204261912	1.522	4.197	4.075	8.76395e-05	0.00388461	3.663	5.035	67200	NM_014935	intron	PLEKHA6	5.228	4.843	3.285	4.041
chr8:125661059-125661211	1.522	3.935	3.815	0.000225942	0.00725697	3.43	4.79	79613	NM_001282971	intron	MTSS1	4.802	4.779	3.456	3.404
chr2:23772467-23772513	1.522	3.826	3.681	0.000362744	0.009874	3.345	4.684	164192	NM_052920	intron	KLHL29	4.802	4.566	3.456	3.234
chr16:85363150-85363186	1.522	3.556	3.235	0.00160897	0.0255935	3.134	4.435	-23237	NR_049816	Intergenic	MIR5093	4.856	4.014	2.864	3.404
chr5:156693099-156693206	1.522	3.416	2.908	0.00440229	0.0480378	3.043	4.341	63	NM_001291722	promoter-TSS	CYFIP2	4.277	4.404	2.268	3.819
chr12:54601707-54601869	1.52	4.81	4.935	2.89803e-06	0.000366551	4.197	5.622	-19010	NR_045039	Intergenic	SMUG1	5.711	5.532	3.991	4.404
chr8:142441373-142441416	1.52	3.461	3.091	0.0025367	0.0338561	3.083	4.341	9907	NM_007079	3'UTR	PTP4A3	4.277	4.404	3.61	2.556
chr8:134318510-134318608	1.518	3.387	2.918	0.00427982	0.0471741	3	4.288	-9012	NM_001258433	Intergenic	NDRG1	4.563	4.014	2.597	3.404
chr8:41755953-41756023	1.516	3.453	3.078	0.00263986	0.0346769	3.083	4.325	-1708	NM_001142446	Intergenic	ANK1	4.427	4.222	3.61	2.556
chr17:4503409-4503471	1.515	3.924	3.663	0.000387037	0.0102958	3.453	4.774	15606	NM_001114974	intron	SMTNL2	5.144	4.404	2.864	4.041
chr1:1825904-1825985	1.515	3.785	3.486	0.000706932	0.0153367	3.377	4.63	-3389	NM_001282539	Intergenic	GNB1	4.856	4.404	4.199	2.556
chr11:119404979-119405015	1.515	3.593	3.316	0.00124296	0.0217235	3.162	4.462	-109302	NM_001311162	Intergenic	THY1	4.802	4.122	3.09	3.234
chr7:102153099-102153341	1.515	3.452	3.09	0.00254312	0.0339133	3.052	4.335	5004	NM_001277335	intron	RASA4B	4.354	4.316	3.285	2.819
chr11:133815055-133815090	1.514	4.181	4.048	9.70402e-05	0.00420837	3.652	5.01	11576	NM_001277285	intron	IGSF9B	5.308	4.711	3.61	3.693
chr20:60985459-60985570	1.512	4	3.858	0.000193712	0.00659577	3.489	4.849	-3176	NM_031215	3'UTR	CABLES2	4.856	4.843	3.285	3.693
chr17:38474479-38474524	1.51	3.996	3.849	0.000200237	0.00675787	3.489	4.844	29	NM_001145301	promoter-TSS	RARA	4.908	4.779	3.285	3.693
chr1:168725549-168725620	1.509	4.092	3.949	0.000139266	0.00537591	3.574	4.928	-27143	NM_001937	Intergenic	DPT	5.144	4.711	3.456	3.693
chr2:189191513-189191707	1.505	4.084	3.874	0.000183036	0.00636068	3.566	4.937	29391	NR_030287	intron	MIR561	4.746	5.128	3.09	4.041
chr7:132120605-132120641	1.505	3.392	2.913	0.00434214	0.0476032	3	4.296	140700	NM_001105543	intron	PLXNA4	4.277	4.316	2.597	3.404
chr11:63856035-63856072	1.501	3.666	3.354	0.00109593	0.0202617	3.274	4.515	-15308	NM_013280	intron	FLRT1	4.627	4.404	3.991	2.556
chr1:2378171-2378323	1.5	4.095	3.949	0.000139658	0.00538118	3.574	4.931	-20651	NM_001303012	Intergenic	PLCH2	4.958	4.905	3.456	3.693
chr3:64118933-64119022	1.499	3.845	3.572	0.000528194	0.0126202	3.405	4.681	29832	NR_046701	intron	PRICKLE2-AS2	4.958	4.404	3.991	2.819
chr19:30643692-30643761	1.498	3.734	3.483	0.000715937	0.0154781	3.279	4.601	210581	NM_003796	Intergenic	URI1	4.563	4.64	2.864	3.693
chr9:108409269-108409419	1.498	3.543	3.223	0.00167267	0.0261917	3.138	4.406	-15394	NM_005421	Intergenic	TAL2	4.497	4.316	3.456	2.819
chr1:45265480-45265616	1.497	4.002	3.808	0.000231684	0.00736337	3.507	4.833	-349	NM_004073	promoter-TSS	PLK3	5.1	4.566	3.61	3.404
chr14:74208813-74208849	1.495	4.486	4.391	2.62553e-05	0.00169485	3.922	5.3	-16619	NR_039727	intron	MIR4505	5.42	5.179	3.61	4.234
chr16:89477247-89477382	1.495	4.186	4.039	0.000100031	0.00428519	3.652	5.018	-20011	NR_110932	intron	LOC101927817	4.908	5.128	3.749	3.556
chr14:91637617-91637765	1.494	3.427	2.994	0.00340605	0.0411272	3.052	4.292	44921	NR_003709	intron	SNORA11B	4.688	3.897	3.285	2.819
chr20:55984284-55984331	1.492	3.865	3.642	0.000415598	0.0107345	3.391	4.711	17854	NM_001291780	TTS	RBM38	4.856	4.566	3.09	3.693
chr17:75425724-75425797	1.491	4.966	5.12	1.32636e-06	0.000204052	4.351	5.759	-20852	NM_001113496	intron	2021-09-09	5.768	5.75	4.381	4.321
chr12:52519768-52519804	1.49	3.763	3.298	0.00131713	0.0225971	3.425	4.601	32433	NR_120440	Intergenic	OR7E47P	4.563	4.64	4.616	2.234
chr2:242606036-242606228	1.487	3.691	3.431	0.000850417	0.0173344	3.247	4.546	20251	NR_033255	exon	DTYMK	4.688	4.404	3.09	3.404
chr7:98030160-98030196	1.485	3.811	3.587	0.000503234	0.0122605	3.344	4.656	249	NM_018842	5'UTR	BAIAP2L1	4.746	4.566	3.285	3.404
chr17:49841859-49842089	1.483	4.16	3.98	0.000124442	0.00497212	3.638	4.986	394158	NM_020178	intron	CA10	5.007	4.964	3.456	3.819
chr8:99023155-99023191	1.483	4.11	3.828	0.000216411	0.00704976	3.615	4.934	31272	NR_002581	intron	SNORA72	5.228	4.64	3.09	4.141
chr11:3177290-3177326	1.483	3.818	3.575	0.000523698	0.0125643	3.345	4.67	9274	NM_001144063	intron	OSBPL5	4.497	4.843	3.456	3.234
chr15:89905156-89905219	1.483	3.455	3.04	0.00295845	0.0374196	3.066	4.32	378	NR_133001	promoter-TSS	MIR9-3HG	4.627	4.014	3.09	3.041
chr10:105497914-105497983	1.481	3.588	3.275	0.00141517	0.0236533	3.162	4.45	-8588	NR_038940	intron	SH3PXD2A-AS1	4.497	4.404	3.09	3.234
chr17:32894556-32894609	1.481	3.588	3.275	0.00141517	0.0236533	3.162	4.45	11805	NM_207454	Intergenic	C17orf102	4.497	4.404	3.09	3.234
chr4:7878067-7878126	1.48	3.541	3.168	0.00198949	0.0290845	3.134	4.405	-62631	NM_203423	intron	LOC389199	4.688	4.122	2.864	3.404
chr16:87840913-87840965	1.478	4.798	4.719	7.07384e-06	0.000683908	4.217	5.578	27327	NR_106833	Intergenic	MIR6775	5.928	5.228	4.293	4.141
chr6:167364850-167364906	1.478	3.805	3.559	0.000552299	0.0130204	3.344	4.644	5199	NM_003730	intron	RNASET2	4.802	4.487	3.285	3.404
chr1:21650995-21651030	1.477	3.929	3.665	0.000383544	0.0102726	3.454	4.762	21021	NM_001113348	intron	ECE1	4.958	4.566	3.09	3.819
chr9:137394765-137394976	1.475	4.582	4.487	1.79644e-05	0.00130305	4.017	5.375	96443	NM_001291921	Intergenic	RXRA	5.523	5.228	4.099	3.934
chr19:16698999-16699050	1.475	4.446	4.301	3.72259e-05	0.00217942	3.895	5.248	-15832	NM_024881	intron	SLC35E1	5.42	5.076	3.749	4.041
chr10:88421666-88421728	1.474	4.276	4.068	8.99495e-05	0.00396201	3.748	5.087	-6509	NM_001171610	intron	LDB3	5.268	4.905	3.456	4.041
chr15:70491764-70491800	1.474	3.525	3.147	0.00212628	0.0304033	3.138	4.374	-101526	NM_001282980	Intergenic	TLE3	4.627	4.122	3.456	2.819
chr15:74902363-74902508	1.472	3.797	3.528	0.000613912	0.0140338	3.345	4.63	1723	NM_003992	intron	CLK3	4.856	4.404	3.456	3.234
chr12:39437013-39437097	1.47	3.68	3.388	0.00098084	0.0188856	3.248	4.525	-137635	NM_153634	Intergenic	CPNE8	4.563	4.487	3.456	3.041
chr19:41009383-41009603	1.468	3.427	2.979	0.00356393	0.0423423	3.052	4.288	-26902	NM_025213	intron	SPTBN4	4.354	4.222	3.285	2.819
chr6:111894400-111894486	1.468	3.427	2.979	0.00356393	0.0423423	3.052	4.288	-5880	NM_001164283	intron	TRAF3IP2	4.354	4.222	3.285	2.819
chr9:97807430-97807531	1.465	4.038	3.753	0.000282378	0.00842993	3.552	4.855	-20151	NR_106729	intron	MIR6081	5.144	4.566	3.285	3.819
chr19:42795181-42795217	1.465	3.691	3.39	0.000975439	0.0188527	3.26	4.531	6382	NM_015125	exon	CIC	4.746	4.316	3.285	3.234
chr4:83541291-83541327	1.459	3.461	2.973	0.00363411	0.042826	3.077	4.341	1281	NR_024088	intron	LINC00575	4.277	4.404	2.597	3.556
chr4:104641116-104641171	1.458	3.528	3.133	0.00222576	0.0312326	3.138	4.379	-171	NM_001059	promoter-TSS	TACR3	4.354	4.404	3.456	2.819
chr9:136652684-136652720	1.457	3.588	3.2	0.0017994	0.0272569	3.162	4.453	-47625	NM_007101	intron	SARDH	4.195	4.711	3.09	3.234
chr5:153905968-153906080	1.456	5.275	5.516	2.35721e-07	5.5202e-05	4.654	6.039	-48200	NM_004821	Intergenic	HAND1	6.139	5.939	4.616	4.693
chr4:140854602-140854643	1.455	3.617	3.227	0.00165247	0.026001	3.21	4.462	220610	NM_018717	intron	MAML3	4.802	4.122	2.864	3.556
chr19:33118973-33119057	1.455	3.579	3.164	0.00201576	0.0293508	3.216	4.415	46921	NM_004708	exon	PDCD5	4.427	4.404	3.875	2.556
chr16:4454618-4454697	1.453	3.623	3.254	0.00151676	0.0246382	3.21	4.471	12304	NM_024535	intron	CORO7	4.627	4.316	2.864	3.556
chr15:43803177-43803287	1.452	4.376	4.166	6.21944e-05	0.00307709	3.841	5.172	-525	NM_005657	promoter-TSS	TP53BP1	5.268	5.076	3.749	3.934
chr12:20124279-20124612	1.452	3.786	3.464	0.000762587	0.0161768	3.344	4.612	-43173	NR_040098	Intergenic	LOC100506393	4.908	4.316	3.285	3.404
chr5:171864313-171864377	1.452	3.759	3.443	0.000817895	0.0168921	3.325	4.588	17182	NM_001017995	intron	SH3PXD2B	4.688	4.487	3.61	3.041
chr16:85786840-85786902	1.452	3.879	3.441	0.000823749	0.0169642	3.459	4.711	-2182	NM_206967	Intergenic	C16orf74	4.856	4.566	2.597	4.321
chr8:22255328-22255364	1.45	3.681	3.335	0.00116572	0.0209905	3.26	4.512	30296	NM_001135153	intron	SLC39A14	4.802	4.222	3.285	3.234
chr4:1606591-1606627	1.449	4.564	4.349	3.08775e-05	0.00190011	4.007	5.359	79109	NM_001013622	Intergenic	FAM53A	5.308	5.41	3.61	4.404
chr22:42992364-42992409	1.445	3.683	3.326	0.0011995	0.0213434	3.247	4.533	-14370	NR_002184	intron	RRP7BP	4.354	4.711	3.09	3.404
chr14:78350195-78350230	1.445	3.525	3.089	0.00254596	0.0339322	3.134	4.374	83787	NM_020421	intron	ADCK1	4.627	4.122	2.864	3.404
chr6:15431246-15431333	1.445	3.444	2.928	0.0041538	0.046346	3.077	4.309	182204	NM_001267040	intron	JARID2	4.497	4.122	2.597	3.556
chr3:128145112-128145160	1.444	4.624	4.442	2.15263e-05	0.00146953	4.07	5.399	-37301	NR_037890	Intergenic	DNAJB8-AS1	5.62	5.179	4.099	4.041
chr5:98340815-98341217	1.444	4.238	3.985	0.000122406	0.00493287	3.721	5.041	76178	NR_036530	Intergenic	LOC100289230	5.007	5.076	3.749	3.693
chr2:29532156-29532210	1.444	3.953	3.633	0.00042883	0.0109488	3.492	4.762	193891	NM_001287527	intron	CLIP4	4.958	4.566	3.749	3.234
chr5:176301886-176301958	1.444	3.408	2.91	0.00438715	0.0479221	3.052	4.255	24411	NM_002115	intron	HK3	4.497	4.014	3.285	2.819
chr11:78460572-78460618	1.443	3.571	3.173	0.00196105	0.0287827	3.163	4.422	-174686	NM_001243251	intron	NARS2	4.277	4.566	3.285	3.041
chr3:150819245-150819391	1.442	3.764	3.429	0.000854881	0.0173599	3.323	4.596	14733	NM_053002	intron	MED12L	4.627	4.566	3.09	3.556
chr12:3324132-3324167	1.441	3.959	3.645	0.000411637	0.0106518	3.489	4.774	137629	NM_001168320	intron	TSPAN9	4.908	4.64	3.285	3.693
chr9:134879933-134880087	1.441	3.614	3.212	0.0017352	0.0266755	3.21	4.455	75264	NM_004269	intron	MED27	4.688	4.222	2.864	3.556
chr19:17514329-17514421	1.441	3.569	3.175	0.00194616	0.0286241	3.162	4.415	2082	NM_004335	intron	BST2	4.427	4.404	3.09	3.234
chr17:71114998-71115226	1.44	3.659	3.268	0.00144811	0.0239475	3.247	4.489	-26259	NM_001159770	Intergenic	SLC39A11	4.856	4.122	3.09	3.404
chr20:36888373-36888496	1.439	3.898	3.468	0.00075134	0.0160297	3.459	4.724	-142	NR_104170	promoter-TSS	LOC149684	4.427	5.021	4.099	2.819
chr2:206619110-206619301	1.439	3.771	3.322	0.00121746	0.0214828	3.369	4.603	71982	NM_201267	intron	NRP2	4.802	4.404	2.597	4.141
chr11:2149703-2149785	1.437	4.151	3.787	0.000250349	0.00771416	3.662	4.961	5695	NR_030158	TTS	MIR483	4.958	4.964	3.09	4.234
chr3:128083741-128083777	1.437	3.598	3.145	0.00214103	0.0304903	3.208	4.45	-98678	NR_037890	intron	DNAJB8-AS1	4.497	4.404	2.597	3.819
chr3:184434568-184434783	1.436	3.782	3.44	0.00082607	0.0169943	3.344	4.603	-4840	NM_022149	Intergenic	MAGEF1	4.802	4.404	3.285	3.404
chr16:4427205-4427241	1.436	3.672	3.252	0.00152425	0.0247076	3.284	4.489	5374	NM_138440	intron	VASN	4.856	4.122	3.749	2.819
chr9:101052269-101052361	1.436	3.598	3.188	0.00186787	0.0279405	3.215	4.425	-34312	NR_051978	3'UTR	TBC1D2	4.627	4.222	3.61	2.819
chr14:104689136-104689195	1.433	4.345	4.067	9.03502e-05	0.00396722	3.828	5.131	84106	NM_015656	Intergenic	KIF26A	5.186	5.076	4.099	3.556
chr17:48680677-48680713	1.433	3.837	3.448	0.000804135	0.0167313	3.399	4.664	-31523	NM_001144070	intron	ABCC3	4.688	4.64	2.864	3.934
chr14:56598034-56598080	1.433	3.571	3.153	0.00208619	0.0299929	3.162	4.422	12964	NM_021255	intron	PELI2	4.277	4.566	3.09	3.234
chr21:44785030-44785065	1.432	4.099	3.768	0.000267676	0.00808263	3.61	4.907	-2819	NR_131902	Intergenic	TCONS_00029157	4.908	4.905	3.285	3.934
chr7:127449097-127449244	1.432	4.028	3.692	0.000349708	0.00972602	3.552	4.835	156969	NM_014390	intron	SND1	4.958	4.711	3.285	3.819
chr20:62676219-62676265	1.431	3.662	3.289	0.00135666	0.0230129	3.248	4.492	4737	NM_018419	Intergenic	SOX18	4.497	4.487	3.456	3.041
chr7:136553487-136553583	1.431	3.592	3.126	0.00227551	0.0316461	3.208	4.439	136	NM_001006630	promoter-TSS	CHRM2	4.563	4.316	2.597	3.819
chr2:242703981-242704027	1.43	4.472	4.156	6.46236e-05	0.00314922	3.945	5.247	-12236	NM_022134	intron	GAL3ST2	5.589	4.905	3.749	4.141
chr5:946335-946371	1.429	3.544	3.072	0.00268201	0.0351211	3.162	4.377	51102	NR_104614	Intergenic	LOC100506688	4.856	3.897	3.09	3.234
chr13:114462128-114462199	1.429	3.445	2.946	0.00394253	0.0447702	3.066	4.3	-52	NM_182614	promoter-TSS	TMEM255B	4.195	4.404	3.09	3.041
chr20:36615456-36615491	1.429	3.445	2.946	0.00394253	0.0447702	3.066	4.3	46396	NM_001303457	intron	TTI1	4.195	4.404	3.09	3.041
chr17:75467635-75467750	1.428	5.594	5.869	4.79688e-08	1.71358e-05	4.971	6.332	-3632	NM_001113495	intron	2021-09-09	6.585	6.079	4.754	5.188
chr1:172328026-172328124	1.427	3.77	3.372	0.0010338	0.0195037	3.341	4.601	-61753	NM_139240	intron	C1orf105	4.563	4.64	2.864	3.819
chr19:4503337-4503379	1.425	4.061	3.728	0.000307913	0.00891445	3.583	4.859	14358	NM_001080400	3'UTR	PLIN4	5.007	4.711	3.61	3.556
chr17:76247186-76247279	1.425	3.907	3.535	0.000600626	0.0138578	3.454	4.721	19842	NM_001204210	Intergenic	TMEM235	4.802	4.64	3.09	3.819
chr10:50823964-50824043	1.424	4.138	3.799	0.000239492	0.00751137	3.652	4.928	1921	NM_001142934	intron	CHAT	5.144	4.711	3.749	3.556
chr1:212623784-212623906	1.424	3.973	3.595	0.000488582	0.0119928	3.512	4.784	17616	NM_013349	Intergenic	NENF	4.856	4.711	3.09	3.934
chr8:49466969-49467005	1.422	3.693	3.281	0.001388	0.0233278	3.279	4.525	2860	NR_105002	intron	LOC101929268	4.563	4.487	2.864	3.693
chr20:62049047-62049135	1.422	3.524	3.01	0.00324248	0.0397441	3.145	4.382	54902	NM_172109	intron	KCNQ2	4.277	4.487	2.597	3.693
chr1:204265571-204265624	1.421	3.506	2.973	0.00362624	0.0427571	3.145	4.351	63459	NM_014935	intron	PLEKHA6	4.688	4.014	2.597	3.693
chr15:65148910-65148945	1.419	3.443	2.918	0.00428317	0.0471775	3.066	4.298	14846	NM_001195059	intron	PLEKHO2	4.109	4.487	3.09	3.041
chr2:242792177-242792221	1.418	3.666	3.258	0.00149855	0.0244934	3.26	4.484	8859	NM_005018	3'UTR	PDCD1	4.746	4.222	3.285	3.234
chr20:49244924-49244996	1.417	3.688	3.264	0.00146957	0.0241619	3.279	4.515	8495	NM_080829	intron	FAM65C	4.627	4.404	2.864	3.693
chr11:74742514-74742579	1.417	3.653	3.173	0.00195971	0.0287731	3.266	4.492	42597	NM_006656	Intergenic	NEU3	4.497	4.487	2.597	3.934
chr20:62751949-62752025	1.415	3.704	3.211	0.00173849	0.0267019	3.319	4.531	-13803	NM_005286	Intergenic	NPBWR2	4.746	4.316	2.597	4.041
chr11:78729728-78729764	1.414	4.054	3.687	0.000355942	0.0097829	3.577	4.855	383407	NR_030598	intron	MIR708	4.746	4.964	3.749	3.404
chr11:94987372-94987588	1.414	3.649	3.162	0.00202859	0.0294737	3.266	4.483	-21775	NM_001271594	Intergenic	SESN3	4.563	4.404	2.597	3.934
chr1:223914022-223914423	1.411	4.544	4.224	4.99105e-05	0.00263974	4.017	5.305	14104	NM_001748	intron	CAPN2	5.589	5.021	4.099	3.934
chr22:50984124-50984169	1.411	3.822	3.407	0.000920586	0.0181982	3.391	4.63	-2315	NM_138433	Intergenic	KLHDC7B	4.856	4.404	3.09	3.693
chr7:75923617-75923689	1.41	3.596	3.141	0.00216965	0.0307523	3.215	4.421	-8222	NM_001540	Intergenic	HSPB1	4.354	4.487	3.61	2.819
chr15:90755552-90755588	1.408	3.508	3.006	0.00328714	0.040105	3.134	4.342	11008	NM_198925	intron	SEMA4B	4.563	4.122	2.864	3.404
chr16:88826024-88826059	1.406	3.598	3.128	0.00225649	0.0315169	3.21	4.425	16867	NR_120387	intron	LOC339059	4.627	4.222	2.864	3.556
chr1:243656479-243656531	1.403	3.953	3.533	0.00060392	0.0138958	3.489	4.764	147027	NR_039824	intron	MIR4677	4.563	4.964	3.285	3.693
chr15:101677988-101678063	1.403	3.55	3.078	0.00263484	0.0346433	3.163	4.382	114111	NM_014918	Intergenic	CHSY1	4.277	4.487	3.285	3.041
chr3:52056527-52056563	1.401	3.856	3.448	0.000804103	0.0167313	3.422	4.656	-26587	NM_000992	Intergenic	RPL29	4.746	4.566	3.61	3.234
chr16:89424097-89424133	1.399	3.728	3.288	0.00135911	0.0230453	3.325	4.531	36574	NM_001242885	intron	LOC100287036	4.746	4.316	3.61	3.041
chr1:201551713-201551808	1.399	3.538	3.06	0.00278589	0.0360115	3.163	4.36	62729	NR_026667	Intergenic	RPS10P7	4.497	4.222	3.285	3.041
chr12:124844121-124844462	1.398	4.821	4.613	1.08674e-05	0.000923574	4.264	5.572	-22504	NR_106940	intron	MIR6880	5.651	5.492	4.293	4.234
chr1:204320071-204320107	1.397	4.066	3.603	0.000476002	0.0117801	3.62	4.849	8968	NM_014935	intron	PLEKHA6	4.856	4.843	4.199	3.041
chr15:78965934-78965969	1.396	3.675	3.188	0.00186859	0.0279414	3.284	4.494	-32365	NM_001256567	Intergenic	CHRNB4	4.277	4.711	3.749	2.819
chr17:72450063-72450100	1.394	4.762	4.481	1.83857e-05	0.00132125	4.216	5.508	-12440	NM_007261	Intergenic	CD300A	5.74	5.276	4.199	4.234
chr9:97807210-97807294	1.393	3.963	3.508	0.000656153	0.0146685	3.512	4.765	-20380	NR_106729	intron	MIR6081	4.688	4.843	3.09	3.934
chr15:31507788-31507848	1.393	3.864	3.435	0.000838943	0.0171895	3.421	4.671	15232	NM_001243538	Intergenic	LOC283710	4.563	4.779	3.285	3.556
chr1:245915352-245915388	1.393	3.477	2.922	0.00423103	0.0469097	3.152	4.296	597083	NM_018012	intron	KIF26B	4.277	4.316	3.749	2.556
chr1:161450763-161450798	1.392	3.593	3.087	0.00256761	0.0341534	3.215	4.418	-24424	NM_001136219	Intergenic	FCGR2A	4.195	4.64	3.61	2.819
chr6:35458266-35458338	1.391	4.697	4.393	2.60595e-05	0.00168622	4.156	5.448	6559	NM_003214	intron	TEAD3	5.62	5.276	3.991	4.321
chr1:19050713-19050842	1.391	3.696	3.161	0.00203405	0.0294948	3.319	4.515	93278	NM_001135254	intron	PAX7	4.627	4.404	2.597	4.041
chr16:2521168-2521203	1.39	4.536	4.165	6.25529e-05	0.0030889	4.016	5.288	-314	NM_006181	promoter-TSS	NTN3	5.556	5.021	3.991	4.041
chr14:104166572-104166625	1.389	4.478	4.067	9.01736e-05	0.00396634	3.965	5.238	15224	NM_001100119	intron	XRCC3	5.455	5.021	3.61	4.321
chr9:34577111-34577147	1.389	3.538	3.04	0.00295855	0.0374196	3.162	4.36	9119	NR_024369	intron	CNTFR-AS1	4.497	4.222	3.09	3.234
chr19:14586357-14586413	1.386	4.642	4.285	3.96361e-05	0.00228249	4.112	5.389	-211	NM_000955	promoter-TSS	PTGER1	5.651	5.128	3.991	4.234
chr14:90989327-90989363	1.386	4.012	3.53	0.00061004	0.0139777	3.566	4.799	67771	NR_033986	Intergenic	LINC00642	4.958	4.64	3.09	4.041
chr10:122839696-122839770	1.386	3.528	3.019	0.00315676	0.0391553	3.163	4.342	-229042	NR_033850	Intergenic	WDR11-AS1	4.563	4.122	3.285	3.041
chr12:125053227-125053290	1.386	3.528	3.019	0.00315676	0.0391553	3.163	4.342	-1249	NM_001206654	Intergenic	NCOR2	4.563	4.122	3.285	3.041
chr7:150080917-150080993	1.385	4.434	4.036	0.000101277	0.00433299	3.922	5.198	4549	NM_173680	intron	ZNF775	5.268	5.128	3.61	4.234
chr5:176264177-176264236	1.383	4.805	4.511	1.63862e-05	0.001221	4.26	5.545	26647	NM_133369	intron	UNC5A	5.768	5.322	4.199	4.321
chr2:47550199-47550282	1.383	4.426	3.927	0.000151164	0.00554571	3.93	5.183	21972	NR_110208	intron	LOC101927043	5.523	4.843	3.456	4.404
chr11:44586930-44586995	1.383	3.566	3.004	0.0033058	0.0402627	3.208	4.393	-178	NM_002231	promoter-TSS	CD82	4.563	4.222	2.597	3.819
chr2:134918466-134918531	1.382	3.478	2.923	0.00421582	0.0468026	3.138	4.288	33803	NR_037450	Intergenic	MIR3679	4.563	4.014	3.456	2.819
chr9:138870409-138870572	1.381	4.545	4.117	7.50147e-05	0.00346721	4.037	5.288	-17265	NM_016172	Intergenic	UBAC1	5.556	5.021	4.381	3.693
chr1:48314671-48314835	1.381	4.588	4.1	7.97573e-05	0.00363068	4.074	5.342	147809	NM_001194986	intron	TRABD2B	5.556	5.128	3.456	4.693
chr11:61321310-61321372	1.381	4.124	3.697	0.000343885	0.00962535	3.652	4.901	27003	NM_004200	intron	SYT7	4.958	4.843	3.61	3.693
chr14:100035952-100035987	1.381	4.09	3.598	0.000484406	0.0119132	3.64	4.857	34757	NM_001144995	intron	CCDC85C	5.228	4.487	3.875	3.404
chr13:114875990-114876026	1.381	3.804	3.289	0.00135298	0.0230129	3.399	4.603	22087	NM_007368	intron	RASA3	4.802	4.404	2.864	3.934
chr1:2475041-2475169	1.38	5.524	5.613	1.5334e-07	3.9655e-05	4.931	6.237	-12699	NM_003820	Intergenic	TNFRSF14	6.451	6.024	5.104	4.757
chr1:202544987-202545029	1.38	3.807	3.328	0.00119427	0.0212864	3.391	4.603	35766	NM_001197131	intron	PPP1R12B	4.802	4.404	3.09	3.693
chr8:37119272-37119421	1.38	3.728	3.258	0.00149659	0.0244708	3.325	4.531	139876	NR_031672	intron	MIR1268A	4.497	4.566	3.61	3.041
chr13:77903111-77903168	1.378	3.643	3.145	0.0021393	0.0304861	3.248	4.458	-1963	NM_015057	Intergenic	MYCBP2	4.277	4.64	3.456	3.041
chr22:18910657-18910692	1.378	3.643	3.145	0.0021393	0.0304861	3.248	4.458	13289	NM_001195226	exon	PRODH	4.277	4.64	3.456	3.041
chr8:103540946-103541159	1.377	4.004	3.492	0.000693204	0.0151874	3.566	4.787	-22795	NM_024410	Intergenic	ODF1	5.007	4.566	3.09	4.041
chr11:117740057-117740108	1.375	3.842	3.364	0.00106186	0.0197867	3.421	4.63	7663	NM_001164836	intron	FXYD6	4.856	4.404	3.285	3.556
chr2:47432752-47432955	1.374	4.524	4.128	7.18734e-05	0.00338302	4.008	5.274	-28779	NM_001305625	intron	CALM2	5.42	5.128	3.875	4.141
chr4:1756137-1756184	1.373	4.114	3.656	0.000396155	0.0104304	3.652	4.883	32944	NM_006342	Intergenic	TACC3	5.054	4.711	3.749	3.556
chr4:17496044-17496133	1.373	3.989	3.5	0.00067494	0.0149425	3.554	4.762	17768	NM_001306140	intron	QDPR	4.958	4.566	3.875	3.234
chr11:128292572-128292633	1.373	3.625	3.122	0.00230338	0.0318999	3.248	4.425	99602	NM_001162422	Intergenic	ETS1	4.627	4.222	3.456	3.041
chr5:172746925-172746987	1.369	3.87	3.324	0.00120982	0.0214327	3.453	4.671	9550	NM_003714	intron	STC2	4.563	4.779	2.864	4.041
chr22:42992647-42992692	1.368	3.483	2.916	0.00430336	0.0473381	3.138	4.296	-14653	NR_002184	intron	RRP7BP	4.277	4.316	3.456	2.819
chr2:240291993-240292071	1.367	3.515	2.96	0.00377889	0.0436774	3.163	4.32	-18533	NR_039948	intron	MIR2467	4.627	4.014	3.285	3.041
chr21:47168194-47168230	1.366	3.638	3.116	0.00234423	0.0321878	3.26	4.434	88121	NR_038876	Intergenic	LOC100129027	4.746	4.122	3.285	3.234
chr1:153853509-153853566	1.366	3.515	2.935	0.00406555	0.0456807	3.162	4.322	41913	NM_020699	intron	GATAD2B	4.746	3.897	3.09	3.234
chr17:57500637-57500678	1.366	3.478	2.908	0.00440358	0.0480394	3.138	4.288	57214	NR_039882	Intergenic	MIR4729	4.354	4.222	3.456	2.819
chr8:128929710-128929748	1.365	3.931	3.365	0.00105833	0.0197487	3.512	4.708	31240	NR_103558	intron	TMEM75	5.1	4.316	3.09	3.934
chr7:150434123-150434298	1.365	3.725	3.226	0.00165984	0.026073	3.323	4.525	-225	NM_018384	promoter-TSS	GIMAP5	4.563	4.487	3.09	3.556
chr8:102703582-102703618	1.365	3.648	3.148	0.00212387	0.0303895	3.26	4.45	99839	NM_032041	intron	NCALD	4.497	4.404	3.285	3.234
chr19:45601459-45601571	1.364	4.253	3.788	0.000249438	0.00770553	3.774	5.014	5084	NM_019121	intron	PPP1R37	5.007	5.021	3.991	3.556
chr1:228338242-228338278	1.364	4.156	3.665	0.000384313	0.0102726	3.697	4.917	845	NM_020435	intron	GJC2	5.054	4.779	3.991	3.404
chr19:18875385-18875420	1.363	3.546	2.927	0.00416787	0.0464207	3.215	4.34	26711	NM_000095	intron	COMP	4.908	3.771	3.61	2.819
chr9:116860408-116860443	1.362	3.529	2.935	0.00407146	0.0456807	3.216	4.325	911	NM_138424	5'UTR	KIF12	4.427	4.222	3.875	2.556
chr5:153990070-153990201	1.361	4.414	3.917	0.000156519	0.00569753	3.922	5.162	-14504	NR_036094	Intergenic	MIR3141	5.42	4.905	3.61	4.234
chr3:140802212-140802258	1.36	4.262	3.724	0.000311937	0.00898775	3.801	5.01	31991	NM_080862	intron	SPSB4	5.308	4.711	4.199	3.404
chr8:143088795-143088831	1.359	3.743	3.231	0.00163041	0.0257635	3.344	4.531	-9156	NR_130468	Intergenic	MIR4539	4.746	4.316	3.285	3.404
chr19:46148890-46149065	1.359	3.625	3.095	0.0025055	0.0336137	3.247	4.425	-203	NM_001193268	promoter-TSS	EML2	4.627	4.222	3.09	3.404
chr2:231734020-231734155	1.357	4.92	4.561	1.33831e-05	0.00106844	4.374	5.65	4423	NM_001012516	intron	ITM2C	5.768	5.532	3.991	4.757
chr8:142418953-142419006	1.357	4.398	3.939	0.000144946	0.0054262	3.905	5.144	-12508	NM_032611	Intergenic	PTP4A3	5.268	5.021	3.991	3.819
chr14:104165729-104165765	1.357	3.931	3.367	0.00104911	0.0196198	3.512	4.705	16076	NM_001100119	exon	XRCC3	5.007	4.404	3.09	3.934
chr22:42365632-42365667	1.357	3.614	3.067	0.00272435	0.0355101	3.248	4.405	-7281	NM_145733	Intergenic	2021-09-03	4.688	4.122	3.456	3.041
chr15:68913123-68913360	1.355	4.089	3.418	0.00088904	0.0177955	3.662	4.849	4363	NM_001190456	intron	CORO2B	5.383	4.316	3.09	4.234
chr1:1376433-1376522	1.354	3.614	3.043	0.0029363	0.0373601	3.247	4.408	5575	NM_022834	3'UTR	VWA1	4.802	4.014	3.09	3.404
chr4:7209052-7209127	1.353	4.022	3.503	0.000668164	0.0148394	3.583	4.787	14716	NM_020777	intron	SORCS2	5.007	4.566	3.61	3.556
chr4:96239800-96239908	1.353	4.022	3.503	0.000668164	0.0148394	3.583	4.787	227212	NM_001256794	intron	BMPR1B	5.007	4.566	3.61	3.556
chr17:48679698-48679748	1.351	4.293	3.655	0.000396961	0.0104451	3.849	5.03	-32495	NM_001144070	intron	ABCC3	5.42	4.64	4.464	3.234
chr2:11893627-11893724	1.35	4.14	3.487	0.000704264	0.0153025	3.705	4.898	6954	NM_145693	intron	LPIN1	5.308	4.487	3.09	4.321
chr15:29406671-29406707	1.348	3.916	3.389	0.000978284	0.018873	3.489	4.693	155331	NM_138704	intron	NSMCE3	4.746	4.64	3.285	3.693
chr10:80925787-80925823	1.348	3.519	2.943	0.00396751	0.0448852	3.162	4.325	97013	NM_020338	intron	ZMIZ1	4.427	4.222	3.09	3.234
chr17:62159258-62159451	1.348	3.519	2.943	0.00396751	0.0448852	3.162	4.325	48147	NM_001433	intron	ERN1	4.427	4.222	3.09	3.234
chr12:41213235-41213403	1.347	4.455	3.962	0.000133007	0.00519132	3.963	5.192	-8421	NM_001256064	intron	CNTN1	5.42	4.964	3.991	3.934
chr17:47548609-47548645	1.347	3.51	2.929	0.00414344	0.0462698	3.163	4.309	-9516	NR_110805	Intergenic	LOC101927207	4.497	4.122	3.285	3.041
chr3:72226773-72226964	1.346	4.016	3.491	0.000695108	0.0151949	3.574	4.784	26461	NR_038221	Intergenic	LINC00870	4.856	4.711	3.456	3.693
chr9:132642065-132642101	1.343	3.618	3.008	0.00326239	0.039885	3.26	4.402	10199	NR_106914	intron	MIR6855	4.908	3.897	3.285	3.234
chr2:46116130-46116172	1.342	3.525	2.92	0.00424863	0.0470159	3.163	4.338	237108	NM_005400	intron	PRKCE	4.109	4.566	3.285	3.041
chr17:55682125-55682312	1.341	4.675	4.231	4.85809e-05	0.00259877	4.156	5.406	3554	NR_110807	intron	LOC101927539	5.49	5.322	3.991	4.321
chr19:2199194-2199335	1.341	4.582	4.083	8.50837e-05	0.00379527	4.077	5.317	34883	NR_031596	intron	MIR1227	5.455	5.179	3.749	4.404
chr21:44936089-44936244	1.341	4.148	3.605	0.00047158	0.0117277	3.697	4.901	-38064	NR_026863	Intergenic	LINC00313	4.958	4.843	3.991	3.404
chr14:62075948-62075984	1.341	3.648	3.071	0.00269513	0.035242	3.26	4.453	-38595	NR_110416	intron	LOC101927780	4.195	4.711	3.285	3.234
chr1:4787191-4787226	1.339	3.657	3.066	0.00273576	0.0356037	3.279	4.46	72104	NM_001042478	intron	AJAP1	4.354	4.566	2.864	3.693
chr11:11429002-11429069	1.338	4.663	4.149	6.63738e-05	0.00321592	4.152	5.392	-54132	NM_001256686	intron	CSNK2A3	5.556	5.228	3.749	4.556
chr3:122663441-122663477	1.338	3.982	3.423	0.000873616	0.017603	3.552	4.748	31522	NM_001256347	intron	SEMA5B	4.856	4.64	3.285	3.819
chr5:158204715-158204771	1.337	3.569	2.97	0.00366116	0.0429581	3.21	4.371	322045	NM_182708	intron	EBF1	4.427	4.316	2.864	3.556
chrX:39590195-39590230	1.337	3.569	2.97	0.00366116	0.0429581	3.21	4.371	69743	NR_037501	Intergenic	MIR3937	4.427	4.316	2.864	3.556
chr16:54095541-54095577	1.335	3.919	3.342	0.00114165	0.0207609	3.489	4.701	22254	NR_103838	intron	FTO-IT1	4.497	4.905	3.285	3.693
chr7:127449408-127449443	1.335	3.904	3.337	0.00115937	0.0209203	3.489	4.672	157224	NM_014390	intron	SND1	4.856	4.487	3.285	3.693
chr7:2121846-2122056	1.334	5.561	5.465	2.9592e-07	6.63507e-05	4.986	6.252	-141765	NM_001304525	intron	MAD1L1	6.536	5.968	4.88	5.092
chr11:103407163-103407317	1.334	4.09	3.529	0.000611421	0.0139922	3.638	4.855	-313394	NR_039842	Intergenic	MIR4693	4.746	4.964	3.456	3.819
chr11:119565342-119565377	1.332	3.827	3.263	0.00147072	0.0241696	3.422	4.601	34075	NM_203285	intron	NECTIN1	4.563	4.64	3.61	3.234
chr15:41061361-41061444	1.331	5.274	5.042	1.84929e-06	0.000264169	4.718	5.972	-756	NM_001130448	promoter-TSS	C15orf62	6.161	5.783	4.88	4.556
chr3:4554828-4554864	1.331	4.179	3.608	0.000467396	0.0116814	3.716	4.937	19814	NM_002222	intron	ITPR1	4.746	5.128	3.875	3.556
chr10:31040969-31041087	1.331	4.151	3.588	0.000500826	0.0122324	3.695	4.907	59825	NR_036438	Intergenic	SVILP1	4.908	4.905	3.456	3.934
chr20:10489279-10489343	1.331	3.818	3.234	0.00161857	0.0257025	3.421	4.586	73360	NM_001009608	intron	SLX4IP	4.856	4.316	3.285	3.556
chr20:43376354-43376424	1.33	3.852	3.216	0.00170942	0.0264868	3.453	4.638	-1521	NR_132377	intron	KCNK15-AS1	4.497	4.779	2.864	4.041
chr9:139691518-139691554	1.33	3.7	3.085	0.00257668	0.0342137	3.347	4.471	746	NM_001039374	intron	CCDC183	4.627	4.316	3.875	2.819
chr11:73033020-73033055	1.329	4.148	3.58	0.000514622	0.0124479	3.695	4.901	13375	NM_014786	intron	ARHGEF17	4.958	4.843	3.456	3.934
chr2:241106341-241106393	1.329	3.592	2.923	0.00421437	0.0467989	3.274	4.38	-26294	NM_148961	Intergenic	OTOS	4.195	4.566	3.991	2.556
chr9:95497578-95497613	1.328	3.819	3.245	0.00155813	0.0251551	3.422	4.588	29487	NM_001003800	intron	BICD2	4.688	4.487	3.61	3.234
chr11:72124925-72125106	1.327	5.046	4.664	8.85239e-06	0.000800761	4.51	5.747	20712	NM_001258393	intron	CLPB	6.002	5.492	4.616	4.404
chr4:8268858-8268931	1.327	4.492	3.944	0.000142316	0.00541322	3.992	5.233	-2597	NM_053044	Intergenic	HTRA3	5.1	5.366	3.749	4.234
chr6:136847446-136847541	1.327	3.707	3.124	0.00228663	0.0317589	3.323	4.492	-143	NM_001198609	promoter-TSS	MAP7	4.497	4.487	3.09	3.556
chr15:27495109-27495176	1.325	4.421	3.83	0.00021433	0.0070404	3.945	5.149	-88677	NR_120343	intron	GABRG3-AS1	5.455	4.843	3.749	4.141
chr22:44658076-44658199	1.324	3.827	3.247	0.00154831	0.0250349	3.421	4.601	50593	NM_001099294	intron	KIAA1644	4.563	4.64	3.285	3.556
chr14:105174294-105174330	1.324	3.89	3.219	0.00169246	0.0263742	3.502	4.656	-16222	NM_152328	exon	ADSSL1	4.908	4.404	2.864	4.141
chr20:8412917-8412959	1.324	3.549	2.925	0.00419201	0.0466243	3.215	4.335	300026	NM_015192	intron	PLCB1	4.354	4.316	3.61	2.819
chr6:15400459-15400564	1.323	3.847	3.219	0.0016952	0.0263876	3.454	4.612	151426	NM_001267040	intron	JARID2	4.908	4.316	3.09	3.819
chr16:49673627-49673735	1.323	3.625	2.97	0.00366179	0.0429581	3.248	4.43	182968	NM_015069	intron	ZNF423	4.017	4.843	3.456	3.041
chr22:19978434-19978497	1.322	4.191	3.58	0.000514715	0.0124479	3.752	4.928	25843	NM_001670	intron	ARVCF	5.144	4.711	4.099	3.404
chr1:54925564-54925600	1.322	3.973	3.315	0.00124623	0.0217489	3.566	4.729	-53514	NM_145716	Intergenic	SSBP3	5.054	4.404	3.09	4.041
chr2:47236575-47236610	1.322	3.608	3.004	0.00330346	0.0402575	3.247	4.393	-67599	NM_001171511	intron	MCFD2	4.563	4.222	3.09	3.404
chr5:141261079-141261115	1.321	3.624	3.03	0.00305805	0.0383332	3.26	4.406	-3122	NM_032420	Intergenic	PCDH1	4.497	4.316	3.285	3.234
chr17:75415347-75415382	1.32	4.439	3.772	0.000263726	0.00800348	3.969	5.167	14214	NM_001293696	intron	2021-09-09	5.49	4.843	3.456	4.482
chr13:102889304-102889527	1.32	3.59	2.89	0.00465347	0.0499574	3.266	4.38	-130464	NR_125912	intron	FGF14-AS1	4.746	4.014	2.597	3.934
chr12:284207-284243	1.319	4.521	3.954	0.000137215	0.00531132	4.037	5.244	-25893	NR_033859	3'UTR	LOC574538	5.308	5.179	4.381	3.693
chr2:46149833-46149999	1.319	4.474	3.906	0.00016301	0.00585073	3.993	5.198	270873	NM_005400	intron	PRKCE	5.268	5.128	4.293	3.693
chr11:2410576-2410659	1.318	4.107	3.477	0.000729801	0.0156636	3.652	4.871	-11100	NM_005706	intron	TSSC4	4.563	5.179	3.61	3.693
chr1:201624531-201624662	1.317	4.42	3.841	0.000206058	0.00687182	3.946	5.144	7147	NM_020443	intron	NAV1	5.268	5.021	4.199	3.693
chr5:176164118-176164174	1.317	3.553	2.906	0.00443151	0.0482512	3.21	4.342	-6060	NR_108030	Intergenic	LINC01574	4.563	4.122	2.864	3.556
chr7:150080772-150080808	1.315	4.298	3.698	0.000342316	0.00961335	3.825	5.043	4384	NM_173680	intron	ZNF775	4.908	5.179	3.61	4.041
chr4:170001172-170001273	1.315	3.773	3.121	0.00230813	0.0318999	3.399	4.546	-69755	NM_032783	Intergenic	CBR4	4.688	4.404	2.864	3.934
chr13:51820301-51820365	1.314	4.157	3.524	0.000623591	0.0141781	3.713	4.907	23863	NM_145019	intron	FAM124A	4.908	4.905	3.285	4.141
chr6:35458078-35458114	1.313	3.913	3.267	0.00145386	0.0239955	3.512	4.672	6765	NM_003214	intron	TEAD3	4.856	4.487	3.09	3.934
chr14:95973782-95973880	1.311	3.826	3.219	0.0016934	0.0263749	3.43	4.588	26135	NR_003002	Intergenic	SCARNA13	4.688	4.487	3.456	3.404
chr20:60930003-60930190	1.31	5.378	5.179	1.03194e-06	0.000171257	4.819	6.068	2031	NR_109924	intron	LAMA5-AS1	6.139	5.996	4.88	4.757
chr7:149417281-149417351	1.31	4.715	4.151	6.58727e-05	0.00320639	4.217	5.422	5214	NM_001290187	intron	KRBA1	5.523	5.322	4.616	3.819
chr6:37457466-37457534	1.31	4.192	3.53	0.000609306	0.0139745	3.764	4.925	10200	NM_138493	intron	CCDC167	5.007	4.843	4.293	3.234
chr2:47235597-47235633	1.309	4.057	3.405	0.000925999	0.0182551	3.64	4.793	-66621	NM_001171511	intron	MCFD2	5.1	4.487	3.875	3.404
chr11:67203822-67203857	1.308	4.007	3.396	0.000956451	0.0186051	3.583	4.756	1313	NM_005608	TTS	PTPRCAP	4.802	4.711	3.61	3.556
chr15:101667321-101667356	1.308	4.007	3.396	0.000956451	0.0186051	3.583	4.756	124798	NM_014918	Intergenic	CHSY1	4.802	4.711	3.61	3.556
chr7:139167645-139167919	1.306	4.795	4.255	4.44061e-05	0.00244195	4.274	5.514	675	NM_198508	exon	KLRG2	5.383	5.645	3.991	4.556
chr22:46326328-46326393	1.305	3.975	3.236	0.00160797	0.0255874	3.574	4.715	46647	NM_058238	intron	WNT7B	5.308	4.122	3.456	3.693
chr1:230278818-230278892	1.304	4.074	3.445	0.000812331	0.0168184	3.638	4.825	75913	NR_120373	intron	GALNT2	4.746	4.905	3.456	3.819
chr2:242792431-242792492	1.303	4.47	3.862	0.00019123	0.00653763	3.992	5.192	8596	NM_005018	3'UTR	PDCD1	5.308	5.076	3.749	4.234
chr1:203008673-203008770	1.303	4.339	3.707	0.000331723	0.00939093	3.878	5.067	13073	NM_001304332	intron	PPFIA4	5.007	5.128	4.199	3.556
chr1:161451084-161451119	1.303	3.912	3.234	0.00161608	0.0256775	3.516	4.67	-24103	NM_001136219	Intergenic	FCGR2A	4.497	4.843	3.991	3.041
chr1:27893538-27893608	1.303	3.898	3.109	0.00239207	0.0325697	3.54	4.664	36432	NM_001029882	intron	AHDC1	4.688	4.64	2.597	4.482
chr12:1909694-1909800	1.301	4.075	3.426	0.000863668	0.0174526	3.652	4.81	-19686	NM_001163925	intron	LRTM2	5.054	4.566	3.749	3.556
chr3:39825270-39825434	1.301	3.7	3.029	0.00306572	0.0383811	3.341	4.471	-25053	NM_001284423	Intergenic	MYRIP	4.627	4.316	2.864	3.819
chr20:56797290-56797378	1.3	3.803	3.154	0.0020784	0.0299022	3.421	4.559	6375	NM_001304369	intron	ANKRD60	4.802	4.316	3.285	3.556
chr2:25480767-25480803	1.299	3.983	3.328	0.00119285	0.021279	3.577	4.723	-5601	NM_153759	intron	DNMT3A	4.958	4.487	3.749	3.404
chr15:89631701-89631741	1.299	3.685	3.042	0.00294893	0.0374149	3.325	4.45	340	NM_152924	5'UTR	ABHD2	4.497	4.404	3.61	3.041
chr5:176166526-176166575	1.298	3.718	3.083	0.00259428	0.0342811	3.344	4.483	-3655	NR_108030	Intergenic	LINC01574	4.563	4.404	3.285	3.404
chr8:31505036-31505082	1.298	3.718	3.083	0.00259428	0.0342811	3.344	4.483	7791	NM_013962	intron	NRG1	4.563	4.404	3.285	3.404
chr2:242502615-242502666	1.297	4.968	4.475	1.8871e-05	0.00133917	4.447	5.663	-4083	NR_033346	intron	BOK-AS1	5.681	5.645	4.754	4.141
chr10:88024472-88024528	1.296	4.312	3.54	0.000589733	0.0136661	3.878	5.021	45	NR_029907	promoter-TSS	MIR346	5.556	4.487	4.199	3.556
chr2:220309599-220309634	1.294	4.884	4.312	3.56507e-05	0.0021079	4.377	5.58	9917	NM_005876	exon	SPEG	5.589	5.571	4.819	3.934
chr16:46781388-46781573	1.293	4.485	3.826	0.000217538	0.00705917	4.007	5.207	740	NM_182493	intron	MYLK3	5.186	5.228	3.61	4.404
chr4:89801863-89801999	1.293	3.705	3.031	0.00304855	0.0382457	3.344	4.462	-57419	NM_001015045	intron	FAM13A	4.802	4.122	3.285	3.404
chr1:110166230-110166266	1.293	3.636	2.947	0.0039233	0.0446728	3.279	4.422	-362	NM_001257361	promoter-TSS	AMPD2	4.277	4.566	2.864	3.693
chr2:71788259-71788295	1.291	3.954	3.275	0.00141736	0.0236805	3.552	4.697	94445	NM_001130984	intron	DYSF	4.908	4.487	3.285	3.819
chr11:118779378-118779414	1.291	3.758	2.994	0.00341115	0.0411652	3.415	4.531	-2021	NR_039713	intron	MIR4492	4.497	4.566	2.597	4.234
chr7:48075374-48075427	1.29	4.437	3.778	0.000258477	0.0078983	3.959	5.162	293	NM_001100159	intron	C7orf57	4.958	5.366	4.099	3.819
chr10:71093170-71093298	1.29	4.285	3.622	0.000444812	0.0112614	3.825	5.018	14631	NM_000188	intron	HK1	4.908	5.128	3.61	4.041
chr1:21634380-21634451	1.289	3.987	3.325	0.00120545	0.0214042	3.577	4.729	14633	NR_038404	intron	LOC100506801	4.746	4.711	3.749	3.404
chr5:176263997-176264037	1.287	4.296	3.636	0.000424016	0.010872	3.847	5.014	26457	NM_133369	intron	UNC5A	5.186	4.843	3.875	3.819
chr7:23312809-23313027	1.287	4.002	3.195	0.00183083	0.0276003	3.61	4.734	-26022	NM_138446	intron	MALSU1	5.346	4.122	3.285	3.934
chr8:21990672-21990708	1.287	3.807	3.145	0.00214104	0.0304903	3.421	4.564	-2125	NM_018411	Intergenic	HR	4.563	4.566	3.285	3.556
chr13:114145146-114145229	1.286	3.797	3.127	0.00226525	0.0315764	3.422	4.546	-120	NM_017905	promoter-TSS	TMCO3	4.688	4.404	3.61	3.234
chr6:70604521-70604765	1.285	3.803	3.135	0.0022074	0.0311407	3.421	4.557	28195	NM_001858	intron	COL19A1	4.627	4.487	3.285	3.556
chr8:125631778-125631814	1.285	3.685	3.012	0.00322419	0.0396006	3.323	4.45	80453	NM_001311168	intron	NDUFB9	4.497	4.404	3.09	3.556
chr14:101189629-101189738	1.284	4.235	3.498	0.000680512	0.015003	3.803	4.962	-3518	NM_003836	Intergenic	DLK1	5.144	4.779	3.285	4.321
chr1:1826288-1826323	1.284	3.765	3.084	0.00259076	0.0342811	3.391	4.525	-3750	NM_001282539	Intergenic	GNB1	4.563	4.487	3.09	3.693
chr16:88456077-88456113	1.284	3.765	3.084	0.00259076	0.0342811	3.391	4.525	-37784	NM_001127464	Intergenic	ZNF469	4.563	4.487	3.09	3.693
chr16:2199906-2199952	1.283	4.533	3.891	0.000172369	0.00610576	4.054	5.244	1278	NM_014353	intron	RAB26	5.308	5.179	3.875	4.234
chr16:85254344-85254382	1.283	4.12	3.432	0.000848198	0.0173143	3.697	4.849	-62201	NR_038859	Intergenic	LINC00311	4.856	4.843	3.991	3.404
chr2:206597703-206597790	1.283	4.119	3.421	0.000878993	0.0176709	3.695	4.847	50523	NM_201267	intron	NRP2	5.054	4.64	3.456	3.934
chr21:44094674-44094714	1.283	3.875	3.19	0.0018592	0.0278447	3.492	4.617	20832	NM_001001570	intron	PDE9A	4.746	4.487	3.749	3.234
chr20:24615534-24615639	1.282	3.899	3.185	0.00189099	0.0281267	3.512	4.644	165752	NM_024893	intron	SYNDIG1	4.802	4.487	3.09	3.934
chr20:30160739-30160819	1.281	4.627	3.941	0.00014357	0.00541322	4.154	5.324	287	NR_046853	intron	HM13-AS1	5.42	5.228	4.616	3.693
chr16:70728871-70728906	1.281	4.354	3.657	0.000394687	0.0104113	3.905	5.062	-8935	NM_138383	intron	MTSS1L	5.346	4.779	3.991	3.819
chr10:87688200-87688333	1.281	3.609	2.933	0.00409383	0.0458239	3.26	4.379	336278	NR_029907	intron	MIR346	4.354	4.404	3.285	3.234
chr3:126720350-126720512	1.28	5.539	5.247	7.67069e-07	0.000141198	4.992	6.204	12994	NM_032242	intron	PLXNA1	6.469	5.939	5.051	4.934
chr9:137334651-137334687	1.279	4.147	3.464	0.000761458	0.016162	3.715	4.876	36241	NM_001291921	Intergenic	RXRA	4.908	4.843	3.61	3.819
chrX:44173502-44173756	1.279	4.084	3.372	0.00103264	0.0194995	3.663	4.822	29294	NM_025184	intron	EFHC2	4.802	4.843	3.285	4.041
chr16:56297295-56297331	1.279	3.875	3.119	0.00232359	0.0319991	3.502	4.627	17881	NR_037499	intron	MIR3935	4.688	4.566	2.864	4.141
chr16:85260850-85260905	1.279	3.875	3.119	0.00232359	0.0319991	3.502	4.627	-55686	NR_038859	Intergenic	LINC00311	4.688	4.566	2.864	4.141
chr5:151066487-151066601	1.279	3.76	3.066	0.00273898	0.0356127	3.391	4.515	71	NM_001309444	promoter-TSS	SPARC	4.627	4.404	3.09	3.693
chr16:87812552-87812587	1.279	3.679	2.992	0.00343143	0.0413154	3.323	4.439	184	NR_120309	non-coding	LOC102724467	4.563	4.316	3.09	3.556
chr8:41190633-41190669	1.279	3.679	2.992	0.00343143	0.0413154	3.323	4.439	-23661	NM_003012	Intergenic	SFRP1	4.563	4.316	3.09	3.556
chr16:28916674-28916759	1.279	3.6	2.9	0.00451959	0.048908	3.247	4.38	19815	NM_024816	TTS	RABEP2	4.195	4.566	3.09	3.404
chr17:75467328-75467500	1.278	5.31	4.81	4.87061e-06	0.000530519	4.778	5.982	-3911	NM_001113495	intron	2021-09-09	6.284	5.681	4.464	5.092
chr20:35095874-35095920	1.278	3.88	3.189	0.0018642	0.0279004	3.489	4.627	5711	NM_183006	intron	DLGAP4	4.688	4.566	3.285	3.693
chr9:138782745-138782791	1.278	3.813	3.135	0.00221177	0.0311815	3.43	4.564	16237	NM_015447	intron	CAMSAP1	4.563	4.566	3.456	3.404
chr10:88024942-88024977	1.277	3.88	3.133	0.00221979	0.03122	3.516	4.612	-415	NR_029907	promoter-TSS	MIR346	4.908	4.316	3.991	3.041
chr11:72032845-72032881	1.276	4.633	3.939	0.000144744	0.00542348	4.152	5.335	-77643	NM_005169	intron	PHOX2A	5.49	5.179	3.749	4.556
chr9:140170862-140170935	1.274	3.828	3.109	0.00239845	0.032611	3.454	4.575	-1381	NM_017723	Intergenic	TOR4A	4.746	4.404	3.09	3.819
chr1:202558123-202558175	1.274	3.798	3.084	0.00258685	0.0342688	3.43	4.539	48907	NM_001197131	TTS	PPP1R12B	4.856	4.222	3.456	3.404
chr6:43845935-43846046	1.274	3.798	3.084	0.00258685	0.0342688	3.43	4.539	-12774	NR_024478	Intergenic	LINC01512	4.856	4.222	3.456	3.404
chrX:68475642-68475872	1.273	3.867	3.154	0.00207983	0.0299117	3.492	4.603	76357	NR_103715	Intergenic	LINC00269	4.802	4.404	3.749	3.234
chr1:55446479-55446572	1.273	3.769	3.049	0.00287916	0.036811	3.391	4.533	189	NM_182532	5'UTR	TMEM61	4.354	4.711	3.09	3.693
chr1:155911086-155911132	1.272	3.875	3.167	0.00199651	0.0291409	3.489	4.617	-371	NM_181885	promoter-TSS	RXFP4	4.746	4.487	3.285	3.693
chr11:76289064-76289100	1.272	3.875	3.167	0.00199651	0.0291409	3.489	4.617	91962	NM_005512	Intergenic	LRRC32	4.746	4.487	3.285	3.693
chr20:36615734-36615782	1.271	4.54	3.874	0.000183029	0.00636068	4.066	5.244	46112	NM_001303457	intron	TTI1	5.308	5.179	3.991	4.141
chr7:1027985-1028021	1.271	3.89	3.144	0.00214615	0.0305424	3.512	4.63	5168	NM_017781	exon	CYP2W1	4.856	4.404	3.09	3.934
chr7:85212572-85212745	1.271	3.692	2.961	0.00376896	0.0436176	3.341	4.457	-461412	NM_152754	Intergenic	SEMA3D	4.427	4.487	2.864	3.819
chr12:125088061-125088103	1.27	4.167	3.265	0.00146508	0.0241147	3.778	4.892	-36072	NM_001206654	Intergenic	NCOR2	5.144	4.64	2.864	4.693
chr11:72284558-72284642	1.27	3.688	2.956	0.00381903	0.0439365	3.341	4.45	2900	NR_126364	TTS	LINC01537	4.497	4.404	2.864	3.819
chr22:30091487-30091522	1.269	3.823	3.093	0.00251651	0.0337116	3.458	4.564	-24839	NM_182527	3'UTR	CABP7	4.563	4.566	3.875	3.041
chr12:109095765-109095843	1.269	3.778	3.035	0.00301142	0.0379152	3.422	4.515	970	NM_001105237	intron	CORO1C	4.908	4.122	3.61	3.234
chr2:8619493-8619748	1.268	4.206	3.493	0.000691445	0.0151568	3.772	4.925	104301	NR_110257	Intergenic	LOC101929567	5.007	4.843	3.61	3.934
chr20:31168977-31169018	1.265	4.508	3.759	0.000275932	0.00828671	4.046	5.211	3877	NM_001256798	intron	NOL4L	5.346	5.076	3.61	4.482
chr9:136580087-136580156	1.265	4.267	3.486	0.000708279	0.0153517	3.848	4.97	23357	NM_001134707	intron	SARDH	5.228	4.711	4.293	3.404
chr7:139168138-139168174	1.264	4.403	3.69	0.000352066	0.00975919	3.945	5.114	301	NM_198508	exon	KLRG2	5.1	5.128	3.749	4.141
chr1:27898788-27898833	1.264	4.271	3.544	0.000582734	0.0135356	3.825	4.992	31194	NM_001029882	intron	AHDC1	4.908	5.076	3.61	4.041
chr17:30022975-30023129	1.264	3.97	3.236	0.00160327	0.0255511	3.574	4.697	120622	NR_029856	Intergenic	MIR365B	4.908	4.487	3.456	3.693
chr8:38795472-38795513	1.264	3.97	3.236	0.00160327	0.0255511	3.574	4.697	-36175	NM_153692	intron	HTRA4	4.908	4.487	3.456	3.693
chr11:63845167-63845203	1.264	3.861	3.063	0.00275901	0.0357933	3.502	4.603	-26177	NM_013280	intron	FLRT1	4.802	4.404	2.864	4.141
chr14:106323646-106323697	1.262	4.742	4.026	0.000105275	0.00446443	4.264	5.422	672	NR_039730	TTS	MIR4507	5.768	5.076	4.293	4.234
chr9:132646848-132646959	1.262	4.07	3.305	0.00128692	0.0222039	3.667	4.796	15020	NR_106914	Intergenic	MIR6855	4.688	4.905	4.099	3.234
chr5:73773719-73773882	1.262	3.94	3.195	0.00183113	0.0276003	3.552	4.672	59000	NR_126354	intron	LINC01331	4.856	4.487	3.285	3.819
chr21:47393116-47393200	1.26	4.462	3.703	0.000335712	0.00948477	4.007	5.165	274	NR_109931	intron	LOC101928796	5.308	5.021	3.61	4.404
chr11:2168891-2168940	1.26	3.962	3.191	0.00185093	0.0277647	3.574	4.685	1917	NM_001007139	non-coding	IGF2	5.054	4.316	3.456	3.693
chr3:197231382-197231417	1.26	3.896	3.171	0.00197151	0.028896	3.506	4.633	51458	NM_203314	Intergenic	BDH1	4.627	4.64	3.456	3.556
chr15:78930011-78930046	1.26	3.858	3.104	0.00242986	0.032871	3.492	4.586	3558	NM_000750	intron	CHRNB4	4.856	4.316	3.749	3.234
chr10:50837634-50837711	1.259	4.742	4.08	8.60835e-05	0.00383176	4.252	5.433	15590	NM_001142934	intron	CHAT	5.455	5.41	4.099	4.404
chr14:55921048-55921183	1.259	3.7	2.982	0.00353258	0.0421719	3.344	4.45	-13853	NM_199047	Intergenic	TBPL2	4.497	4.404	3.285	3.404
chr12:39489534-39489763	1.258	3.694	2.971	0.00365075	0.0429581	3.345	4.439	-190229	NM_153634	Intergenic	CPNE8	4.563	4.316	3.456	3.234
chr12:125015445-125015480	1.257	3.744	2.949	0.00389723	0.0444962	3.405	4.494	36547	NM_006312	intron	NCOR2	4.277	4.711	3.991	2.819
chr12:52475262-52475297	1.256	4.632	3.931	0.000148728	0.00551901	4.156	5.324	1800	NR_120437	intron	OR7E47P	5.42	5.228	3.991	4.321
chr3:72348561-72348596	1.256	4.135	3.384	0.000993365	0.0190247	3.721	4.847	147195	NM_012234	Intergenic	RYBP	5.054	4.64	3.749	3.693
chr16:88509309-88509372	1.256	3.785	3.052	0.00285384	0.0366203	3.422	4.525	-10673	NM_153813	Intergenic	ZFPM1	4.563	4.487	3.61	3.234
chr16:58056353-58056442	1.253	4.871	4.09	8.29905e-05	0.00372159	4.388	5.539	-2884	NM_002428	TTS	MMP15	6.002	5.076	4.293	4.482
chr5:150024637-150024694	1.253	4.722	4.025	0.000105399	0.00446522	4.237	5.41	4459	NM_001109974	intron	SYNPO	5.455	5.366	3.991	4.482
chr19:33907340-33907390	1.253	4	3.218	0.00169899	0.0263979	3.61	4.723	41935	NM_001252296	intron	CEBPG	4.958	4.487	3.285	3.934
chr5:176921798-176921882	1.252	4.629	3.91	0.000160598	0.00578604	4.156	5.317	2766	NM_005451	intron	PDLIM7	5.455	5.179	3.991	4.321
chr2:219743626-219743667	1.252	4.641	3.818	0.000223698	0.00719264	4.178	5.322	-1608	NM_025216	Intergenic	WNT10A	5.74	4.905	3.875	4.482
chr12:54601330-54601401	1.251	3.961	3.186	0.00188136	0.0280511	3.574	4.681	-18588	NR_045039	Intergenic	SMUG1	4.958	4.404	3.456	3.693
chr12:119444336-119444381	1.251	3.668	2.913	0.00434061	0.0475988	3.325	4.422	25059	NM_194286	intron	SRRM4	4.277	4.566	3.61	3.041
chr1:179755679-179755733	1.25	5.126	4.571	1.28607e-05	0.00104053	4.61	5.796	43408	NM_173509	intron	FAM163A	5.877	5.716	4.464	4.757
chr19:39892210-39892251	1.25	3.994	3.212	0.00173488	0.0266755	3.612	4.711	-5256	NM_003407	Intergenic	ZFP36	4.856	4.566	3.991	3.234
chr2:219187708-219187765	1.25	3.823	3.054	0.0028385	0.036483	3.454	4.564	-165	NM_022572	promoter-TSS	PNKD	4.563	4.566	3.09	3.819
chr7:6205760-6205868	1.249	4.841	4.184	5.8207e-05	0.00293844	4.348	5.521	61264	NM_032172	intron	USP42	5.589	5.452	4.293	4.404
chr5:141340025-141340280	1.249	4.409	3.616	0.000454943	0.0114491	3.965	5.107	-1526	NM_016580	Intergenic	PCDH12	5.308	4.905	3.61	4.321
chr1:204435047-204435151	1.249	4.377	3.562	0.000546581	0.0129366	3.946	5.066	24375	NM_002646	intron	PIK3C2B	5.42	4.711	4.199	3.693
chr4:140854815-140854873	1.249	4.211	3.35	0.00111141	0.020387	3.803	4.917	220389	NM_018717	intron	MAML3	5.268	4.566	3.285	4.321
chr9:138029146-138029182	1.249	3.971	3.214	0.00172128	0.0265388	3.574	4.7	-44291	NR_046107	Intergenic	LOC401557	4.688	4.711	3.456	3.693
chr20:62331889-62331925	1.246	4.056	3.238	0.00159505	0.0254973	3.663	4.771	3903	NM_003823	3'UTR	TNFRSF6B	5.054	4.487	3.285	4.041
chr1:110592914-110593022	1.244	4.435	3.653	0.000400019	0.0104798	3.993	5.124	15745	NM_033088	exon	STRIP1	5.228	5.021	4.293	3.693
chrX:68132141-68132273	1.244	3.926	3.14	0.00217704	0.0308362	3.554	4.644	83367	NM_004429	Intergenic	EFNB1	4.802	4.487	3.875	3.234
chr1:157124092-157124127	1.243	4.248	3.448	0.000804128	0.0167313	3.825	4.949	-15727	NM_001145312	Intergenic	ETV3	5.186	4.711	3.61	4.041
chr9:120038837-120038913	1.243	4.24	3.421	0.000879501	0.0176709	3.828	4.934	-95395	NR_003708	intron	SNORA70C	5.228	4.64	4.099	3.556
chr21:47312917-47312952	1.243	4.05	3.269	0.00144495	0.0239475	3.652	4.762	43060	NM_001130141	intron	PCBP3	4.958	4.566	3.61	3.693
chr12:39837257-39837331	1.243	3.879	3.105	0.00242175	0.0327994	3.506	4.603	-102	NM_001173463	promoter-TSS	KIF21A	4.802	4.404	3.456	3.556
chr1:117239468-117239602	1.243	3.761	2.942	0.00398246	0.044994	3.422	4.486	2801	NM_001013643	intron	C1orf137	4.958	4.014	3.61	3.234
chr5:149981198-149981234	1.243	3.739	2.935	0.00407089	0.0456807	3.399	4.483	574	NM_001166208	intron	SYNPO	4.563	4.404	2.864	3.934
chr19:18845735-18845770	1.242	4.443	3.651	0.000403083	0.010506	3.993	5.141	51328	NM_015321	intron	CRTC1	5.007	5.276	4.293	3.693
chr5:172742739-172742851	1.242	3.963	3.188	0.00187079	0.0279643	3.574	4.684	13711	NM_003714	3'UTR	STC2	4.802	4.566	3.456	3.693
chr6:15623661-15623775	1.242	3.772	3.001	0.00334137	0.0405645	3.422	4.502	39571	NM_001271668	intron	DTNBP1	4.688	4.316	3.61	3.234
chr1:77034251-77034470	1.242	3.743	2.969	0.00367375	0.0429764	3.391	4.483	-298825	NM_030965	intron	ST6GALNAC5	4.563	4.404	3.09	3.693
chr1:159880427-159880505	1.24	4.198	3.328	0.0011941	0.0212864	3.808	4.892	-10560	NM_012337	Intergenic	CFAP45	5.144	4.64	4.381	3.234
chr1:36616345-36616385	1.24	3.921	3.084	0.00258882	0.0342811	3.552	4.638	-1250	NM_001270897	intron	TRAPPC3	5.054	4.222	3.285	3.819
chr10:80918431-80918488	1.238	4.976	4.178	5.96292e-05	0.00299232	4.489	5.639	89668	NM_020338	intron	ZMIZ1	6.002	5.276	4.099	4.878
chr11:119187940-119188002	1.238	3.819	2.991	0.00343512	0.0413244	3.458	4.56	-131	NM_006500	promoter-TSS	MCAM	4.277	4.843	3.875	3.041
chr15:40395523-40395580	1.237	4.586	3.832	0.000212809	0.00700276	4.12	5.272	2735	NM_001003942	intron	BMF	5.268	5.276	4.099	4.141
chr5:176264449-176264485	1.237	4.536	3.744	0.00029097	0.00858912	4.077	5.228	26907	NM_133369	intron	UNC5A	5.228	5.228	3.749	4.404
chr9:134544530-134544643	1.236	4.188	3.391	0.000969645	0.018801	3.772	4.893	40642	NM_198679	intron	RAPGEF1	5.007	4.779	3.61	3.934
chr5:139058307-139058343	1.236	4.149	3.322	0.00121726	0.0214828	3.752	4.847	30024	NM_016463	intron	CXXC5	5.054	4.64	4.099	3.404
chr20:62489868-62489938	1.236	4.113	3.285	0.00137194	0.0231511	3.715	4.816	-2663	NM_080622	Intergenic	ABHD16B	5.144	4.487	3.61	3.819
chr2:16441114-16441225	1.235	4.396	3.575	0.000522855	0.0125643	3.963	5.081	250621	NR_126559	Intergenic	GACAT3	5.383	4.779	3.991	3.934
chr17:79949343-79949452	1.235	4.334	3.41	0.000912549	0.018102	3.921	5.029	13972	NR_045351	intron	ASPSCR1	5.346	4.711	3.285	4.556
chr22:18942067-18942157	1.234	4.52	3.655	0.000397812	0.010453	4.077	5.2	-15899	NR_002733	Intergenic	DGCR5	5.556	4.843	3.749	4.404
chr16:58056166-58056247	1.234	4.55	3.608	0.000467437	0.0116814	4.114	5.218	-3075	NM_002428	TTS	MMP15	5.796	4.64	4.293	3.934
chr2:238626681-238626727	1.234	3.994	3.178	0.00193311	0.0285417	3.61	4.711	25897	NM_001137552	intron	LRRFIP1	4.856	4.566	3.285	3.934
chr17:55860221-55860328	1.234	3.772	2.984	0.00350769	0.0419698	3.421	4.502	-37585	NM_001282544	Intergenic	CCDC182	4.688	4.316	3.285	3.556
chr15:77935234-77935424	1.232	5.124	4.474	1.8959e-05	0.00134316	4.614	5.792	1223	NR_045123	intron	LINGO1-AS1	5.768	5.815	4.293	4.934
chr2:20817655-20817691	1.232	4.89	4.12	7.40885e-05	0.00343766	4.405	5.561	-25365	NR_046836	3'UTR	HS1BP3-IT1	5.711	5.41	3.991	4.819
chr9:92276754-92276828	1.23	4.045	3.176	0.0019419	0.0286012	3.663	4.752	22093	NR_024280	intron	UNQ6494	5.1	4.404	3.285	4.041
chr17:38468361-38468397	1.228	3.762	2.951	0.00387713	0.0443869	3.422	4.484	2956	NM_000964	intron	RARA	4.746	4.222	3.61	3.234
chr6:37427730-37427974	1.227	4.43	3.602	0.000476646	0.0117842	3.992	5.116	26945	NM_015050	intron	CMTR1	5.268	4.964	3.749	4.234
chr5:67953685-67953764	1.225	4.042	3.225	0.00166293	0.0260873	3.652	4.748	365329	NM_001242466	Intergenic	PIK3R1	4.856	4.64	3.749	3.556
chr7:159087581-159087623	1.224	3.792	2.931	0.00411235	0.0459858	3.453	4.525	-149953	NM_003382	Intergenic	VIPR2	4.563	4.487	2.864	4.041
chr9:140123683-140123719	1.223	4.419	3.556	0.00055941	0.0131516	3.993	5.095	-1508	NM_001177316	3'UTR	SLC34A3	5.346	4.843	4.293	3.693
chr7:55163222-55163258	1.223	3.871	3.057	0.00281174	0.0362789	3.507	4.588	76515	NM_005228	intron	EGFR	4.688	4.487	3.61	3.404
chr20:62490485-62490552	1.223	3.771	2.935	0.00406977	0.0456807	3.43	4.489	-2047	NM_080622	Intergenic	ABHD16B	4.856	4.122	3.456	3.404
chr4:17496281-17496321	1.223	3.771	2.935	0.00406977	0.0456807	3.43	4.489	17556	NM_001306140	intron	QDPR	4.856	4.122	3.456	3.404
chr14:77506577-77506827	1.222	5.462	4.993	2.26875e-06	0.000306263	4.937	6.109	-690	NR_110554	promoter-TSS	LOC283575	6.139	6.079	4.94	4.934
chr1:110648880-110649058	1.222	5.155	4.5	1.71085e-05	0.0012529	4.654	5.805	-6093	NM_203412	intron	UBL4B	6.002	5.608	4.616	4.693
chr15:42066342-42066409	1.222	3.727	2.899	0.00453106	0.0489738	3.391	4.455	-256	NM_001128608	promoter-TSS	MAPKBP1	4.688	4.222	3.09	3.693
chr5:112541463-112541521	1.222	3.727	2.899	0.00453106	0.0489738	3.391	4.455	89120	NM_002387	intron	MCC	4.688	4.222	3.09	3.693
chr6:43774694-43774730	1.22	4.425	3.57	0.000532733	0.0127015	3.992	5.107	34990	NM_001287044	Intergenic	VEGFA	5.308	4.905	3.749	4.234
chr5:168577331-168577425	1.22	4.294	3.434	0.000843499	0.0172435	3.875	4.982	113320	NR_030311	intron	MIR585	5.186	4.779	3.61	4.141
chr16:67278664-67278705	1.22	4.031	3.17	0.00197765	0.0289659	3.652	4.729	2740	NM_013241	intron	FHOD1	5.054	4.404	3.749	3.556
chr1:156337141-156337176	1.22	3.762	2.935	0.00406747	0.0456807	3.421	4.484	-1821	NM_020407	Intergenic	RHBG	4.746	4.222	3.285	3.556
chrX:40331477-40331612	1.219	4.229	3.354	0.00109563	0.0202617	3.828	4.913	-108671	NM_005765	Intergenic	ATP6AP2	5.186	4.64	4.099	3.556
chr7:132183870-132183946	1.219	4.086	3.229	0.00164327	0.0259197	3.695	4.787	77415	NM_001105543	intron	PLXNA4	5.007	4.566	3.456	3.934
chr20:55975640-55975676	1.219	3.91	3.015	0.00319329	0.0394395	3.57	4.612	9204	NM_001291780	intron	RBM38	4.908	4.316	4.099	3.041
chr5:139047898-139047934	1.217	4.782	3.991	0.000119786	0.0048598	4.301	5.458	19615	NM_016463	intron	CXXC5	5.308	5.608	4.199	4.404
chr1:113244049-113244085	1.217	3.767	2.948	0.00391405	0.0446157	3.422	4.492	5611	NM_001042679	TTS	RHOC	4.497	4.487	3.61	3.234
chr1:156474680-156474716	1.215	4.096	3.188	0.00187203	0.02797	3.713	4.793	-4064	NM_005920	Intergenic	MEF2D	5.1	4.487	3.285	4.141
chr18:46456536-46456713	1.215	3.864	3.027	0.00308401	0.0385072	3.507	4.575	12552	NM_001190823	intron	SMAD7	4.746	4.404	3.61	3.404
chr5:140888590-140888712	1.214	5.13	4.425	2.30013e-05	0.00154391	4.621	5.793	19843	NM_018929	intron	PCDHGC5	5.589	5.996	4.616	4.626
chr17:75880109-75880145	1.213	4.469	3.584	0.000507634	0.0123404	4.035	5.144	42	NR_028337	promoter-TSS	FLJ45079	5.383	4.905	3.749	4.321
chr7:55201441-55201519	1.212	4.556	3.655	0.000397507	0.010453	4.115	5.227	55162	NR_047551	intron	EGFR-AS1	5.49	4.964	3.749	4.482
chr15:74243068-74243127	1.212	4.1	3.205	0.00177186	0.0269928	3.713	4.799	-22509	NR_040068	intron	LOXL1-AS1	4.958	4.64	3.285	4.141
chr13:36204998-36205059	1.211	4.102	3.217	0.00170669	0.0264786	3.715	4.793	-66632	NR_132116	intron	LINC00445	5.1	4.487	3.61	3.819
chr5:133254931-133254967	1.211	3.877	2.9	0.00451571	0.0488831	3.549	4.588	5581	NR_131252	Intergenic	WSPAR	5.054	4.122	2.864	4.234
chr11:117699459-117699841	1.209	5.258	4.627	1.02858e-05	0.000890307	4.753	5.903	-843	NM_021603	promoter-TSS	FXYD2	5.928	5.878	4.88	4.626
chr12:6862759-6863098	1.209	4.672	3.841	0.000205924	0.00687182	4.217	5.335	-293	NR_026581	promoter-TSS	MLF2	5.49	5.179	4.293	4.141
chr21:43648321-43648469	1.209	4.402	3.505	0.000663369	0.0147874	3.965	5.093	8387	NM_207174	intron	ABCG1	4.958	5.228	3.61	4.321
chr19:6092302-6092726	1.209	4.023	3.163	0.00202154	0.0293943	3.638	4.729	18150	NM_134433	intron	RFX2	4.746	4.711	3.456	3.819
chr14:91224744-91225007	1.208	3.831	2.937	0.00404192	0.0454951	3.489	4.54	57885	NM_001010854	intron	TTC7B	4.958	4.122	3.285	3.693
chr3:197231559-197231616	1.207	4.247	3.363	0.00106505	0.01983	3.842	4.928	51270	NM_203314	Intergenic	BDH1	5.144	4.711	3.991	3.693
chr19:13172355-13172429	1.207	3.756	2.909	0.00439492	0.0479816	3.422	4.471	36997	NM_001271043	intron	NFIX	4.627	4.316	3.61	3.234
chr11:62676320-62676415	1.207	3.827	2.905	0.0044541	0.0484275	3.489	4.534	12644	NM_000738	3'UTR	CHRM1	5.054	4.014	3.285	3.693
chr14:93411222-93411419	1.204	5.179	4.433	2.22266e-05	0.00149907	4.685	5.823	21876	NM_001275	intron	CHGA	6.002	5.645	4.381	4.989
chr17:76246874-76246979	1.203	3.942	3.071	0.00269571	0.035242	3.574	4.644	19536	NM_001204210	Intergenic	TMEM235	4.802	4.487	3.456	3.693
chr1:245768520-245768697	1.202	4.613	3.731	0.000304967	0.00887536	4.17	5.272	450322	NM_018012	intron	KIF26B	5.523	5.021	4.199	4.141
chr1:32248257-32248338	1.2	4.852	4.024	0.000106091	0.00448103	4.388	5.502	-18634	NM_001294336	Intergenic	ADGRB2	5.681	5.322	4.542	4.234
chr3:140802506-140802553	1.2	4.797	3.926	0.00015193	0.00556897	4.341	5.445	32286	NM_080862	intron	SPSB4	5.711	5.179	4.542	4.141
chr9:140123935-140123990	1.2	4.68	3.774	0.000262187	0.00797399	4.238	5.332	-1246	NM_001177316	3'UTR	SLC34A3	5.589	5.076	4.542	3.934
chr19:2061275-2061321	1.2	4.339	3.39	0.000974527	0.0188437	3.934	5.017	-10055	NM_199054	Intergenic	MKNK2	4.958	5.076	4.464	3.404
chr16:1151843-1151878	1.199	5.09	4.238	4.73386e-05	0.00255738	4.595	5.749	-5617	NM_207419	Intergenic	C1QTNF8	5.62	5.878	4.099	5.092
chr22:42703960-42704021	1.199	4.823	3.931	0.000148953	0.00551901	4.363	5.473	-24058	NM_005650	Intergenic	TCF20	5.768	5.179	4.099	4.626
chr13:44906520-44906679	1.199	3.855	2.975	0.00361337	0.0426771	3.506	4.559	-41378	NM_001010897	Intergenic	SERP2	4.802	4.316	3.456	3.556
chr5:168373541-168373593	1.198	4.633	3.711	0.000327245	0.00928912	4.188	5.3	-66665	NR_109897	intron	LOC728095	5.42	5.179	3.749	4.626
chr11:8253844-8253879	1.198	4.249	3.357	0.00108571	0.0201236	3.842	4.931	31563	NR_073006	intron	LMO1	4.958	4.905	3.991	3.693
chr14:51862083-51862319	1.197	4.291	3.333	0.00117308	0.0210761	3.888	4.97	62090	NR_038358	Intergenic	LINC00640	5.228	4.711	3.456	4.321
chr9:36499333-36499443	1.197	4.032	3.149	0.0021167	0.0302972	3.652	4.729	-73471	NM_001256688	Intergenic	MELK	4.746	4.711	3.749	3.556
chr22:42784507-42784681	1.197	3.978	2.986	0.00348621	0.0417839	3.634	4.684	-19380	NR_120595	intron	LINC01315	4.802	4.566	2.864	4.404
chr1:179755431-179755514	1.196	4.662	3.773	0.000262906	0.00799011	4.217	5.316	43175	NM_173509	intron	FAM163A	5.556	5.076	4.293	4.141
chr12:109970972-109971015	1.195	4.218	3.285	0.0013719	0.0231511	3.828	4.892	40364	NM_052845	intron	MMAB	5.144	4.64	4.099	3.556
chr12:52474455-52474511	1.195	3.971	3.026	0.00309397	0.0386087	3.615	4.672	1003	NR_120437	intron	OR7E47P	4.856	4.487	3.09	4.141
chr1:873399-873435	1.194	5.55	4.933	2.92576e-06	0.000366551	5.037	6.178	12296	NM_152486	intron	SAMD11	6.361	5.996	4.754	5.321
chr6:43894545-43894653	1.194	4.638	3.698	0.000342127	0.00961335	4.197	5.292	35834	NR_024478	intron	LINC01512	5.62	4.964	3.991	4.404
chr4:152596945-152596999	1.194	4.178	3.273	0.00142406	0.0237424	3.784	4.859	85203	NM_004564	intron	GATB	5.007	4.711	3.875	3.693
chr16:75139781-75139905	1.193	5.526	4.927	2.99581e-06	0.000371499	5.019	6.15	10827	NM_194436	intron	LDHD	6.361	5.939	5.104	4.934
chr1:155910602-155910638	1.193	3.776	2.898	0.00454592	0.0491218	3.43	4.497	-860	NM_181885	promoter-TSS	RXFP4	4.354	4.64	3.456	3.404
chr17:72755171-72755241	1.192	4.608	3.709	0.000329165	0.0093248	4.167	5.265	10454	NR_037409	intron	MIR3615	5.455	5.076	4.099	4.234
chr11:82745272-82745349	1.192	4.154	3.191	0.00185232	0.0277669	3.76	4.854	300	NM_001286059	5'UTR	RAB30	4.688	5.021	3.285	4.234
chr10:80939482-80939517	1.191	5.03	4.253	4.46626e-05	0.00244695	4.549	5.674	110708	NM_020338	intron	ZMIZ1	5.74	5.608	4.542	4.556
chr16:4850492-4850537	1.191	4.239	3.304	0.00128928	0.0222064	3.841	4.913	2436	NR_046480	exon	ROGDI	5.186	4.64	3.749	3.934
chr19:39330041-39330129	1.19	4.183	3.237	0.00160029	0.0255326	3.801	4.859	-7588	NM_001398	intron	ECH1	5.007	4.711	4.199	3.404
chr1:153508716-153508752	1.19	4.097	3.188	0.0018725	0.02797	3.716	4.784	-17	NM_014624	promoter-TSS	S100A6	4.856	4.711	3.875	3.556
chr7:77768717-77768914	1.19	4.019	3.092	0.00252565	0.0337659	3.652	4.705	-207743	NR_003680	intron	RPL13AP17	5.007	4.404	3.61	3.693
chr7:18886437-18886524	1.19	4.006	3.089	0.00254614	0.0339322	3.638	4.697	270814	NM_000474	intron	TWIST1	4.908	4.487	3.456	3.819
chr17:48610287-48610359	1.19	3.858	2.971	0.00365424	0.0429581	3.507	4.564	275	NM_017957	5'UTR	EPN3	4.563	4.566	3.61	3.404
chr9:131901679-131901740	1.188	4.022	3.112	0.0023752	0.0324333	3.652	4.711	27743	NM_001193397	intron	PTPA	4.856	4.566	3.749	3.556
chr1:245746626-245746695	1.187	4.138	3.167	0.00199733	0.0291427	3.76	4.823	428374	NM_018012	intron	KIF26B	5.007	4.64	3.285	4.234
chr5:163085844-163086022	1.187	3.854	2.961	0.00376321	0.0436157	3.507	4.557	153399	NM_013283	Intergenic	MAT2B	4.627	4.487	3.61	3.404
chr5:79405515-79405737	1.186	3.895	2.947	0.00392906	0.0447022	3.552	4.59	-26138	NR_109930	Intergenic	CTD-2201I18.1	4.958	4.222	3.285	3.819
chr16:3692938-3692989	1.185	4.757	3.806	0.000233416	0.00739652	4.309	5.405	-9976	NM_005223	Intergenic	DNASE1	5.681	5.128	3.991	4.626
chr6:40379327-40379363	1.184	4.53	3.5	0.000675196	0.0149425	4.106	5.198	33182	NR_024015	intron	TDRG1	5.268	5.128	3.456	4.757
chr16:56297473-56297509	1.184	4.334	3.385	0.000989787	0.0189907	3.922	5.009	18059	NR_037499	intron	MIR3935	5.054	4.964	3.61	4.234
chr16:81678804-81679054	1.184	4.334	3.385	0.000989787	0.0189907	3.922	5.009	-20030	NR_045112	intron	LOC100129617	5.054	4.964	3.61	4.234
chr1:113249834-113249912	1.184	3.937	3.021	0.00313609	0.0390187	3.577	4.637	152	NM_175744	promoter-TSS	RHOC	4.563	4.711	3.749	3.404
chr1:44461829-44461864	1.183	4.37	3.428	0.000860432	0.017415	3.958	5.035	4567	NM_152499	TTS	CCDC24	5.228	4.843	3.875	4.041
chr12:6641509-6641560	1.183	3.855	2.922	0.00422688	0.0469007	3.512	4.564	-2036	NM_002046	TTS	GAPDH	4.563	4.566	3.09	3.934
chr3:126889841-126889943	1.182	4.682	3.754	0.000281268	0.0084147	4.237	5.335	-22082	NM_001007534	Intergenic	C3orf56	5.49	5.179	3.991	4.482
chr8:144571678-144571811	1.182	4.672	3.716	0.000321715	0.00918162	4.238	5.316	51875	NM_015117	intron	ZC3H3	5.556	5.076	4.542	3.934
chr12:104914077-104914256	1.182	4.165	3.233	0.00162182	0.0257131	3.772	4.849	63475	NM_018413	intron	CHST11	4.856	4.843	3.61	3.934
chr14:105174693-105174728	1.182	4.112	3.093	0.00251559	0.0337116	3.747	4.799	-15823	NM_152328	intron	ADSSL1	4.958	4.64	3.09	4.404
chr4:15151587-15151726	1.182	4.112	3.093	0.00251559	0.0337116	3.747	4.799	147359	NM_001177382	intron	CPEB2	4.958	4.64	3.09	4.404
chr8:10511453-10511489	1.182	4.036	3.085	0.00257782	0.0342137	3.663	4.733	1146	NM_178857	intron	RP1L1	4.688	4.779	3.285	4.041
chr9:137300243-137300308	1.181	5.016	4.169	6.15609e-05	0.00305467	4.545	5.652	1848	NM_001291921	intron	RXRA	5.851	5.452	4.464	4.626
chr12:51799796-51800003	1.181	4.502	3.541	0.000587784	0.0136286	4.077	5.165	-14700	NM_007210	intron	GALNT6	5.308	5.021	3.749	4.404
chr5:73936934-73937159	1.181	4.305	3.347	0.00112161	0.0205277	3.905	4.97	202	NR_046318	non-coding	ENC1	5.228	4.711	3.991	3.819
chr10:123993697-123993733	1.181	4.167	3.231	0.00162967	0.0257635	3.772	4.854	-37106	NM_144587	intron	BTBD16	4.802	4.905	3.61	3.934
chr11:2169119-2169154	1.181	3.848	2.937	0.00404796	0.0455388	3.507	4.546	1696	NM_001007139	non-coding	IGF2	4.688	4.404	3.61	3.404
chr2:10442684-10442775	1.18	4.228	3.281	0.00138866	0.0233278	3.825	4.91	-300	NM_002149	promoter-TSS	HPCAL1	4.856	4.964	3.61	4.041
chr13:114541719-114541896	1.179	5.458	4.707	7.42934e-06	0.000710134	4.965	6.074	23225	NR_044995	intron	GAS6-AS1	6.398	5.75	4.996	4.934
chr19:11249420-11249493	1.179	4.766	3.801	0.000238018	0.00747628	4.316	5.416	17031	NM_001317033	Intergenic	SPC24	5.556	5.276	3.875	4.757
chr1:201528948-201529061	1.178	4.236	3.252	0.00152392	0.0247076	3.848	4.91	39973	NR_026667	Intergenic	RPS10P7	4.856	4.964	4.293	3.404
chr16:4441643-4441692	1.178	3.936	3.012	0.00322543	0.0396043	3.574	4.633	19819	NM_138440	intron	VASN	4.627	4.64	3.456	3.693
chr2:223725543-223725742	1.178	3.829	2.907	0.00442796	0.0482304	3.492	4.531	-89	NM_203372	promoter-TSS	ACSL3	4.497	4.566	3.749	3.234
chr1:1110843-1111085	1.177	4.799	3.867	0.000187677	0.00646915	4.342	5.45	1678	NM_001130045	intron	TTLL10	5.49	5.41	3.991	4.693
chr6:136425046-136425322	1.177	4.612	3.644	0.000413119	0.0106836	4.178	5.265	146265	NM_138419	intron	MTFR2	5.455	5.076	3.875	4.482
chr7:1855334-1855370	1.177	4.276	3.313	0.00125265	0.0218194	3.875	4.949	28537	NR_039799	TTS	MIR4655	5.054	4.843	3.61	4.141
chr6:40597935-40598044	1.174	4.073	3.056	0.00282135	0.0363807	3.713	4.752	-42787	NM_020737	Intergenic	LRFN2	5.1	4.404	3.285	4.141
chr1:27899023-27899096	1.173	4.88	3.94	0.000144342	0.00541322	4.43	5.515	30945	NM_001029882	intron	AHDC1	5.62	5.41	4.819	4.041
chr14:100006890-100006934	1.171	4.694	3.753	0.000281857	0.00842631	4.252	5.341	59173	NM_001099402	intron	CCNK	5.455	5.228	4.099	4.404
chr10:131087108-131087241	1.171	4.306	3.343	0.00113792	0.020728	3.905	4.971	-178273	NM_002412	Intergenic	MGMT	5.1	4.843	3.875	3.934
chr7:1121465-1121591	1.171	4.271	3.287	0.00136368	0.023096	3.875	4.939	-4915	NM_001505	intron	GPER1	5.1	4.779	3.61	4.141
chr10:73596031-73596242	1.17	5.125	4.255	4.44327e-05	0.00244195	4.655	5.747	14945	NM_002778	intron	PSAP	6.002	5.492	4.754	4.556
chr11:112667157-112667309	1.17	4.086	3.118	0.00232631	0.0320151	3.715	4.762	-164736	NM_001242607	Intergenic	NCAM1	4.958	4.566	3.61	3.819
chr12:133077141-133077195	1.169	4.482	3.388	0.000980761	0.0188856	4.077	5.13	10011	NM_001142641	intron	FBRSL1	5.62	4.64	3.749	4.404
chr8:23398515-23398771	1.169	4.178	3.185	0.00188685	0.0280948	3.801	4.849	12280	NM_016612	intron	SLC25A37	4.856	4.843	4.199	3.404
chr9:130541198-130541351	1.169	3.999	3.04	0.00296705	0.0374798	3.638	4.684	-227	NM_170600	promoter-TSS	SH2D3C	4.802	4.566	3.456	3.819
chr19:42655172-42655207	1.168	4.151	3.172	0.00196486	0.0288086	3.772	4.823	-17525	NR_036208	Intergenic	MIR4323	5.007	4.64	3.61	3.934
chr19:17953061-17953184	1.168	3.919	2.961	0.00376608	0.0436176	3.577	4.603	5718	NM_000215	intron	JAK3	4.802	4.404	3.749	3.404
chr16:1583563-1583598	1.167	4.426	3.454	0.000788777	0.0165584	4.008	5.088	-77	NM_024600	promoter-TSS	TMEM204	5.1	5.076	3.875	4.141
chr15:74513797-74513843	1.167	4.301	3.318	0.001233	0.0216562	3.905	4.962	-11774	NM_001199040	Intergenic	STRA6	5.144	4.779	3.991	3.819
chr1:232455009-232455316	1.166	4.733	3.774	0.000261572	0.0079668	4.29	5.375	196191	NM_020808	Intergenic	SIPA1L2	5.523	5.228	4.099	4.482
chr9:132190440-132190488	1.166	4.423	3.445	0.00081171	0.0168175	4.008	5.082	-60475	NR_038955	Intergenic	LINC00963	5.144	5.021	3.875	4.141
chr11:133816431-133816467	1.165	5.115	4.253	4.46979e-05	0.00244695	4.642	5.742	10200	NM_001277285	intron	IGSF9B	5.877	5.608	4.464	4.819
chr22:37905304-37905502	1.165	4.527	3.543	0.00058335	0.0135407	4.098	5.186	9807	NM_014550	intron	CARD10	5.144	5.228	3.875	4.321
chr4:1606393-1606428	1.164	4.751	3.808	0.000231952	0.00736337	4.301	5.396	79307	NM_001013622	Intergenic	FAM53A	5.383	5.41	4.199	4.404
chr11:119587406-119587441	1.164	4.016	3.051	0.00286827	0.0367161	3.652	4.7	12011	NM_203285	intron	NECTIN1	4.688	4.711	3.749	3.556
chr4:3709281-3709512	1.163	4.567	3.574	0.000526009	0.0125911	4.139	5.218	-29815	NR_034136	Intergenic	LOC100133461	5.308	5.128	3.875	4.404
chr6:47051453-47051623	1.163	4.165	3.186	0.00188291	0.0280511	3.784	4.835	-41439	NM_025048	Intergenic	ADGRF1	4.958	4.711	3.749	3.819
chr6:166986019-166986357	1.163	4.06	3.071	0.0026971	0.035242	3.695	4.737	54538	NM_021135	intron	RPS6KA2	4.908	4.566	3.456	3.934
chr7:150642204-150642258	1.162	4.443	3.412	0.000904422	0.0179746	4.035	5.095	10686	NM_172057	3'UTR	KCNH2	5.346	4.843	3.749	4.321
chr20:62086810-62086845	1.161	4.471	3.475	0.00073555	0.0157469	4.054	5.124	17165	NM_172109	intron	KCNQ2	5.228	5.021	3.875	4.234
chr17:59457425-59457460	1.159	4.644	3.651	0.000402766	0.010506	4.217	5.283	19524	NR_125749	intron	TBX2-AS1	5.49	5.076	4.293	4.141
chr15:75487885-75488041	1.159	4.219	3.192	0.00184487	0.0277251	3.842	4.876	-6258	NM_015492	Intergenic	C15orf39	5.186	4.566	3.991	3.693
chr1:214182471-214182506	1.159	3.903	2.897	0.00454874	0.0491271	3.566	4.596	20645	NM_002763	intron	PROX1	4.627	4.566	3.09	4.041
chr20:32452095-32452163	1.159	3.903	2.897	0.00454874	0.0491271	3.566	4.596	53019	NM_176812	Intergenic	CHMP4B	4.627	4.566	3.09	4.041
chr1:117421759-117422075	1.158	4.886	3.958	0.00013512	0.00525919	4.431	5.521	-30628	NM_020440	Intergenic	PTGFRN	5.589	5.452	4.381	4.482
chr9:135058173-135058209	1.158	4.598	3.616	0.000454712	0.0114491	4.17	5.244	20857	NM_032536	intron	NTNG2	5.308	5.179	4.199	4.141
chr22:20199730-20199836	1.157	4.697	3.716	0.000321123	0.00917715	4.264	5.335	5928	NR_026919	Intergenic	LINC00896	5.49	5.179	4.293	4.234
chr19:34304132-34304168	1.157	4.217	3.138	0.00218771	0.030925	3.845	4.877	16399	NM_001129994	3'UTR	KCTD15	5.268	4.487	3.456	4.234
chr1:870909-870944	1.156	5.344	4.519	1.58567e-05	0.00120431	4.865	5.955	9806	NM_152486	intron	SAMD11	6.095	5.815	5.104	4.626
chr2:238625774-238625948	1.155	5.061	4.069	8.95053e-05	0.0039507	4.595	5.692	25054	NM_001137552	intron	LRRFIP1	5.74	5.645	4.099	5.092
chr14:99991350-99991459	1.155	4.954	3.967	0.000130518	0.00512268	4.504	5.576	43666	NM_001099402	intron	CCNK	5.877	5.276	4.381	4.626
chr2:218786626-218786696	1.155	3.909	2.911	0.0043708	0.0477931	3.577	4.586	-1702	NM_001308022	intron	TNS1	4.856	4.316	3.749	3.404
chr8:80872293-80872391	1.155	3.909	2.911	0.0043708	0.0477931	3.577	4.586	70164	NM_014018	intron	MRPS28	4.856	4.316	3.749	3.404
chr1:204252897-204253270	1.154	5.393	4.604	1.12584e-05	0.000947255	4.898	6.018	-69864	NM_198447	intron	GOLT1A	5.903	6.132	4.754	5.041
chr15:74513974-74514010	1.154	4.865	3.834	0.000211623	0.00697461	4.425	5.489	-11946	NM_001199040	Intergenic	STRA6	5.851	5.128	4.293	4.556
chr12:132319402-132319438	1.154	4.078	3.079	0.00262474	0.0345429	3.716	4.748	6479	NM_016155	intron	MMP17	4.856	4.64	3.875	3.556
chr11:75337209-75337320	1.153	4.731	3.742	0.000293078	0.00862941	4.29	5.371	42214	NM_033063	intron	MAP6	5.42	5.322	4.099	4.482
chr16:85558274-85558310	1.152	4.922	3.978	0.000125231	0.00499891	4.469	5.551	-86737	NM_001134473	Intergenic	GSE1	5.651	5.452	4.381	4.556
chr17:19288256-19288292	1.152	4.088	3.083	0.00259376	0.0342811	3.715	4.765	2258	NM_001198695	intron	MFAP4	4.688	4.843	3.61	3.819
chr16:85350187-85350278	1.151	4.553	3.513	0.000645416	0.0145255	4.142	5.192	-10302	NR_049816	Intergenic	MIR5093	5.308	5.076	4.464	3.819
chr1:245534196-245534326	1.151	3.988	2.913	0.00434358	0.0476043	3.652	4.654	215974	NM_018012	intron	KIF26B	5.186	4.122	3.749	3.556
chr2:37875703-37875761	1.15	4.359	3.268	0.00144711	0.0239475	3.969	5.014	23610	NM_001270438	intron	CDC42EP3	5.186	4.843	3.456	4.482
chr3:159574426-159574479	1.15	4.042	3	0.00334194	0.0405645	3.697	4.705	16803	NM_001197109	intron	SCHIP1	5.007	4.404	3.991	3.404
chr15:69098983-69099103	1.149	4.34	3.304	0.00129098	0.0222207	3.945	4.994	397	NR_026808	non-coding	ANP32A-IT1	5.144	4.843	3.749	4.141
chr3:36738868-36739110	1.149	4.213	3.185	0.00189073	0.0281267	3.825	4.883	42363	NM_033403	Intergenic	DCLK3	4.802	4.964	3.61	4.041
chr15:74838545-74838735	1.148	5.081	4.148	6.6673e-05	0.00322671	4.621	5.697	5122	NM_006465	intron	ARID3B	5.903	5.492	4.616	4.626
chr16:85514010-85514135	1.148	4.356	3.315	0.00124705	0.0217489	3.963	5.003	-130956	NM_001134473	Intergenic	GSE1	5.228	4.779	3.991	3.934
chr19:1232078-1232113	1.148	3.944	2.92	0.00424922	0.0470159	3.612	4.617	5894	NM_152769	intron	CBARP	4.746	4.487	3.991	3.234
chr8:11451368-11451403	1.148	3.944	2.92	0.00424922	0.0470159	3.612	4.617	17342	NR_040035	Intergenic	LINC00208	4.746	4.487	3.991	3.234
chr16:58054740-58054812	1.148	3.909	2.897	0.00455954	0.049206	3.574	4.586	-4506	NM_002428	3'UTR	MMP15	4.856	4.316	3.456	3.693
chr5:150024294-150024415	1.147	4.725	3.709	0.000328823	0.0093248	4.29	5.359	4148	NM_001109974	intron	SYNPO	5.49	5.228	4.099	4.482
chr20:57453191-57453338	1.147	4.453	3.385	0.000991753	0.0190024	4.035	5.115	-10203	NR_132273	intron	GNAS	4.908	5.322	3.749	4.321
chr12:52638006-52638062	1.147	4.222	3.156	0.00206658	0.0297978	3.848	4.883	11080	NM_005556	intron	KRT7	4.802	4.964	4.293	3.404
chr1:110600734-110600782	1.146	4.207	3.11	0.00238456	0.032498	3.842	4.856	12564	NM_006492	Intergenic	ALX3	5.308	4.404	3.991	3.693
chr13:114523758-114523841	1.146	4.02	2.982	0.00352924	0.0421678	3.663	4.703	5217	NR_044995	3'UTR	GAS6-AS1	4.627	4.779	3.285	4.041
chr11:79104859-79105054	1.145	4.851	3.805	0.000234467	0.00740891	4.412	5.473	8196	NR_030598	intron	MIR708	5.768	5.179	4.199	4.626
chr15:60651769-60651863	1.145	4.213	3.167	0.0019961	0.0291409	3.825	4.883	38369	NM_001002857	intron	ANXA2	4.746	5.021	3.61	4.041
chr9:130727540-130727576	1.144	4.536	3.466	0.000756445	0.0161124	4.115	5.188	-14565	NM_203305	intron	FAM102A	5.1	5.276	3.749	4.482
chr17:38614636-38614672	1.144	4.473	3.432	0.000847845	0.0173143	4.066	5.116	14978	NM_001552	TTS	IGFBP4	5.268	4.964	3.991	4.141
chr17:76252949-76252984	1.144	4.361	3.323	0.00121466	0.0214682	3.958	5.017	21606	NR_073178	Intergenic	LOC100996291	4.958	5.076	3.875	4.041
chr10:134221549-134221585	1.144	4.194	3.139	0.00218485	0.0308949	3.828	4.847	10865	NM_138499	intron	PWWP2B	5.054	4.64	4.099	3.556
chr14:90988965-90989216	1.143	4.762	3.731	0.000304542	0.0088717	4.328	5.392	67517	NR_033986	Intergenic	LINC00642	5.556	5.228	4.099	4.556
chr1:203333656-203333692	1.142	4.01	2.962	0.0037518	0.0435195	3.663	4.684	-13117	NM_002023	Intergenic	FMOD	4.802	4.566	3.285	4.041
chr21:15588306-15588477	1.142	4.01	2.962	0.0037518	0.0435195	3.663	4.684	-74	NM_144770	promoter-TSS	RBM11	4.802	4.566	3.285	4.041
chr16:57541112-57541147	1.141	5.072	4.109	7.71257e-05	0.00353763	4.618	5.684	-20745	NM_018110	Intergenic	DOK4	5.877	5.492	4.754	4.482
chr5:158204877-158205026	1.141	4.526	3.418	0.000887924	0.0177893	4.118	5.172	321836	NM_182708	intron	EBF1	5.268	5.076	3.61	4.626
chr19:55743424-55743515	1.141	4.277	3.215	0.00171629	0.0265116	3.895	4.928	-1150	NR_106862	exon	MIR6804	5.144	4.711	3.749	4.041
chr3:194980677-194980713	1.14	4.439	3.311	0.00126217	0.0219445	4.046	5.081	11200	NM_152531	intron	XXYLT1	5.383	4.779	3.61	4.482
chr9:100279679-100279757	1.14	4.353	3.305	0.00128466	0.0221935	3.958	5.002	15797	NM_003275	intron	TMOD1	5.1	4.905	3.875	4.041
chr14:95974071-95974163	1.139	4.332	3.27	0.00144192	0.0239201	3.946	4.979	25849	NR_003002	Intergenic	SCARNA13	5.054	4.905	4.199	3.693
chr2:8453391-8453464	1.139	4.086	3.036	0.00299539	0.0377698	3.715	4.764	15121	NR_034135	intron	LINC00299	4.563	4.964	3.61	3.819
chr5:176239998-176240108	1.138	4.95	3.864	0.000189783	0.006504	4.509	5.566	2493	NM_133369	intron	UNC5A	5.903	5.228	4.199	4.819
chr20:62087804-62087839	1.138	4.73	3.649	0.000406066	0.010566	4.307	5.351	16171	NM_172109	intron	KCNQ2	5.681	5.021	4.293	4.321
chr10:78797271-78797319	1.138	4.253	3.177	0.00193623	0.0285677	3.875	4.906	-103294	NR_120654	intron	KCNMA1-AS2	5.1	4.711	3.61	4.141
chr15:41198449-41198521	1.138	4.214	3.121	0.00230627	0.0318999	3.845	4.87	11857	NM_020857	Intergenic	VPS18	5.1	4.64	3.456	4.234
chr11:117686228-117686263	1.138	4.156	3.117	0.00233981	0.0321376	3.784	4.817	9213	NM_001680	Intergenic	FXYD2	4.856	4.779	3.749	3.819
chr8:49467243-49467279	1.138	4.177	3.025	0.00310025	0.0386756	3.823	4.844	3134	NR_105002	intron	LOC101929268	4.908	4.779	3.09	4.556
chr6:36328384-36328543	1.138	4.059	3.011	0.00323309	0.0396714	3.695	4.735	-23802	NM_001010903	intron	C6orf222	4.627	4.843	3.456	3.934
chr16:85368625-85368684	1.138	4.042	2.975	0.00361289	0.0426771	3.695	4.705	-28724	NR_049816	Intergenic	MIR5093	5.007	4.404	3.456	3.934
chr9:95497881-95497917	1.137	4.121	3.05	0.00287523	0.0367829	3.748	4.796	29184	NM_001003800	intron	BICD2	4.627	4.964	3.456	4.041
chr1:150534725-150534760	1.137	3.992	2.946	0.00393424	0.0447391	3.652	4.656	10338	NR_036211	intron	MIR4257	4.908	4.404	3.749	3.556
chr15:70447670-70447706	1.137	3.911	2.889	0.00465905	0.0499823	3.574	4.588	-57432	NM_001282980	Intergenic	TLE3	4.688	4.487	3.456	3.693
chrX:94163092-94163288	1.136	4.451	3.37	0.00104028	0.0195328	4.056	5.087	1234178	NM_173698	Intergenic	FAM133A	5.268	4.905	4.293	3.819
chr5:139621064-139621246	1.135	4.183	3.035	0.00300927	0.0379108	3.825	4.831	61534	NM_002622	intron	PFDN1	5.346	4.316	3.61	4.041
chr1:112447563-112447608	1.135	4.058	2.969	0.00367739	0.0429764	3.713	4.723	-4693	NR_046619	intron	KCND3-AS1	4.958	4.487	3.285	4.141
chr6:35458930-35459048	1.134	4.793	3.715	0.000322867	0.00920825	4.363	5.415	5872	NM_003214	intron	TEAD3	5.651	5.179	4.099	4.626
chr13:113637888-113637988	1.134	3.992	2.939	0.00401523	0.0452793	3.652	4.656	14403	NM_001112732	intron	MCF2L	4.908	4.404	3.61	3.693
chr2:232470056-232470092	1.133	4.337	3.207	0.00175929	0.0268889	3.958	4.974	12499	NM_152614	Intergenic	C2orf57	5.383	4.566	3.875	4.041
chr2:8684820-8684880	1.133	4.272	3.119	0.00232366	0.0319991	3.905	4.912	39072	NR_110257	Intergenic	LOC101929567	5.42	4.404	3.875	3.934
chrX:118803461-118803590	1.133	4.194	3.115	0.00235232	0.0322377	3.825	4.847	-22715	NR_030413	intron	MIR766	5.054	4.64	3.61	4.041
chr5:176046270-176046552	1.133	4.16	3.097	0.00248776	0.0334503	3.784	4.826	-9280	NM_052899	TTS	GPRIN1	4.688	4.964	3.749	3.819
chr3:159600706-159600920	1.132	4.684	3.622	0.000445127	0.0112626	4.264	5.309	43163	NM_001197109	intron	SCHIP1	5.49	5.128	4.293	4.234
chr10:126337529-126337710	1.131	5.736	5.066	1.66946e-06	0.0002452	5.237	6.335	-54977	NR_120630	intron	FAM53B-AS1	6.323	6.347	5.154	5.321
chr12:54747142-54747217	1.131	4.676	3.614	0.000457401	0.0114904	4.252	5.306	-295	NR_120487	promoter-TSS	LOC102724050	5.383	5.228	4.099	4.404
chr3:122804221-122804270	1.131	4.546	3.455	0.000785496	0.0165142	4.142	5.178	18390	NR_028444	intron	PDIA5	5.228	5.128	4.464	3.819
chr15:77819082-77819398	1.13	4.949	3.936	0.000146389	0.00546083	4.504	5.566	105629	NM_032808	Intergenic	LINGO1	5.681	5.452	4.381	4.626
chr15:31645788-31645825	1.129	4.959	3.956	0.000135866	0.00528223	4.512	5.576	26749	NM_001302461	intron	KLF13	5.62	5.532	4.542	4.482
chr2:239072272-239072308	1.129	4.338	3.232	0.00162874	0.0257635	3.946	4.99	4641	NM_001291832	intron	ERFE	4.802	5.179	4.199	3.693
chr12:7308134-7308345	1.129	4.276	3.161	0.00203489	0.0294969	3.905	4.917	25273	NM_014718	intron	CLSTN3	5.268	4.566	3.875	3.934
chr16:50343329-50343395	1.129	3.978	2.922	0.00423542	0.046946	3.638	4.644	16835	NR_106829	intron	MIR6771	4.802	4.487	3.456	3.819
chr19:1423468-1423710	1.128	3.969	2.901	0.00449466	0.0487428	3.64	4.63	-14774	NM_001018	intron	RPS15	4.856	4.404	3.875	3.404
chr2:47260538-47260646	1.126	4.78	3.723	0.000313086	0.0090024	4.351	5.399	-91598	NM_001171511	intron	MCFD2	5.523	5.276	4.381	4.321
chr20:31052072-31052108	1.126	4.068	3.002	0.00332599	0.0404502	3.716	4.729	19295	NM_080616	intron	NOL4L	4.746	4.711	3.875	3.556
chr4:41360568-41360655	1.126	4.098	2.93	0.00413002	0.0461539	3.76	4.751	-1012	NM_001289124	Intergenic	LIMCH1	5.186	4.316	3.285	4.234
chr7:136382771-136383067	1.125	4.474	3.379	0.00100995	0.0192133	4.066	5.117	-170480	NM_001006627	Intergenic	CHRM2	5.007	5.228	3.991	4.141
chr8:128929950-128930055	1.124	4.687	3.616	0.000454821	0.0114491	4.264	5.315	30966	NR_103558	intron	TMEM75	5.308	5.322	4.293	4.234
chr8:144587755-144587856	1.124	4.683	3.555	0.000560966	0.0131661	4.275	5.3	35814	NM_015117	intron	ZC3H3	5.523	5.076	4.616	3.934
chr15:31690836-31690923	1.123	5.904	5.277	6.75005e-07	0.00012646	5.408	6.489	71822	NM_001302461	intron	KLF13	6.632	6.347	5.297	5.519
chr11:63766899-63766992	1.123	4.509	3.314	0.001249	0.0217685	4.12	5.13	13621	NR_003089	intron	OTUB1	5.62	4.64	4.099	4.141
chr16:615320-615432	1.122	5.574	4.748	6.28239e-06	0.000625506	5.096	6.164	-1619	NM_176677	3'UTR	NHLRC4	6.304	6.024	5.203	4.989
chr1:164756443-164756616	1.122	4.139	3.042	0.00294568	0.0374149	3.784	4.787	-12652	NR_038072	intron	LOC100505795	5.007	4.566	3.875	3.693
chr9:124330925-124330974	1.121	4.161	3.051	0.00286123	0.0366808	3.798	4.817	1569	NM_032552	intron	DAB2IP	4.856	4.779	3.456	4.141
chr5:171864570-171864678	1.12	4.983	3.929	0.000149876	0.00552732	4.546	5.589	16903	NM_001017995	intron	SH3PXD2B	5.768	5.41	4.687	4.404
chr9:139118100-139118214	1.12	4.458	3.341	0.00114579	0.0207915	4.066	5.087	19530	NM_181701	intron	QSOX2	5.268	4.905	4.199	3.934
chr17:75425905-75425944	1.119	5.378	4.423	2.31654e-05	0.00154999	4.915	5.971	-20688	NM_001113496	intron	2021-09-09	6.095	5.847	5.203	4.626
chr14:65230662-65230746	1.119	5.024	3.942	0.000142985	0.00541322	4.586	5.625	21700	NR_107009	intron	MIR7855	5.928	5.322	4.616	4.556
chr10:90003626-90003867	1.119	4.275	3.047	0.00289914	0.0370213	3.921	4.917	339335	NM_001031709	Intergenic	RNLS	5.268	4.566	3.285	4.556
chr16:49558500-49558602	1.119	4.136	3.041	0.00295381	0.0374196	3.772	4.795	150832	NM_144602	intron	C16orf78	4.746	4.843	3.61	3.934
chr1:204858703-204858840	1.119	4.042	2.945	0.0039471	0.0447848	3.697	4.703	-54582	NM_001160331	intron	NFASC	4.627	4.779	3.991	3.404
chr3:126704128-126704287	1.118	4.706	3.598	0.000483715	0.0119093	4.292	5.324	-3229	NM_032242	Intergenic	PLXNA1	5.42	5.228	4.542	4.041
chr6:41545589-41545849	1.118	4.524	3.377	0.00101536	0.0192969	4.115	5.165	-20742	NR_039784	intron	MIR4641	5.054	5.276	3.749	4.482
chr5:153963233-153963419	1.117	4.618	3.491	0.000695709	0.0151949	4.197	5.255	12306	NR_036094	Intergenic	MIR3141	5.1	5.41	3.991	4.404
chr16:87867987-87868026	1.117	4.391	3.256	0.0015043	0.0245388	4.008	5.024	259	NR_106833	TTS	MIR6775	5.268	4.779	3.875	4.141
chr5:83213592-83213695	1.117	4.058	2.965	0.00371649	0.0432504	3.716	4.711	-196748	NM_001884	Intergenic	HAPLN1	4.856	4.566	3.875	3.556
chr16:87756346-87756756	1.116	5.673	4.838	4.33675e-06	0.000492355	5.196	6.255	43047	NM_001184856	intron	KLHDC4	6.486	6.024	5.251	5.141
chr21:44094377-44094500	1.116	4.765	3.668	0.000379783	0.0102163	4.341	5.383	20577	NM_001001570	intron	PDE9A	5.49	5.276	4.199	4.482
chr1:113243190-113243274	1.116	4.564	3.405	0.000928001	0.0182795	4.167	5.183	6446	NM_001042679	TTS	RHOC	5.523	4.843	4.099	4.234
chr3:129315146-129315213	1.115	4.498	3.371	0.00103723	0.0195276	4.098	5.131	10402	NM_015103	intron	PLXND1	5.186	5.076	3.875	4.321
chr12:113599677-113599737	1.114	4.578	3.462	0.000767917	0.0162419	4.167	5.21	-2725	NR_106956	exon	MIR7106	5.144	5.276	4.099	4.234
chr9:136701051-136701086	1.113	4.562	3.409	0.000914077	0.0181152	4.167	5.18	-95992	NM_007101	intron	SARDH	5.455	4.905	4.293	4.041
chr11:117363459-117363535	1.113	4.53	3.333	0.00117581	0.0210879	4.139	5.151	164926	NM_014956	intron	CEP164	5.523	4.779	3.875	4.404
chr7:98030371-98030406	1.112	4.35	3.225	0.00166261	0.0260873	3.963	4.992	38	NM_018842	promoter-TSS	BAIAP2L1	4.908	5.076	3.991	3.934
chr10:88444185-88444255	1.112	4.075	2.97	0.00365947	0.0429581	3.721	4.735	15794	NM_001080115	intron	LDB3	4.627	4.843	3.749	3.693
chr17:79031074-79031174	1.111	4.343	3.22	0.00168783	0.0263117	3.963	4.979	22177	NM_017451	intron	BAIAP2	5.054	4.905	3.991	3.934
chr7:1351732-1351768	1.111	4.343	3.22	0.00168783	0.0263117	3.963	4.979	79096	NM_001080461	Intergenic	UNCX	5.054	4.905	3.991	3.934
chr17:78418734-78418845	1.111	4.058	2.952	0.00386371	0.0442574	3.715	4.711	25572	NR_039883	Intergenic	MIR4730	4.856	4.566	3.61	3.819
chr2:2852007-2852157	1.11	4.702	3.551	0.000567729	0.0132879	4.29	5.316	277716	NR_110228	Intergenic	LINC01250	5.556	5.076	4.099	4.482
chr9:137335075-137335110	1.11	4.475	3.289	0.00135457	0.0230129	4.083	5.11	36665	NM_001291921	Intergenic	RXRA	5.144	5.076	3.61	4.556
chr1:23924894-23925097	1.11	4.387	3.241	0.00158232	0.0254227	4.009	5.014	-28828	NR_027042	Intergenic	MDS2	5.186	4.843	4.199	3.819
chr10:120430008-120430119	1.11	4.201	3.045	0.00291802	0.0371723	3.847	4.836	-74904	NM_004248	Intergenic	PRLHR	5.186	4.487	3.875	3.819
chr15:90709049-90709310	1.11	4.141	3.03	0.00305916	0.0383332	3.784	4.79	-18972	NM_020210	Intergenic	SEMA4B	4.802	4.779	3.875	3.693
chr14:101301353-101301617	1.109	4.806	3.622	0.000445473	0.0112646	4.393	5.409	9016	NR_003531	intron	MEG3	5.796	5.021	4.381	4.404
chr16:2259109-2259160	1.109	4.732	3.521	0.000628356	0.014248	4.314	5.359	1934	NM_182563	TTS	BRICD5	5.308	5.41	3.749	4.878
chr9:124330225-124330280	1.109	4.697	3.51	0.000652559	0.0146157	4.29	5.308	872	NM_032552	intron	DAB2IP	5.651	4.964	4.099	4.482
chr8:103801307-103801465	1.109	4.627	3.503	0.000667682	0.0148394	4.217	5.248	75042	NM_015878	Intergenic	AZIN1	5.268	5.228	4.293	4.141
chr12:54765322-54765357	1.108	4.138	3.019	0.00315981	0.0391636	3.784	4.784	-7070	NM_020370	exon	GPR84	4.856	4.711	3.875	3.693
chr10:14793054-14793173	1.108	4.04	2.925	0.00419573	0.0466533	3.695	4.7	23782	NM_031453	intron	FAM107B	4.688	4.711	3.456	3.934
chr17:1979277-1979370	1.107	4.571	3.435	0.000839538	0.0171895	4.17	5.192	12731	NM_001282326	intron	SMG6	5.308	5.076	4.199	4.141
chr5:131332407-131332506	1.107	4.553	3.394	0.000962903	0.0187047	4.156	5.174	14898	NM_001205247	intron	ACSL6	5.383	4.964	3.991	4.321
chr3:184316626-184316667	1.107	4.144	3.017	0.00318027	0.0393387	3.784	4.796	37060	NM_004443	Intergenic	EPHB3	4.688	4.905	3.875	3.693
chr11:108093716-108093839	1.107	4.042	2.919	0.00426646	0.0471289	3.695	4.703	219	NM_000051	promoter-TSS	ATM	4.627	4.779	3.456	3.934
chr17:61608419-61608543	1.106	4.136	2.948	0.00391925	0.0446511	3.808	4.774	7786	NM_001278919	intron	KCNH6	4.908	4.64	4.381	3.234
chr17:61513807-61513881	1.105	4.81	3.669	0.00037898	0.0102012	4.393	5.415	4363	NM_001017917	intron	CYB561	5.651	5.179	4.381	4.404
chr3:36561957-36562012	1.105	4.138	3.013	0.00321959	0.0395994	3.784	4.784	140006	NM_003149	intron	STAC	4.856	4.711	3.749	3.819
chr16:1094547-1094583	1.104	4.626	3.47	0.000746578	0.0159506	4.21	5.255	-28191	NM_001172560	Intergenic	SSTR5	5.1	5.41	4.099	4.321
chr13:43882027-43882089	1.104	4.196	3.04	0.00295906	0.0374196	3.841	4.833	-140930	NR_120399	intron	ENOX1-AS2	5.1	4.566	3.749	3.934
chr15:41822000-41822061	1.104	4.196	3.04	0.00295906	0.0374196	3.841	4.833	14444	NM_015540	intron	RPAP1	5.1	4.566	3.749	3.934
chr2:220378974-220379027	1.103	5.367	4.385	2.68499e-05	0.00172268	4.907	5.955	109	NM_182847	5'UTR	ASIC4	6.095	5.815	4.88	4.934
chr11:66049794-66049864	1.103	4.761	3.615	0.000455838	0.0114648	4.349	5.367	4157	NM_182553	intron	CNIH2	5.556	5.179	4.464	4.234
chr11:119862512-119862626	1.103	4.206	3.069	0.00270982	0.0353645	3.841	4.849	146294	NM_012101	Intergenic	TRIM29	4.856	4.843	3.749	3.934
chr14:99991122-99991170	1.103	4.085	2.915	0.00431748	0.0474562	3.748	4.729	43407	NM_001099402	intron	CCNK	5.054	4.404	3.456	4.041
chr8:129061587-129061698	1.102	4.721	3.546	0.000578316	0.0134609	4.309	5.335	245	NR_031612	TTS	MIR1207	5.49	5.179	3.991	4.626
chr17:74025409-74025663	1.102	4.198	3.052	0.00285807	0.0366635	3.842	4.835	-2029	NM_001988	Intergenic	EVPL	4.958	4.711	3.991	3.693
chr12:131040825-131040877	1.102	4.225	3.001	0.00334093	0.0405645	3.875	4.856	-38441	NM_015347	Intergenic	RIMBP2	5.308	4.404	3.61	4.141
chr16:88111012-88111371	1.101	4.397	3.24	0.00158559	0.0254237	4.016	5.024	23399	NR_120310	TTS	LOC400553	5.144	4.905	3.991	4.041
chr7:94250113-94250305	1.1	4.52	3.304	0.00129202	0.0222297	4.142	5.131	35312	NM_001099401	intron	SGCE	5.42	4.843	4.464	3.819
chr11:45918179-45918283	1.099	4.536	3.276	0.00141257	0.0236522	4.152	5.151	10602	NM_001080446	intron	C11orf94	5.523	4.779	3.749	4.556
chr22:37055913-37056064	1.099	4.567	3.273	0.00142483	0.0237424	4.183	5.183	42701	NM_006078	intron	CACNG2	5.523	4.843	3.61	4.757
chr9:136501066-136501323	1.098	5.474	4.514	1.61381e-05	0.0012126	5.003	6.064	-290	NM_000787	promoter-TSS	DBH	6.049	6.079	4.819	5.188
chr17:42089611-42089669	1.098	4.698	3.525	0.000620425	0.014129	4.29	5.309	2757	NM_032376	intron	TMEM101	5.49	5.128	4.099	4.482
chr20:25235879-25236052	1.098	4.509	3.311	0.00126244	0.0219445	4.115	5.136	7260	NM_002862	intron	PYGB	5.144	5.128	3.749	4.482
chr7:135005167-135005303	1.098	4.264	3.088	0.00255257	0.0340071	3.905	4.892	88504	NM_182489	Intergenic	STRA8	5.144	4.64	3.991	3.819
chr9:131774014-131774122	1.097	4.51	3.31	0.00126451	0.0219625	4.115	5.139	16564	NM_020145	intron	SH3GLB2	5.1	5.179	3.749	4.482
chr9:38026500-38026570	1.096	5.523	4.481	1.8399e-05	0.00132125	5.049	6.116	42675	NM_003028	intron	SHB	6.049	6.182	4.616	5.482
chr1:45273572-45273661	1.096	4.634	3.419	0.000883719	0.0177303	4.216	5.264	-537	NM_001136537	promoter-TSS	BTBD19	4.958	5.571	4.199	4.234
chr15:78180499-78180534	1.096	4.58	3.324	0.00120968	0.0214327	4.199	5.184	38671	NR_027024	Intergenic	LOC645752	5.589	4.779	4.464	3.934
chr11:119246574-119246609	1.096	4.27	3.011	0.00323886	0.0397114	3.921	4.906	5844	NM_001243759	intron	USP2	5.1	4.711	3.285	4.556
chr6:43801045-43801188	1.095	5.099	4.017	0.000108506	0.00454771	4.657	5.696	-57648	NR_024478	Intergenic	LINC01512	5.711	5.681	4.687	4.626
chr5:149185450-149185703	1.094	5.162	4.068	8.99181e-05	0.00396201	4.723	5.749	34074	NM_001172699	intron	PPARGC1B	5.928	5.571	4.819	4.626
chr5:149895642-149895695	1.094	4.535	3.271	0.00143386	0.0238333	4.151	5.155	7995	NM_001543	intron	NDST1	5.346	4.964	3.61	4.693
chr21:47390304-47390369	1.094	4.331	3.158	0.00205552	0.0296735	3.959	4.961	-2547	NR_109931	Intergenic	LOC101928796	4.958	4.964	4.099	3.819
chr1:156084030-156084121	1.094	4.12	2.958	0.00380304	0.0438244	3.774	4.765	-385	NM_001282626	promoter-TSS	LMNA	4.688	4.843	3.991	3.556
chr3:50465855-50465891	1.093	4.792	3.417	0.000890917	0.0178069	4.395	5.394	63108	NR_111913	intron	CYB561D2	5.824	4.964	3.749	5.041
chr8:11308881-11308918	1.093	4.196	3	0.0033475	0.0406064	3.845	4.835	15376	NM_053279	intron	FAM167A	4.958	4.711	3.456	4.234
chr2:220341550-220341597	1.092	4.693	3.49	0.000697494	0.0152181	4.29	5.3	16040	NM_001173476	intron	SPEG	5.523	5.076	4.099	4.482
chr5:173147798-173147881	1.092	4.349	3.063	0.00276385	0.0357933	3.989	4.986	25372	NR_108027	intron	LINC01484	5.007	4.964	3.285	4.693
chr19:46274033-46274190	1.091	4.479	3.258	0.0014944	0.0244488	4.098	5.095	-1615	NM_175875	intron	SIX5	5.346	4.843	3.875	4.321
chr16:70726105-70726141	1.091	4.233	3.045	0.00291409	0.0371447	3.875	4.868	-6169	NM_138383	intron	MTSS1L	4.958	4.779	3.61	4.141
chr17:74925808-74925907	1.091	4.126	2.957	0.00381468	0.0439105	3.784	4.762	57129	NM_198955	intron	MGAT5B	4.958	4.566	3.749	3.819
chr17:75319279-75319395	1.09	4.964	3.811	0.000229421	0.00732882	4.537	5.561	3740	NM_006640	intron	2021-09-09	5.711	5.41	4.381	4.693
chr17:71953310-71953558	1.09	4.769	3.601	0.000478361	0.0118197	4.351	5.38	-128758	NR_027146	Intergenic	LINC00469	5.308	5.452	4.381	4.321
chr11:102255180-102255402	1.09	4.253	3.064	0.00275395	0.0357412	3.895	4.883	37186	NM_001256163	Intergenic	BIRC2	5.054	4.711	3.749	4.041
chr3:52081013-52081048	1.09	4.255	3.028	0.00307211	0.0384114	3.905	4.877	9430	NM_001947	Intergenic	DUSP7	5.268	4.487	3.875	3.934
chr2:237682934-237683062	1.09	4.111	2.941	0.00399792	0.0451203	3.774	4.748	204618	NM_020311	Intergenic	ACKR3	4.856	4.64	3.991	3.556
chr19:1042994-1043126	1.09	4.131	2.929	0.00414393	0.0462698	3.801	4.762	2958	NM_019112	exon	ABCA7	4.958	4.566	4.199	3.404
chr16:84985938-84986121	1.089	4.882	3.686	0.000357404	0.0097829	4.459	5.487	59111	NM_017740	Intergenic	ZDHHC7	5.523	5.452	4.099	4.819
chr7:143598869-143599130	1.089	4.566	3.382	0.00099969	0.0191024	4.17	5.183	172	NM_014719	intron	TCAF1	5.186	5.179	4.199	4.141
chr17:46081450-46081485	1.089	4.145	2.927	0.00417278	0.0464594	3.803	4.79	33145	NR_029687	Intergenic	MIR152	4.802	4.779	3.285	4.321
chr2:47313620-47313655	1.088	4.564	3.376	0.00102178	0.0193664	4.17	5.178	68879	NM_173649	TTS	C2orf61	5.228	5.128	4.199	4.141
chr4:7208798-7208873	1.088	4.58	3.34	0.00114899	0.0208225	4.188	5.198	14462	NM_020777	intron	SORCS2	5.268	5.128	3.749	4.626
chr14:104010292-104010327	1.088	4.484	3.279	0.00139978	0.0234798	4.098	5.104	14801	NM_152307	Intergenic	TRMT61A	5.186	5.021	3.875	4.321
chr11:2208098-2208164	1.088	4.246	3.042	0.00294625	0.0374149	3.896	4.87	13838	NR_039834	Intergenic	MIR4686	5.1	4.64	4.099	3.693
chr16:88539710-88539745	1.087	5.594	4.611	1.09508e-05	0.000925066	5.13	6.169	4402	NR_049821	intron	MIR5189	6.342	5.996	4.94	5.321
chr9:126235615-126235651	1.087	4.119	2.945	0.00394902	0.0447848	3.772	4.763	12268	NR_106972	intron	MIR7150	4.746	4.779	3.61	3.934
chr1:225959914-225959950	1.086	4.19	2.969	0.00367207	0.0429764	3.845	4.823	-5583	NM_001130440	Intergenic	SRP9	5.007	4.64	3.456	4.234
chr10:60727332-60727584	1.085	4.96	3.784	0.000253122	0.00776018	4.537	5.553	-31820	NR_108046	Intergenic	LINC00844	5.74	5.366	4.381	4.693
chr1:201665345-201665396	1.085	4.924	3.717	0.000320044	0.00915873	4.51	5.512	-23265	NR_049823	intron	MIR5191	5.796	5.228	4.616	4.404
chr16:85398944-85398979	1.085	4.455	3.226	0.00166014	0.026073	4.077	5.075	-59031	NR_049816	Intergenic	MIR5093	5.186	4.964	3.749	4.404
chr2:16100456-16100491	1.085	4.382	3.061	0.00277835	0.0359361	4.021	5.014	-18629	NR_110230	Intergenic	MYCNOS	5.007	5.021	3.285	4.757
chr1:161451602-161451661	1.085	4.206	3	0.00334702	0.0406064	3.841	4.851	-23573	NM_001136219	Intergenic	FCGR2A	4.627	5.076	3.749	3.934
chr6:36986138-36986218	1.084	4.494	3.274	0.00142277	0.0237424	4.112	5.107	12755	NM_173558	intron	FGD2	5.308	4.905	3.991	4.234
chr12:124907542-124907578	1.084	4.184	2.978	0.00357468	0.0423904	3.842	4.81	-85772	NR_106940	intron	MIR6880	5.054	4.566	3.991	3.693
chr16:88531580-88531652	1.083	5.008	3.83	0.000214772	0.00704202	4.584	5.595	-3710	NR_049821	intron	MIR5189	5.824	5.366	4.542	4.626
chr1:204317993-204318077	1.083	4.669	3.419	0.000884636	0.0177403	4.274	5.272	11022	NM_014935	intron	PLEKHA6	5.523	5.021	3.991	4.556
chr17:19249928-19250230	1.083	4.549	3.284	0.00137431	0.0231725	4.17	5.151	-2192	NR_031591	intron	MIR1180	5.523	4.779	4.199	4.141
chr11:73000034-73000382	1.082	6.012	5.214	8.8411e-07	0.000155631	5.534	6.574	17021	NM_001277208	intron	P2RY6	6.779	6.369	5.341	5.726
chr1:211665405-211665772	1.082	5.318	4.202	5.42471e-05	0.0028023	4.865	5.906	670	NM_183059	5'UTR	RD3	5.903	5.909	4.542	5.188
chr20:31104782-31104827	1.082	4.647	3.399	0.000946721	0.0184871	4.251	5.255	7043	NR_110619	intron	LOC101929698	5.383	5.128	3.875	4.626
chr16:58069230-58069266	1.081	4.603	3.338	0.00115584	0.0208839	4.216	5.21	9966	NM_002428	intron	MMP15	5.455	4.964	3.875	4.556
chr17:64429352-64429540	1.081	4.267	2.98	0.00355204	0.0422675	3.921	4.901	-16474	NR_110822	intron	PRKCA-AS1	4.958	4.843	3.285	4.556
chr12:48170227-48170263	1.08	4.334	3.094	0.00251136	0.0336816	3.965	4.965	3278	NM_017842	intron	SLC48A1	4.908	5.021	3.61	4.321
chr22:46749108-46749232	1.079	5.273	4.12	7.39705e-05	0.00343766	4.826	5.859	17872	NM_001282785	intron	TRMU	5.903	5.815	4.464	5.188
chr17:75422622-75422679	1.079	4.775	3.481	0.000719066	0.0155281	4.377	5.366	21500	NM_001293696	intron	2021-09-09	5.768	4.964	4.199	4.556
chr17:49008524-49008666	1.079	4.393	3.178	0.00193021	0.0285188	4.016	5.017	-63256	NM_001243877	Intergenic	TOB1	4.958	5.076	3.991	4.041
chr1:110592540-110592594	1.078	4.448	3.218	0.00169897	0.0263979	4.066	5.069	15344	NM_033088	intron	STRIP1	4.958	5.179	4.199	3.934
chr8:128878307-128878458	1.078	4.191	2.986	0.00349228	0.0417973	3.842	4.822	70175	NR_031609	intron	MIR1204	4.802	4.843	3.991	3.693
chr1:10965997-10966080	1.077	4.123	2.927	0.0041682	0.0464207	3.784	4.756	76055	NM_001170754	Intergenic	C1orf127	4.802	4.711	3.875	3.693
chr16:22981850-22981903	1.076	4.239	2.98	0.00356014	0.042333	3.895	4.857	156017	NM_006043	Intergenic	HS3ST2	5.228	4.487	3.749	4.041
chr14:69504656-69505082	1.075	5.398	4.311	3.58152e-05	0.00211149	4.947	5.975	58470	NR_073422	Intergenic	ACTN1-AS1	6.072	5.878	4.754	5.141
chr9:132154384-132154469	1.074	4.662	3.373	0.00103046	0.0194784	4.274	5.26	55225	NR_120685	Intergenic	LINC01503	5.556	4.964	3.991	4.556
chr10:73029635-73029734	1.074	4.417	3.153	0.00208957	0.0300312	4.056	5.024	-49325	NR_033413	intron	SLC29A3	5.268	4.779	4.293	3.819
chr8:11799723-11799787	1.074	4.123	2.921	0.00424566	0.0470159	3.784	4.756	32353	NM_001033018	Intergenic	DEFB136	4.802	4.711	3.749	3.819
chr15:78930398-78930434	1.073	4.599	3.332	0.00117914	0.0211296	4.216	5.197	3171	NM_000750	intron	CHRNB4	5.49	4.905	4.199	4.234
chr2:220341764-220341827	1.073	4.497	3.227	0.00165013	0.0259835	4.115	5.114	16262	NM_001173476	intron	SPEG	5.1	5.128	3.749	4.482
chr1:48314984-48315019	1.073	4.526	3.215	0.00171438	0.0265116	4.152	5.131	147560	NM_001194986	intron	TRABD2B	5.42	4.843	3.749	4.556
chr17:75385733-75385768	1.073	4.381	3.142	0.00216072	0.0306788	4.017	4.994	7385	NR_036200	intron	MIR4316	5.144	4.843	4.099	3.934
chr6:112060482-112060657	1.073	4.128	2.92	0.00425365	0.0470368	3.784	4.765	-19305	NM_153047	intron	FYN	4.688	4.843	3.749	3.819
chr1:182585555-182585645	1.072	4.656	3.421	0.000880726	0.0176871	4.264	5.255	1325	NR_036490	non-coding	LOC284648	5.383	5.128	4.293	4.234
chr7:2143374-2143419	1.072	4.387	3.127	0.00226606	0.0315773	4.008	5.015	129186	NM_003550	intron	MAD1L1	4.802	5.228	3.875	4.141
chr5:168199323-168199394	1.071	4.767	3.518	0.000636338	0.0143903	4.363	5.365	-4099	NR_029632	intron	MIR218-2	5.455	5.276	4.099	4.626
chr3:128130255-128130291	1.07	5.558	4.482	1.83763e-05	0.00132125	5.11	6.122	-52164	NR_037890	Intergenic	DNAJB8-AS1	6.304	5.939	5.341	4.878
chr9:136652891-136653064	1.07	5.038	3.747	0.000288523	0.00855443	4.62	5.621	-47901	NM_007101	intron	SARDH	5.877	5.366	4.199	5.041
chr2:218869053-218869088	1.07	4.833	3.569	0.00053447	0.0127286	4.431	5.42	-30586	NR_034176	Intergenic	RUFY4	5.711	5.128	4.381	4.482
chr3:185815760-185815850	1.07	4.694	3.352	0.00110419	0.020352	4.317	5.287	11096	NM_004454	intron	ETV5	5.346	5.228	4.94	3.693
chr6:137290828-137290962	1.07	4.313	3.061	0.00277745	0.0359355	3.958	4.928	23473	NR_027994	Intergenic	NHEG1	5.144	4.711	3.875	4.041
chr20:58012677-58012749	1.07	4.276	3.024	0.00311221	0.0387903	3.922	4.901	137231	NM_207033	Intergenic	EDN3	4.958	4.843	3.61	4.234
chr6:44047068-44047149	1.07	4.119	2.903	0.00446974	0.0485551	3.784	4.748	-4720	NR_125864	Intergenic	LOC101929705	4.856	4.64	3.749	3.819
chr16:57507221-57507303	1.069	5.436	4.169	6.15963e-05	0.00305467	5.004	5.994	10711	NM_032940	3'UTR	POLR2C	6.416	5.571	5.251	4.757
chr4:3771349-3771385	1.069	4.65	3.395	0.000958464	0.0186271	4.26	5.248	3071	NM_000683	Intergenic	ADRA2C	5.42	5.076	4.199	4.321
chr1:4786870-4787047	1.069	4.436	3.183	0.00189852	0.028179	4.066	5.046	71854	NM_001042478	intron	AJAP1	5.186	4.905	3.991	4.141
chr3:190231473-190231837	1.068	5.319	4.114	7.57761e-05	0.00349092	4.865	5.909	-185	NM_134470	promoter-TSS	IL1RAP	5.711	6.106	4.542	5.188
chr2:242704196-242704237	1.068	4.369	3.065	0.00274035	0.0356195	4.016	4.974	-12023	NM_022134	intron	GAL3ST2	5.383	4.566	3.991	4.041
chr2:43446549-43446744	1.067	4.786	3.517	0.000637417	0.0144014	4.388	5.374	7098	NM_006887	Intergenic	ZFP36L2	5.62	5.128	4.293	4.482
chr19:13166610-13166674	1.066	4.824	3.475	0.000735242	0.0157469	4.428	5.409	31247	NM_001271043	intron	NFIX	5.796	5.021	4.099	4.757
chr20:60596512-60596656	1.066	4.517	3.241	0.00158268	0.0254227	4.139	5.124	-43274	NR_130463	intron	MIR3195	5.228	5.021	3.875	4.404
chr5:148439925-148440146	1.065	4.553	3.296	0.00132488	0.0226932	4.17	5.157	2701	NM_024577	intron	SH3TC2	5.186	5.128	4.199	4.141
chr1:201437581-201437661	1.065	4.318	3.066	0.00273315	0.0355918	3.959	4.936	678	NM_012396	exon	PHLDA3	4.908	4.964	4.099	3.819
chr9:120174018-120174141	1.065	4.367	3.042	0.00294665	0.0374149	4.006	4.992	3237	NM_014010	intron	ASTN2	4.908	5.076	3.456	4.556
chr16:88545476-88545512	1.065	4.281	2.988	0.00346609	0.0416019	3.93	4.907	10168	NR_049821	intron	MIR5189	4.908	4.905	3.456	4.404
chr17:46072049-46072085	1.065	4.214	2.94	0.00400702	0.0451988	3.875	4.833	23745	NM_176096	Intergenic	CDK5RAP3	5.1	4.566	3.61	4.141
chr11:118792363-118792419	1.063	5.032	3.811	0.000229279	0.00732882	4.611	5.614	-10778	NM_182557	Intergenic	BCL9L	5.62	5.608	4.819	4.404
chr15:40391080-40391115	1.063	4.723	3.445	0.000811888	0.0168175	4.328	5.317	7189	NM_001003942	intron	BMF	5.455	5.179	4.099	4.556
chr14:93418452-93418524	1.063	4.698	3.403	0.000931838	0.0183293	4.311	5.292	29043	NM_001275	intron	CHGA	5.308	5.276	4.687	3.934
chr10:72994333-72994396	1.063	4.551	3.225	0.0016642	0.0260881	4.178	5.149	-16380	NR_038453	intron	UNC5B-AS1	5.455	4.843	3.875	4.482
chr7:30951377-30951413	1.062	4.256	3.006	0.00328173	0.0400761	3.905	4.876	-20	NM_198098	promoter-TSS	AQP1	4.908	4.843	3.875	3.934
chr1:204435344-204435380	1.062	4.264	2.917	0.00428699	0.047195	3.93	4.877	24112	NM_002646	intron	PIK3C2B	5.268	4.487	3.456	4.404
chr15:78974278-78974323	1.061	5.792	4.847	4.18704e-06	0.000478634	5.33	6.35	-40714	NM_001256567	Intergenic	CHRNB4	6.469	6.231	5.297	5.363
chr12:125088303-125088411	1.061	4.868	3.567	0.000537455	0.0127708	4.469	5.448	-36347	NM_001206654	Intergenic	NCOR2	5.768	5.128	4.381	4.556
chr16:75290607-75290647	1.061	4.575	3.289	0.00135614	0.0230129	4.199	5.172	-5101	NM_001170717	intron	BCAR1	5.268	5.076	4.464	3.934
chr9:139257099-139257146	1.061	4.575	3.289	0.00135614	0.0230129	4.199	5.172	1140	NM_001080849	intron	DNLZ	5.268	5.076	4.464	3.934
chr1:184591324-184591583	1.061	4.477	3.182	0.00190754	0.0282575	4.114	5.075	132587	NM_025191	3'UTR	EDEM3	5.308	4.843	4.293	3.934
chr1:1234663-1234698	1.061	4.346	3.066	0.00273714	0.0356037	3.993	4.956	-3131	NR_106784	intron	MIR6726	5.007	4.905	4.293	3.693
chr13:111085089-111085325	1.061	4.244	2.965	0.00372009	0.0432504	3.905	4.855	75319	NR_046583	intron	COL4A2-AS1	5.144	4.566	3.991	3.819
chr7:2052752-2052870	1.061	4.179	2.927	0.00416134	0.0463692	3.841	4.799	-72625	NM_001304525	intron	MAD1L1	4.958	4.64	3.749	3.934
chr7:30952712-30952747	1.061	4.179	2.927	0.00416134	0.0463692	3.841	4.799	1315	NM_198098	intron	AQP1	4.958	4.64	3.749	3.934
chr16:87404091-87404169	1.06	4.648	3.377	0.00101779	0.0193083	4.261	5.244	13269	NM_024735	intron	FBXO31	5.308	5.179	4.381	4.141
chr1:210757917-210758038	1.059	4.319	3.042	0.00294531	0.0374149	3.959	4.939	255338	NM_001170580	intron	HHAT	4.802	5.076	4.099	3.819
chr16:85398510-85398545	1.059	4.349	2.97	0.00366154	0.0429581	4.007	4.954	-58597	NR_049816	Intergenic	MIR5093	5.42	4.487	3.61	4.404
chr16:4994539-4995035	1.058	4.895	3.582	0.00051144	0.0124115	4.493	5.473	-7651	NM_002705	Intergenic	PPL	5.768	5.179	4.293	4.693
chr9:132082920-132083047	1.058	4.484	3.173	0.00195881	0.02877	4.12	5.081	-311	NM_001012715	promoter-TSS	C9orf106	5.383	4.779	4.099	4.141
chr17:42188332-42188408	1.057	5.317	4.16	6.36485e-05	0.00312308	4.879	5.888	12644	NM_001015053	intron	HDAC5	5.928	5.847	4.88	4.878
chr17:71543317-71543386	1.057	4.182	2.922	0.00423079	0.0469097	3.847	4.799	96875	NM_001144952	intron	SDK2	4.958	4.64	3.875	3.819
chr19:13274295-13274366	1.057	4.182	2.922	0.00423079	0.0469097	3.847	4.799	13049	NM_004907	Intergenic	IER2	4.958	4.64	3.875	3.819
chr20:56323721-56324051	1.056	4.528	3.23	0.00163708	0.0258429	4.158	5.124	-37294	NM_199171	Intergenic	PMEPA1	5.228	5.021	4.381	3.934
chr15:65678091-65678159	1.056	4.418	3.126	0.00227161	0.0316128	4.054	5.024	-7747	NM_004884	intron	IGDCC3	5.144	4.905	3.875	4.234
chr5:176271225-176271420	1.055	5.655	4.617	1.06902e-05	0.000913203	5.196	6.22	33763	NM_133369	intron	UNC5A	6.139	6.302	5.251	5.141
chr17:38488061-38488271	1.055	5.428	4.249	4.54814e-05	0.00248339	4.992	5.987	-10105	NM_001024809	intron	RARA	6.224	5.75	5.051	4.934
chr2:3698473-3698560	1.055	4.918	3.562	0.000547644	0.0129545	4.517	5.498	-7269	NM_018436	Intergenic	ALLC	5.768	5.228	4.099	4.934
chr2:218786919-218787030	1.055	4.61	3.254	0.00151504	0.0246291	4.237	5.2	-2016	NM_001308022	intron	TNS1	5.556	4.843	3.991	4.482
chr13:114831101-114831137	1.055	4.579	3.242	0.00157576	0.0253523	4.211	5.167	66976	NM_007368	intron	RASA3	5.49	4.843	4.381	4.041
chr7:31087141-31087177	1.055	4.36	3.041	0.00295614	0.0374196	4.007	4.971	-4917	NM_001199636	Intergenic	ADCYAP1R1	5.1	4.843	3.61	4.404
chr19:18855661-18855704	1.054	4.823	3.538	0.00059363	0.0137331	4.425	5.406	46431	NM_000095	intron	COMP	5.49	5.322	4.616	4.234
chr22:20885376-20885441	1.054	4.554	3.177	0.00193922	0.0285849	4.188	5.149	23074	NM_001293237	intron	MED15	5.455	4.843	3.749	4.626
chr9:139735888-139736074	1.053	6.141	5.306	5.93977e-07	0.000114693	5.674	6.684	-2886	NM_001080482	TTS	C9orf172	6.913	6.454	5.655	5.693
chr15:40390696-40390906	1.053	5.334	4.088	8.35232e-05	0.00373753	4.902	5.899	7486	NM_001003942	intron	BMF	6.117	5.681	4.616	5.188
chr8:37660326-37660373	1.053	4.409	3.082	0.0026061	0.0343942	4.054	5.01	5949	NM_032777	intron	ADGRA2	5.308	4.711	3.875	4.234
chr5:168603806-168603981	1.053	4.259	2.956	0.00382526	0.0439824	3.925	4.868	86804	NR_030311	intron	MIR585	4.958	4.779	4.293	3.556
chr9:129399597-129399639	1.051	5.291	4.077	8.70499e-05	0.00387069	4.854	5.864	22896	NM_001174146	intron	LMX1B	5.851	5.878	4.616	5.092
chr17:61558311-61558375	1.051	5.025	3.76	0.000275061	0.00827008	4.61	5.601	-3835	NM_152830	intron	ACE	5.711	5.492	4.464	4.757
chr17:76931362-76931406	1.051	4.671	3.33	0.00118404	0.0211845	4.284	5.268	-9912	NM_003255	Intergenic	TIMP2	5.308	5.228	3.875	4.693
chr11:119208765-119208879	1.051	4.681	3.309	0.00126843	0.0220099	4.311	5.26	2771	NM_001278431	TTS	C1QTNF5	5.556	4.964	4.687	3.934
chr17:4503199-4503285	1.051	4.317	3.003	0.0033138	0.0403339	3.965	4.931	15408	NM_001114974	intron	SMTNL2	4.958	4.905	3.61	4.321
chr17:73840941-73841297	1.05	6.051	5.182	1.01711e-06	0.000169464	5.587	6.595	-321	NM_199242	promoter-TSS	UNC13D	6.779	6.412	5.583	5.591
chr3:14473472-14473701	1.05	5.628	4.48	1.85285e-05	0.00132154	5.187	6.178	29511	NM_003043	intron	SLC6A6	6.416	5.939	5.385	4.989
chr4:3709649-3709741	1.05	4.63	3.309	0.00126881	0.0220099	4.252	5.22	-30113	NR_034136	Intergenic	LOC100133461	5.42	5.021	4.099	4.404
chr2:47261384-47261448	1.05	4.607	3.264	0.00146967	0.0241619	4.238	5.192	-92422	NM_001171511	intron	MCFD2	5.42	4.964	4.542	3.934
chr4:8608633-8608669	1.05	4.258	2.958	0.00379603	0.0437941	3.905	4.882	14264	NM_003652	intron	CPZ	4.688	5.076	3.875	3.934
chr17:36736276-36736387	1.049	4.839	3.517	0.000638203	0.0144093	4.447	5.416	25851	NM_025248	intron	SRCIN1	5.556	5.276	4.754	4.141
chr16:89134282-89134339	1.049	4.31	3.014	0.0032069	0.0395034	3.963	4.917	-25906	NM_174917	Intergenic	ACSF3	5.054	4.779	3.991	3.934
chr15:41061661-41061748	1.048	5.824	4.76	5.98781e-06	0.000608203	5.373	6.369	-454	NM_001130448	promoter-TSS	C15orf62	6.632	6.106	5.341	5.404
chr8:142882454-142882489	1.048	4.354	3.019	0.00315821	0.0391553	4.008	4.954	-14798	NR_031636	Intergenic	MIR1302-7	5.268	4.64	3.875	4.141
chr14:104689296-104689462	1.047	5.652	4.559	1.35076e-05	0.00107431	5.2	6.21	84319	NM_015656	Intergenic	KIF26A	6.264	6.157	4.996	5.404
chr2:23768384-23768613	1.047	5.591	4.455	2.03887e-05	0.00141124	5.142	6.152	160201	NM_052920	intron	KLHL29	6.224	6.079	4.88	5.404
chr8:143703525-143703659	1.047	5.12	3.806	0.000233548	0.00739652	4.711	5.681	-7759	NM_015193	Intergenic	ARC	5.953	5.41	4.94	4.482
chr20:48470253-48470424	1.047	4.698	3.365	0.00105902	0.0197487	4.309	5.292	41089	NR_048538	intron	SLC9A8	5.308	5.276	3.991	4.626
chr19:588342-588440	1.047	4.586	3.271	0.00143758	0.0238764	4.211	5.178	-1502	NM_001194	Intergenic	HCN2	5.228	5.128	4.381	4.041
chr12:133199185-133199228	1.047	4.483	3.141	0.00216657	0.0307293	4.115	5.088	3841	NM_012226	TTS	P2RX2	5.1	5.076	3.749	4.482
chrX:68115235-68115393	1.046	4.739	3.431	0.000850859	0.0173351	4.348	5.324	66474	NM_004429	Intergenic	EFNB1	5.42	5.228	4.293	4.404
chr16:89972811-89972879	1.046	4.636	3.305	0.0012845	0.0221935	4.261	5.22	-11442	NM_002386	intron	MC1R	5.42	5.021	4.381	4.141
chr1:203110042-203110195	1.046	4.49	3.177	0.00193427	0.0285488	4.12	5.091	13283	NM_000674	intron	ADORA1	5.054	5.128	4.199	4.041
chr17:75385514-75385549	1.046	4.431	3.122	0.00230217	0.0318999	4.07	5.032	7604	NR_036200	intron	MIR4316	5.1	4.964	4.099	4.041
chr17:72206720-72206778	1.046	4.342	3.022	0.00312946	0.0389823	3.992	4.949	2711	NR_026914	TTS	MGC16275	5.054	4.843	3.749	4.234
chr19:7683928-7684407	1.045	6.361	5.712	9.78199e-08	2.80504e-05	5.886	6.902	1843	NR_106850	TTS	MIR6792	7.035	6.768	5.757	6.015
chr7:28108510-28108617	1.045	4.304	2.934	0.00408237	0.0457549	3.973	4.91	-111512	NR_034097	intron	JAZF1-AS1	4.856	4.964	4.542	3.404
chr16:29189381-29189459	1.044	4.51	3.176	0.0019448	0.0286241	4.139	5.11	103257	NR_003369	Intergenic	RRN3P2	5.144	5.076	3.875	4.404
chr21:33448761-33449058	1.044	4.491	3.169	0.00198527	0.0290573	4.12	5.093	9698	NR_038033	Intergenic	LINC00159	5.007	5.179	4.199	4.041
chr1:44461982-44462041	1.044	4.41	3.083	0.00259684	0.0342935	4.056	5.009	4732	NM_152499	TTS	CCDC24	5.054	4.964	4.293	3.819
chr22:38560009-38560072	1.044	4.21	2.895	0.00458203	0.0493762	3.878	4.825	17720	NM_003560	intron	PLA2G6	4.746	4.905	4.199	3.556
chr10:43367034-43367160	1.043	5.882	4.872	3.77971e-06	0.000445907	5.426	6.428	89143	NM_014753	Intergenic	BMS1	6.601	6.255	5.297	5.556
chr15:40632473-40632541	1.042	5.143	3.886	0.000175603	0.00619431	4.723	5.713	661	NM_207380	intron	C15orf52	5.711	5.716	4.819	4.626
chr21:46405093-46405129	1.042	5.009	3.697	0.000343328	0.00962384	4.6	5.582	8890	NR_033840	Intergenic	LINC00163	5.711	5.452	4.381	4.819
chr16:15238274-15238310	1.042	4.864	3.548	0.000574077	0.0133984	4.468	5.439	-7476	NR_123721	Intergenic	PKD1P6-NPIPP1	5.556	5.322	4.616	4.321
chr19:47950393-47950551	1.042	4.63	3.269	0.00144608	0.0239475	4.251	5.223	24835	NM_015063	intron	SLC8A2	5.268	5.179	3.875	4.626
chr5:671890-672023	1.041	5.58	4.387	2.6617e-05	0.00171296	5.143	6.128	21553	NM_007030	intron	TPPP	6.379	5.878	5.051	5.234
chr2:23819002-23819163	1.041	5.04	3.747	0.000288437	0.00855443	4.621	5.62	210785	NM_052920	intron	KLHL29	5.49	5.75	4.616	4.626
chr1:203259793-203259844	1.041	4.618	3.244	0.00156399	0.0252083	4.253	5.197	2991	NR_117098	Intergenic	LINC01353	5.49	4.905	4.464	4.041
chr16:85268138-85268194	1.041	4.35	3.009	0.00325966	0.039885	3.992	4.965	-48398	NR_038859	Intergenic	LINC00311	4.802	5.128	3.749	4.234
chr22:20258430-20258566	1.04	5.207	3.941	0.000143533	0.00541322	4.788	5.768	-2682	NM_023004	Intergenic	RTN4R	5.928	5.608	4.819	4.757
chr2:242501196-242501244	1.039	5.142	3.875	0.000182702	0.00635955	4.722	5.71	-2662	NR_033346	intron	BOK-AS1	5.74	5.681	4.687	4.757
chr19:16568901-16569037	1.039	4.936	3.577	0.000519048	0.0124954	4.54	5.508	13854	NM_001258376	intron	EPS15L1	5.523	5.492	4.94	4.141
chr2:20412158-20412238	1.039	4.642	3.304	0.00128962	0.0222064	4.261	5.231	12729	NM_002997	intron	SDC1	5.186	5.276	4.381	4.141
chr22:23452843-23452926	1.039	4.577	3.215	0.00171531	0.0265116	4.21	5.162	31356	NM_014433	intron	RSPH14	5.42	4.905	4.099	4.321
chr2:218898455-218898490	1.039	4.461	3.118	0.00233122	0.0320509	4.098	5.06	-1184	NR_034176	Intergenic	RUFY4	5.1	5.021	3.875	4.321
chr1:226103397-226103659	1.038	4.583	3.241	0.00158204	0.0254227	4.21	5.172	6314	NR_106799	Intergenic	MIR6741	5.268	5.076	4.099	4.321
chr1:203097021-203097128	1.038	4.532	3.136	0.00220343	0.031111	4.181	5.113	239	NM_000674	intron	ADORA1	5.383	4.843	4.542	3.819
chr17:74537130-74537232	1.037	5.639	4.522	1.56684e-05	0.0011959	5.194	6.191	1060	NM_001077620	intron	PRCD	6.224	6.157	5.297	5.092
chr16:73061755-73061869	1.037	4.534	3.192	0.00184492	0.0277251	4.167	5.124	20462	NM_006885	intron	ZFHX3	5.228	5.021	4.099	4.234
chr2:8679638-8679683	1.037	4.532	3.081	0.00261539	0.0344618	4.178	5.114	44261	NR_110257	Intergenic	LOC101929567	5.589	4.64	3.875	4.482
chr9:132082697-132082757	1.037	4.352	3.001	0.00333222	0.0405143	4.008	4.949	-568	NM_001012715	promoter-TSS	C9orf106	5.186	4.711	3.875	4.141
chr21:47390717-47390848	1.036	5.907	4.893	3.45807e-06	0.000415294	5.454	6.448	-2101	NR_109931	Intergenic	LOC101928796	6.617	6.279	5.427	5.482
chr3:127997601-127998080	1.036	5.946	4.763	5.92059e-06	0.000605529	5.492	6.489	125541	NM_021937	intron	EEFSEC	6.722	6.255	5.051	5.934
chr10:43470204-43470289	1.036	5.712	4.622	1.05134e-05	0.000904435	5.265	6.259	6708	NR_126352	Intergenic	LINC01264	6.361	6.157	5.297	5.234
[truncated: 2,930 more rows]
