# Supplementary material for: KDM6B promotes activation of the oncogenic CDK4/6-pRB-E2F pathway by maintaining enhancer activity in MYCN-amplified neuroblastoma
Source: Nat Commun. 2021 Dec 10;12:7204. doi: 10.1038/s41467-021-27502-2 (PMC8664842; doi:10.1038/s41467-021-27502-2)
Supplement: Supplementary file 5 — Supplementary Data 2 [file 41467_2021_27502_MOESM5_ESM.xlsx]

## Sheet: H3K4me1 KDM6B KD
region	logFC	AveExpr	t	P.Value	adj.P.Val	siCtrl-H3K4me1.mean	si6B33-H3K4me1.mean	distance.to.TSS	refSeqID	annotation	gene	2190702_BE2C-si6B33-H3K4me1-1	2190703_BE2C-si6B33-H3K4me1-2	2190698_BE2C-siCtrl-H3K4me1-1	2190699_BE2C-siCtrl-H3K4me1-2
chr11:133815271-133817634	1.5	8.786	66.932	2.51394e-43	1.60269e-38	8.037	9.536	10196	NM_001277285	intron	IGSF9B	9.548	9.524	8.061	8.013
chr2:16083579-16083933	1.408	8.769	63.124	2.67983e-42	8.54224e-38	8.067	9.473	-1911	NR_110230	intron	MYCNOS	9.486	9.46	8.089	8.045
chr2:16366339-16367632	-1.086	9.685	-52.755	3.70306e-39	7.86924e-35	10.227	9.143	176437	NR_126559	Intergenic	GACAT3	9.101	9.186	10.255	10.199
chr2:16382892-16383553	-0.943	9.795	-51.308	1.13305e-38	1.80586e-34	10.265	9.325	192674	NR_126559	Intergenic	GACAT3	9.299	9.35	10.293	10.237
chr2:16505696-16507285	-0.795	9.546	-50.508	2.12917e-38	2.71477e-34	9.944	9.149	315942	NR_126559	Intergenic	GACAT3	9.162	9.136	9.966	9.921
chr2:16216697-16218913	-1.435	9.007	-47.187	3.25852e-37	3.46228e-33	9.723	8.291	27256	NR_126559	intron	GACAT3	8.261	8.322	9.764	9.683
chr2:16233501-16235391	-0.566	10.568	-46.119	8.15481e-37	7.42694e-33	10.85	10.286	43897	NR_126559	Intergenic	GACAT3	10.28	10.292	10.872	10.828
chr2:16265255-16266357	-1.211	8.607	-44.728	2.77588e-36	2.2121e-32	9.213	8.004	75257	NR_126559	Intergenic	GACAT3	7.979	8.028	9.237	9.188
chr2:16383658-16383949	-0.967	8.974	-43.875	5.99628e-36	4.2475e-32	9.457	8.492	193255	NR_126559	Intergenic	GACAT3	8.496	8.487	9.485	9.43
chr2:16263383-16264417	-0.718	9.386	-37.396	3.47196e-33	2.21344e-29	9.744	9.029	73351	NR_126559	Intergenic	GACAT3	8.99	9.067	9.775	9.713
chr16:85648700-85649832	2.115	7.025	36.75	6.92751e-33	4.01493e-29	5.974	8.085	2424	NM_014615	intron	GSE1	8.044	8.125	5.969	5.979
chr12:49686618-49687916	2.083	6.934	36.292	1.13824e-32	6.04711e-29	5.899	7.976	-1642	NM_006262	non-coding	PRPH	7.978	7.975	5.929	5.869
chr1:154942612-154943597	1.939	6.921	34.011	1.47949e-31	7.07702e-28	5.958	7.892	118	NM_001130040	5'UTR	SHC1	7.88	7.904	5.921	5.995
chr2:16382139-16382341	-1.274	8.101	-33.968	1.55412e-31	7.07702e-28	8.738	7.468	191691	NR_126559	Intergenic	GACAT3	7.397	7.538	8.774	8.701
chr5:151150104-151151592	2.289	6.607	33.793	1.90481e-31	8.09572e-28	5.471	7.753	221	NR_132346	promoter-TSS	LOC100652758	7.742	7.764	5.407	5.536
chr2:16189506-16191511	-0.739	9.496	-33.528	2.59947e-31	1.03576e-27	9.865	9.128	-40	NR_126559	promoter-TSS	GACAT3	9.108	9.149	9.91	9.82
chr22:21368232-21369828	1.712	7.122	33.102	4.30074e-31	1.61283e-27	6.272	7.979	-412	NM_001159554	promoter-TSS	P2RX6	8.011	7.948	6.268	6.276
chr2:16369543-16370220	-1.083	8.349	-31.878	1.89023e-30	6.34241e-27	8.89	7.811	179333	NR_126559	Intergenic	GACAT3	7.757	7.865	8.936	8.845
chr2:16574814-16575964	-0.628	9.316	-31.915	1.80567e-30	6.34241e-27	9.629	9.003	271745	NM_030797	Intergenic	FAM49A	8.975	9.032	9.665	9.593
chr1:1240133-1241451	1.277	7.715	31.784	2.1222e-30	6.76472e-27	7.079	8.354	2477	NM_030649	intron	ACAP3	8.403	8.306	7.108	7.051
chr2:16123407-16125608	-0.87	10.541	-31.56	2.80199e-30	8.50632e-27	10.976	10.107	-42663	NR_110230	Intergenic	MYCNOS	10.103	10.111	11.01	10.941
chr2:16370447-16370827	-1.246	8.001	-30.974	5.84059e-30	1.6925e-26	8.625	7.381	180088	NR_126559	Intergenic	GACAT3	7.345	7.418	8.678	8.571
chr22:46474768-46475529	3.01	5.812	30.575	9.70407e-30	2.6898e-26	4.328	7.319	-6728	NR_027033	Intergenic	MIRLET7BHG	7.343	7.294	4.289	4.367
chr2:220415886-220417261	2.659	6.001	30.311	1.3619e-29	3.61765e-26	4.688	7.333	-2705	NR_036082	intron	MIR3132	7.331	7.335	4.64	4.736
chr12:57029707-57030521	1.892	6.708	30.143	1.6906e-29	4.31117e-26	5.77	7.656	49	NM_013449	promoter-TSS	BAZ2A	7.686	7.626	5.817	5.722
chr7:128471171-128472893	1.248	7.502	29.869	2.41549e-29	5.92278e-26	6.882	8.127	1549	NM_001127487	intron	FLNC	8.14	8.114	6.925	6.838
chr17:46080439-46081511	1.242	7.488	29.604	3.41964e-29	8.07441e-26	6.87	8.11	32653	NM_001278198	Intergenic	CDK5RAP3	8.121	8.099	6.913	6.828
chr2:16244803-16246497	-0.524	9.26	-29.545	3.69821e-29	8.4203e-26	9.522	8.999	55101	NR_126559	Intergenic	GACAT3	8.983	9.015	9.551	9.493
chr16:29822549-29822908	1.818	6.73	29.061	7.04405e-29	1.54853e-25	5.827	7.642	-680	NM_001256442	promoter-TSS	PRRT2	7.597	7.686	5.864	5.79
chr11:75050613-75051852	0.896	8.051	29.021	7.43272e-29	1.5795e-25	7.604	8.5	-5003	NR_029891	intron	MIR326	8.508	8.492	7.633	7.575
chr11:105947311-105948397	2.701	5.911	28.918	8.53194e-29	1.69978e-25	4.578	7.265	-438	NM_015423	promoter-TSS	AASDHPPT	7.276	7.254	4.707	4.449
chr12:6559931-6561080	3.084	5.68	28.933	8.35809e-29	1.69978e-25	4.16	7.226	177	NR_015382	promoter-TSS	CD27-AS1	7.192	7.26	4.289	4.031
chr16:22201510-22202496	1.939	6.513	28.854	9.30631e-29	1.79787e-25	5.552	7.485	-15589	NM_013302	Intergenic	EEF2K	7.473	7.496	5.6	5.504
chr2:16382735-16382789	-1.213	7.667	-28.822	9.70507e-29	1.81976e-25	8.274	7.064	192213	NR_126559	Intergenic	GACAT3	7.002	7.127	8.298	8.25
chr9:140116760-140118073	2.166	6.301	28.634	1.25251e-28	2.28144e-25	5.229	7.386	-1642	NM_031297	Intergenic	RNF208	7.429	7.343	5.218	5.241
chr2:16405600-16405980	-0.745	8.594	-28.233	2.1661e-28	3.83592e-25	8.967	8.223	215241	NR_126559	Intergenic	GACAT3	8.238	8.207	9.004	8.93
chr2:16079555-16083450	2.149	11.294	28.134	2.48459e-28	4.28102e-25	10.22	12.369	342	NR_026766	intron	NA	12.334	12.405	10.234	10.206
chr2:16573352-16574311	-0.475	9.077	-28.045	2.81053e-28	4.71518e-25	9.315	8.84	273302	NM_030797	Intergenic	FAM49A	8.824	8.857	9.311	9.319
chr12:53894328-53894902	2.548	5.901	27.916	3.36107e-28	5.49423e-25	4.643	7.178	-90	NM_004178	promoter-TSS	TARBP2	7.142	7.214	4.707	4.579
chr11:66083830-66085136	0.925	7.903	27.714	4.45194e-28	7.0955e-25	7.444	8.366	32	NM_020404	promoter-TSS	CD248	8.389	8.344	7.451	7.436
chr5:139492736-139493726	3.235	5.443	27.431	6.62891e-28	1.03075e-24	3.853	7.064	-477	NM_005859	promoter-TSS	PURA	7.01	7.118	3.924	3.783
chr2:16500806-16501101	-1.061	7.789	-27.385	7.06993e-28	1.07315e-24	8.32	7.261	310405	NR_126559	Intergenic	GACAT3	7.272	7.25	8.355	8.286
chr22:23863045-23864325	1.061	7.621	27.212	9.03995e-28	1.2815e-24	7.094	8.153	-34518	NR_110539	Intergenic	LOC388882	8.184	8.122	7.1	7.088
chr11:71752186-71753025	2.252	6.1	27.196	9.24662e-28	1.2815e-24	4.987	7.228	27269	NR_104178	intron	LOC100128494	7.276	7.179	5.03	4.944
chr12:53895009-53895186	2.599	5.818	27.236	8.74323e-28	1.2815e-24	4.535	7.121	-279	NM_134324	promoter-TSS	TARBP2	7.076	7.167	4.61	4.46
chr2:27529663-27531457	2.444	5.884	27.199	9.21262e-28	1.2815e-24	4.678	7.109	570	NM_003353	TTS	UCN	7.142	7.075	4.678	4.679
chr9:135994863-135995511	1.779	6.562	27.161	9.71693e-28	1.31803e-24	5.681	7.454	1450	NM_001271776	intron	RALGDS	7.47	7.439	5.747	5.614
chr20:52210622-52211112	2.169	6.174	27.117	1.03582e-27	1.37575e-24	5.103	7.261	-11231	NM_006526	Intergenic	ZNF217	7.311	7.21	5.067	5.139
chr7:100486513-100487578	2.56	5.763	26.96	1.29523e-27	1.68518e-24	4.5	7.046	293	NM_001015072	TTS	UFSP1	7.015	7.077	4.518	4.483
chr7:150755016-150755370	2.618	5.683	26.877	1.46006e-27	1.86163e-24	4.394	6.995	-106	NM_001199692	promoter-TSS	SLC4A2	7.002	6.988	4.385	4.403
chr15:78267196-78268336	-1.815	6.652	-26.758	1.73398e-27	2.16755e-24	7.561	5.753	18801	NR_026998	Intergenic	LOC91450	5.698	5.808	7.594	7.528
chr2:16264532-16264787	-1.221	7.772	-26.74	1.77876e-27	2.18076e-24	8.383	7.165	74111	NR_126559	Intergenic	GACAT3	7.136	7.194	8.451	8.314
chr17:40831667-40832065	2.289	5.984	26.693	1.90495e-27	2.2914e-24	4.854	7.13	1979	NM_016602	exon	CCR10	7.168	7.092	4.814	4.895
chr8:144357508-144358779	2.913	5.439	26.52	2.44841e-27	2.89057e-24	4.008	6.899	5726	NR_120682	exon	MINCR	6.89	6.909	3.986	4.031
chr15:75075057-75076522	2.304	5.908	26.486	2.57094e-27	2.98004e-24	4.771	7.063	1365	NM_004383	intron	CSK	7.08	7.046	4.77	4.773
chr12:6642449-6643329	2.092	6.37	26.469	2.63614e-27	3.00105e-24	5.335	7.417	-682	NM_002046	promoter-TSS	GAPDH	7.504	7.33	5.269	5.402
chr17:74540136-74540548	1.851	6.355	26.341	3.17754e-27	3.55394e-24	5.438	7.283	4221	NM_001077620	non-coding	PRCD	7.296	7.269	5.446	5.431
chr10:72994163-72995630	0.974	7.658	26.21	3.85011e-27	4.23193e-24	7.173	8.146	-16912	NR_038453	intron	UNC5B-AS1	8.151	8.141	7.177	7.17
chr12:53895296-53895602	2.52	5.763	26.186	3.99185e-27	4.31337e-24	4.521	7.027	72	NM_134324	promoter-TSS	TARBP2	7.022	7.032	4.65	4.391
chr10:102757357-102758450	2.221	6.164	26.086	4.62491e-27	4.91412e-24	5.066	7.276	1040	NM_032429	intron	LZTS2	7.364	7.188	5.037	5.096
chr16:67880247-67880868	2.843	5.545	26.052	4.86064e-27	5.07992e-24	4.147	6.97	-261	NM_005796	promoter-TSS	NUTF2	6.93	7.009	4.001	4.294
chr1:2405448-2406987	-1.335	7.178	-26.03	5.01979e-27	5.16164e-24	7.848	6.515	-1536	NM_014638	intron	PLCH2	6.516	6.514	7.818	7.878
chr11:123430811-123432085	1.625	6.645	26.008	5.18847e-27	5.25041e-24	5.84	7.46	478	NM_001286564	intron	GRAMD1B	7.489	7.43	5.885	5.795
chr15:76633159-76633802	2.351	5.803	25.907	6.02868e-27	6.00532e-24	4.644	6.982	4416	NM_145805	exon	ISL2	6.983	6.981	4.678	4.61
chr2:16460929-16461735	-1.13	7.407	-25.508	1.09442e-26	1.07341e-23	7.974	6.845	270783	NR_126559	Intergenic	GACAT3	6.845	6.845	7.974	7.974
chr2:28578057-28579759	-1.273	7.22	-25.46	1.17661e-26	1.13653e-23	7.858	6.588	-36871	NM_005253	Intergenic	FOSL2	6.556	6.621	7.883	7.833
chr22:20233475-20234825	-1.614	6.772	-25.421	1.24835e-26	1.18784e-23	7.581	5.972	2584	NR_031618	intron	MIR1286	5.956	5.988	7.624	7.538
chr2:27294353-27295186	2.321	5.819	25.379	1.33098e-26	1.24784e-23	4.674	6.982	-203	NM_001134693	promoter-TSS	OST4	6.937	7.028	4.659	4.689
chr16:89987395-89988662	1.408	6.88	25.257	1.60228e-26	1.48042e-23	6.181	7.586	-388	NM_001197181	promoter-TSS	TUBB3	7.558	7.615	6.224	6.139
chr20:62797554-62798584	1.856	6.233	25.242	1.63877e-26	1.4925e-23	5.315	7.163	2242	NM_004535	intron	MYT1	7.156	7.171	5.312	5.318
chr11:65626571-65627412	2.981	5.245	25.089	2.06965e-26	1.85837e-23	3.785	6.74	-880	NM_025128	promoter-TSS	MUS81	6.734	6.746	3.841	3.728
chr12:54411713-54412029	2.237	5.881	25.008	2.33998e-26	2.07192e-23	4.777	7.002	1235	NM_153693	intron	HOXC6	6.979	7.025	4.669	4.886
chr15:74494796-74495511	1.777	6.456	24.972	2.47583e-26	2.16218e-23	5.575	7.348	66	NM_022369	promoter-TSS	STRA6	7.298	7.397	5.673	5.476
chr1:1282555-1283710	2.803	5.461	24.884	2.83251e-26	2.44024e-23	4.082	6.866	1359	NM_004421	intron	DVL1	6.789	6.943	4.046	4.119
chr20:60638211-60638970	2.906	5.363	24.819	3.13118e-26	2.66159e-23	3.936	6.821	-1267	NR_130463	intron	MIR3195	6.779	6.863	4.09	3.783
chr6:101849627-101851005	2.293	5.776	24.795	3.25261e-26	2.71246e-23	4.646	6.926	3455	NM_175768	intron	GRIK2	6.947	6.906	4.734	4.558
chr9:102860551-102861832	2.798	5.399	24.79	3.27613e-26	2.71246e-23	4.026	6.801	142	NM_015051	promoter-TSS	ERP44	6.771	6.832	3.891	4.161
chr12:122710340-122711086	3.037	5.131	24.45	5.55971e-26	4.54414e-23	3.646	6.654	-276	NR_103497	promoter-TSS	LOC101593348	6.642	6.666	3.68	3.612
chr2:220082697-220083346	2.951	5.234	24.392	6.08829e-26	4.85176e-23	3.788	6.714	690	NM_005689	exon	ABCB6	6.696	6.732	3.924	3.652
chr11:69458791-69459574	1.63	6.503	24.393	6.07339e-26	4.85176e-23	5.696	7.32	3310	NM_053056	intron	CCND1	7.332	7.309	5.783	5.609
chr16:67700975-67702130	2.378	5.598	24.33	6.70185e-26	5.27477e-23	4.428	6.79	836	NM_001012984	promoter-TSS	C16orf86	6.797	6.784	4.431	4.426
chr20:34206551-34207457	3.321	4.986	24.307	6.95031e-26	5.40361e-23	3.366	6.651	3195	NM_003116	intron	SPAG4	6.61	6.692	3.316	3.416
chr19:13949826-13950914	1.457	6.886	24.255	7.54046e-26	5.7918e-23	6.163	7.617	-2897	NR_029495	Intergenic	MIR23A	7.669	7.564	6.268	6.059
chr22:46480421-46481088	1.842	6.162	24.221	7.9614e-26	6.04232e-23	5.251	7.087	-1122	NR_027033	Intergenic	MIRLET7BHG	7.067	7.106	5.294	5.208
chr3:128129381-128131537	0.61	8.62	23.939	1.24505e-25	9.33817e-23	8.316	8.926	-51978	NR_037890	Intergenic	DNAJB8-AS1	8.942	8.91	8.38	8.251
chr14:77506058-77507130	1.231	7.012	23.814	1.51865e-25	1.12578e-22	6.402	7.63	-798	NR_110554	promoter-TSS	LOC283575	7.642	7.617	6.449	6.354
chr16:88570867-88572128	-1.592	6.566	-23.746	1.69583e-25	1.24267e-22	7.364	5.777	36172	NR_049821	intron	MIR5189	5.763	5.792	7.39	7.339
chr9:140061726-140063586	1.571	6.431	23.676	1.89646e-25	1.3739e-22	5.654	7.22	1066	NR_037416	TTS	MIR3621	7.221	7.218	5.654	5.654
chr11:121593056-121594202	1.875	6.039	23.645	1.99459e-25	1.42876e-22	5.114	6.98	270717	NM_003105	Intergenic	SORL1	6.993	6.967	5.109	5.118
chr2:20550552-20550942	3.083	5.084	23.597	2.15404e-25	1.52582e-22	3.578	6.627	-136	NM_001282752	promoter-TSS	PUM2	6.659	6.596	3.41	3.747
chr19:1274994-1275562	2.394	5.559	23.487	2.57446e-25	1.80359e-22	4.381	6.76	-242	NM_017914	promoter-TSS	C19orf24	6.779	6.74	4.508	4.255
chr3:132965063-132965957	1.52	6.683	23.441	2.77128e-25	1.9026e-22	5.928	7.447	10455	NR_110812	non-coding	TMEM108-AS1	7.402	7.491	6.044	5.813
chr15:78933545-78933733	1.724	6.341	23.44	2.77547e-25	1.9026e-22	5.489	7.205	-52	NM_000750	promoter-TSS	CHRNB4	7.263	7.148	5.569	5.408
chr2:16474387-16475157	0.679	8.206	23.357	3.17539e-25	2.15359e-22	7.867	8.547	284223	NR_126559	Intergenic	GACAT3	8.512	8.583	7.88	7.855
chr17:74541932-74542414	2.311	5.666	23.348	3.22441e-25	2.16382e-22	4.527	6.825	6052	NM_001077620	TTS	PRCD	6.843	6.808	4.688	4.367
chr17:80054419-80055126	3.524	4.759	23.299	3.49137e-25	2.31856e-22	3.048	6.524	1333	NM_004104	intron	FASN	6.565	6.484	3.078	3.018
chr12:56138744-56139954	2.164	5.793	23.285	3.57059e-25	2.34673e-22	4.727	6.878	2285	NM_005811	intron	GDF11	6.937	6.819	4.814	4.64
chr1:1241573-1241713	1.987	5.911	23.273	3.64602e-25	2.37185e-22	4.931	6.908	1626	NM_030649	intron	ACAP3	6.947	6.868	4.977	4.886
chr2:16380340-16380421	-0.867	8.664	-23.229	3.91272e-25	2.51963e-22	9.097	8.232	189832	NR_126559	Intergenic	GACAT3	8.221	8.244	9.181	9.013
chr12:50262302-50263716	0.532	8.58	23.072	5.06664e-25	3.1981e-22	8.315	8.846	-26097	NM_181708	3'UTR	BCDIN3D	8.85	8.843	8.348	8.282
chr16:53537185-53537836	3.215	4.87	23.074	5.04856e-25	3.1981e-22	3.305	6.482	-295	NM_022476	promoter-TSS	AKTIP	6.513	6.45	3.34	3.27
chr3:167452305-167453187	2.766	5.179	23.061	5.15706e-25	3.22326e-22	3.825	6.567	-95	NM_145859	promoter-TSS	PDCD10	6.55	6.584	3.94	3.71
chr7:94287044-94287833	2.183	5.657	23.032	5.41322e-25	3.35052e-22	4.584	6.752	1802	NM_001040152	intron	PEG10	6.745	6.759	4.508	4.66
chr22:30818957-30820203	2.351	5.511	23.025	5.47448e-25	3.35585e-22	4.356	6.69	-2031	NM_016498	3'UTR	MTFP1	6.69	6.689	4.251	4.46
chr22:28315211-28315754	2.599	5.286	22.965	6.04605e-25	3.67093e-22	4.013	6.59	119	NR_026962	promoter-TSS	TTC28-AS1	6.604	6.575	3.908	4.119
chr12:49688027-49688459	1.996	5.907	22.958	6.11348e-25	3.67686e-22	4.923	6.907	-666	NM_006262	promoter-TSS	PRPH	6.965	6.85	4.977	4.869
chr4:4407985-4409130	-1.36	7.029	-22.943	6.26238e-25	3.73121e-22	7.711	6.353	19868	NM_014392	intron	NSG1	6.422	6.284	7.773	7.649
chr15:57179139-57179899	2.336	5.499	22.935	6.34668e-25	3.74642e-22	4.351	6.672	31178	NR_015419	non-coding	LOC145783	6.648	6.695	4.42	4.281
chr17:40831037-40831531	2.451	5.369	22.863	7.1516e-25	4.18283e-22	4.167	6.598	-2236	NR_073573	TTS	PLEKHH3	6.625	6.571	4.186	4.147
chr5:159591785-159593093	0.966	7.525	22.842	7.40358e-25	4.20439e-22	7.043	8.01	-21935	NM_001130958	Intergenic	FABP6	7.955	8.065	7.034	7.053
chr1:1366870-1367597	-1.437	6.694	-22.853	7.27148e-25	4.20439e-22	7.415	5.981	2719	NR_125995	intron	LOC102724312	5.969	5.992	7.386	7.443
chr12:54446275-54447393	2.169	5.66	22.844	7.37989e-25	4.20439e-22	4.594	6.748	-827	NM_153633	promoter-TSS	HOXC4	6.763	6.732	4.508	4.679
chr11:65655898-65656217	2.834	5.06	22.838	7.45226e-25	4.20439e-22	3.676	6.481	-48	NM_198897	promoter-TSS	FIBP	6.484	6.477	3.699	3.652
chr20:42142307-42143302	3.43	4.799	22.832	7.53445e-25	4.21347e-22	3.131	6.519	-271	NM_015478	promoter-TSS	L3MBTL1	6.532	6.507	3.34	2.923
chr12:115121846-115122977	2.077	5.735	22.825	7.62263e-25	4.22572e-22	4.712	6.778	-443	NM_005996	promoter-TSS	TBX3	6.745	6.811	4.716	4.708
chr12:1701703-1702865	2.804	5.092	22.807	7.84666e-25	4.31242e-22	3.721	6.498	1047	NM_152441	exon	FBXL14	6.522	6.474	3.772	3.671
chr22:19840587-19841776	3.538	4.688	22.799	7.95608e-25	4.33518e-22	2.973	6.462	1189	NM_024627	intron	C22orf29	6.422	6.501	2.927	3.018
chr22:50963989-50964699	2.37	5.491	22.791	8.05482e-25	4.35179e-22	4.326	6.679	230	NM_001169110	promoter-TSS	SCO2	6.734	6.624	4.385	4.268
chr2:242255092-242255396	2.649	5.202	22.785	8.1431e-25	4.36251e-22	3.906	6.531	-32	NM_001282973	promoter-TSS	2021-09-02	6.507	6.556	3.858	3.953
chr9:119945867-119946864	1.328	6.904	22.723	9.02529e-25	4.75521e-22	6.244	7.571	-2886	NR_003708	intron	SNORA70C	7.497	7.645	6.287	6.201
chr17:74540665-74540768	2.476	5.414	22.727	8.97372e-25	4.75521e-22	4.198	6.656	4596	NM_001077620	non-coding	PRCD	6.633	6.68	4.35	4.046
chr2:16378072-16380231	-0.579	11.586	-22.711	9.21472e-25	4.81522e-22	11.874	11.298	188603	NR_126559	Intergenic	GACAT3	11.284	11.312	11.918	11.831
chr1:110881414-110882114	1.97	6.016	22.702	9.34615e-25	4.84419e-22	5.044	7.004	29	NR_036595	promoter-TSS	LOC440600	7.082	6.926	5.144	4.944
chr12:52593903-52594668	-1.735	6.284	-22.578	1.14946e-24	5.90972e-22	7.155	5.425	-8502	NM_182507	Intergenic	KRT80	5.503	5.347	7.18	7.13
chr1:249151565-249152577	3.254	4.77	22.486	1.3414e-24	6.84133e-22	3.189	6.402	1054	NM_001136036	intron	ZNF692	6.378	6.426	3.135	3.244
chr17:74704021-74705895	1.308	6.771	22.457	1.40892e-24	7.12867e-22	6.123	7.426	721	NR_130926	intron	MXRA7	7.467	7.386	6.161	6.085
chr19:7683033-7684616	-0.951	7.478	-22.433	1.46729e-24	7.36556e-22	7.955	7.005	1500	NR_106850	TTS	MIR6792	7.022	6.988	7.967	7.943
chr1:234859815-234860262	1.213	7.021	22.417	1.50875e-24	7.51452e-22	6.418	7.63	250	NR_038856	intron	LINC01132	7.575	7.686	6.476	6.36
chr2:16381552-16381588	-1.458	6.787	-22.396	1.56245e-24	7.72163e-22	7.518	6.064	191021	NR_126559	Intergenic	GACAT3	6.08	6.048	7.587	7.448
chr1:153538309-153539324	-1.618	6.349	-22.311	1.80447e-24	8.84912e-22	7.162	5.548	-511	NM_005978	promoter-TSS	S100A2	5.583	5.513	7.16	7.163
chr3:128200250-128200931	2.004	5.877	22.294	1.85538e-24	9.02932e-22	4.889	6.883	6173	NM_001145662	intron	GATA2	6.93	6.835	5.023	4.755
chr19:800555-801668	1.401	6.547	22.25	2.00082e-24	9.51914e-22	5.854	7.25	3720	NM_031991	intron	PTBP1	7.227	7.273	5.839	5.869
chr17:74540932-74541049	2.565	5.201	22.252	1.99327e-24	9.51914e-22	3.946	6.488	4870	NM_001077620	non-coding	PRCD	6.522	6.454	3.955	3.937
chr1:150533498-150534346	2.075	5.651	22.251	1.99752e-24	9.51914e-22	4.63	6.692	9517	NR_036211	TTS	MIR4257	6.676	6.709	4.61	4.65
chr22:46474151-46474657	3.04	5.077	22.223	2.09502e-24	9.89348e-22	3.593	6.601	-7473	NR_027033	Intergenic	MIRLET7BHG	6.55	6.651	3.316	3.871
chr22:46459586-46460544	1.8	6.011	22.19	2.21254e-24	1.03007e-21	5.123	6.915	-10041	NM_018280	Intergenic	PRR34	6.961	6.868	5.158	5.089
chr22:46449943-46450401	2.165	5.58	22.19	2.21357e-24	1.03007e-21	4.514	6.667	-148	NM_018280	promoter-TSS	PRR34	6.636	6.698	4.58	4.449
chr7:158496928-158497844	3.185	4.75	22.14	2.4097e-24	1.11321e-21	3.203	6.347	136	NR_104054	intron	NCAPG2	6.35	6.344	3.162	3.244
chr16:67563055-67564335	2.418	5.501	22.117	2.50533e-24	1.14906e-21	4.311	6.715	155	NM_001193523	5'UTR	FAM65A	6.622	6.808	4.42	4.202
chr2:27300996-27302097	1.505	6.377	22.112	2.52889e-24	1.15159e-21	5.633	7.133	112	NM_007046	5'UTR	EMILIN1	7.128	7.138	5.682	5.584
chr7:2553133-2553661	-2.216	5.639	-22.032	2.89713e-24	1.30991e-21	6.751	4.549	1234	NM_001166355	intron	LFNG	4.54	4.557	6.728	6.774
chr5:153853313-153853873	2.775	5.079	22.004	3.04294e-24	1.36615e-21	3.725	6.47	4231	NM_004821	TTS	HAND1	6.5	6.44	3.562	3.888
chr13:30087600-30088843	-1.675	6.233	-21.987	3.12992e-24	1.39338e-21	7.073	5.405	-26335	NR_046378	3'UTR	MTUS2-AS1	5.391	5.419	7.06	7.087
chr16:67203977-67204518	1.821	6.068	21.984	3.1473e-24	1.39338e-21	5.17	6.982	-152	NM_001276309	promoter-TSS	NOL3	6.954	7.009	5.023	5.318
chr15:78933869-78934170	2.18	5.597	21.964	3.25974e-24	1.42356e-21	4.524	6.691	-433	NM_000750	promoter-TSS	CHRNB4	6.701	6.68	4.669	4.379
chr22:46448767-46449789	1.782	5.967	21.964	3.26014e-24	1.42356e-21	5.088	6.861	-448	NR_027034	promoter-TSS	PRR34-AS1	6.882	6.84	5.116	5.06
chr2:242254272-242254893	2.581	5.144	21.904	3.60941e-24	1.56535e-21	3.881	6.44	-19	NM_006155	promoter-TSS	2021-09-02	6.405	6.474	3.891	3.871
chr10:74032344-74033209	1.947	5.739	21.813	4.22224e-24	1.81876e-21	4.78	6.716	-900	NM_019058	promoter-TSS	DDIT4	6.72	6.712	4.814	4.746
chr2:16500295-16500619	-1.124	7.246	-21.776	4.50052e-24	1.92562e-21	7.809	6.689	309908	NR_126559	Intergenic	GACAT3	6.616	6.762	7.854	7.763
chr16:46723049-46723344	2.315	5.409	21.755	4.6673e-24	1.98367e-21	4.272	6.572	-53	NM_018206	promoter-TSS	VPS35	6.547	6.596	4.397	4.147
chr1:201346519-201347360	-2.18	5.668	-21.738	4.80726e-24	2.01908e-21	6.761	4.595	-112	NM_001276347	promoter-TSS	TNNT2	4.489	4.701	6.758	6.765
chr1:183604304-183605280	2.928	4.881	21.737	4.81397e-24	2.01908e-21	3.455	6.349	284	NM_001270439	promoter-TSS	ARPC5	6.339	6.359	3.34	3.57
chr9:66493168-66494069	3.07	4.865	21.731	4.86937e-24	2.02897e-21	3.372	6.403	-650	NR_024496	promoter-TSS	PTGER4P2-CDK2AP2P2	6.462	6.344	3.215	3.528
chr17:40830359-40830676	2.102	5.554	21.675	5.35824e-24	2.21817e-21	4.521	6.609	-1470	NR_073573	TTS	PLEKHH3	6.616	6.603	4.57	4.472
chr2:220408069-220408869	2.304	5.35	21.625	5.84605e-24	2.4045e-21	4.221	6.506	18	NM_024536	promoter-TSS	CHPF	6.541	6.471	4.213	4.229
chr5:81046693-81047872	1.889	5.843	21.585	6.27357e-24	2.5638e-21	4.912	6.791	-211	NM_001256733	promoter-TSS	SSBP2	6.813	6.77	5.015	4.809
chr19:59030769-59031442	2.745	4.955	21.56	6.5522e-24	2.66061e-21	3.617	6.332	-180	NM_032792	promoter-TSS	ZBTB45	6.336	6.329	3.582	3.652
chr16:67208168-67208479	2.172	5.507	21.526	6.95024e-24	2.78674e-21	4.439	6.598	568	NM_001185057	exon	NOL3	6.547	6.648	4.385	4.494
chr16:46917362-46918293	3.056	4.762	21.527	6.93661e-24	2.78674e-21	3.277	6.295	-464	NM_133443	promoter-TSS	GPT2	6.318	6.273	3.364	3.191
chr20:34205353-34205837	2.483	5.331	21.498	7.30388e-24	2.91023e-21	4.113	6.578	1786	NM_003116	intron	SPAG4	6.562	6.593	4.338	3.888
chr8:49494086-49495369	1.081	7.128	21.49	7.39731e-24	2.91107e-21	6.592	7.672	30601	NR_105002	intron	LOC101929268	7.671	7.672	6.675	6.509
chr12:57030626-57030768	1.773	5.911	21.493	7.35837e-24	2.91107e-21	5.037	6.801	-534	NM_013449	promoter-TSS	BAZ2A	6.818	6.784	5.045	5.03
chr20:62743168-62744371	-1.166	6.959	-21.46	7.79365e-24	3.04823e-21	7.544	6.38	-5586	NM_005286	Intergenic	NPBWR2	6.398	6.362	7.558	7.53
chr22:19996534-19998153	-1.002	7.465	-21.433	8.1724e-24	3.17687e-21	7.968	6.967	6965	NM_001670	intron	ARVCF	7.004	6.931	8.024	7.912
chr5:180650042-180650363	2.566	5.084	21.411	8.50011e-24	3.28424e-21	3.83	6.372	-60	NR_045218	promoter-TSS	TRIM41	6.346	6.398	3.858	3.801
chr2:16384147-16384223	-1.218	7.306	-21.406	8.57743e-24	3.292e-21	7.915	6.702	193636	NR_126559	Intergenic	GACAT3	6.642	6.762	8.003	7.827
chr19:574454-575319	2.1	5.652	21.403	8.62348e-24	3.292e-21	4.618	6.705	2433	NM_001728	intron	BSG	6.766	6.645	4.743	4.494
chr17:56594696-56595710	3.067	4.831	21.396	8.72365e-24	3.30379e-21	3.34	6.369	48	NM_004687	promoter-TSS	MTMR4	6.449	6.288	3.241	3.44
chr12:6641201-6642327	1.571	6.327	21.394	8.75802e-24	3.30379e-21	5.552	7.114	-1807	NM_002046	TTS	GAPDH	7.188	7.041	5.605	5.498
chr11:72384774-72385273	2.8	4.999	21.366	9.20286e-24	3.431e-21	3.632	6.404	473	NM_002599	intron	PDE2A	6.435	6.373	3.824	3.44
chr7:100201278-100201716	3.189	4.74	21.368	9.16238e-24	3.431e-21	3.191	6.34	164	NR_038910	non-coding	PCOLCE-AS1	6.392	6.288	3.364	3.018
chr5:176882240-176883163	1.941	5.885	21.353	9.40816e-24	3.48714e-21	4.928	6.859	7376	NM_001174102	TTS	PRR7	6.923	6.795	5.074	4.782
chr19:58986858-58987771	2.768	4.977	21.336	9.69294e-24	3.57193e-21	3.626	6.367	-216	NM_017908	promoter-TSS	ZNF446	6.371	6.362	3.79	3.462
chr3:169379733-169380308	2.331	5.295	21.315	1.00523e-23	3.68309e-21	4.153	6.464	1542	NM_001205194	intron	MECOM	6.51	6.419	4.146	4.161
chr16:1758074-1758861	2.356	5.303	21.308	1.01784e-23	3.70796e-21	4.149	6.484	2247	NM_015133	intron	MAPK8IP3	6.478	6.491	4.017	4.281
chr11:133817904-133817994	1.747	5.973	21.275	1.07996e-23	3.88979e-21	5.112	6.848	8700	NM_001277285	intron	IGSF9B	6.868	6.829	5.023	5.201
chr2:47229649-47230516	-1.322	6.677	-21.278	1.07451e-23	3.88979e-21	7.341	6.022	-61089	NM_001171511	intron	MCFD2	6.028	6.016	7.363	7.318
chr5:110848143-110848543	2.301	5.356	21.214	1.20267e-23	4.30745e-21	4.229	6.511	-48	NM_139164	promoter-TSS	STARD4	6.494	6.527	4.09	4.367
chr20:62127868-62128331	1.863	5.754	21.18	1.27696e-23	4.54797e-21	4.838	6.69	2568	NM_001958	intron	EEF1A2	6.679	6.7	4.84	4.835
chr9:132401555-132403107	2.145	5.44	21.139	1.37236e-23	4.86061e-21	4.388	6.517	2117	NM_177999	intron	ASB6	6.532	6.501	4.338	4.438
chr15:78932941-78933426	1.486	6.471	21.095	1.48493e-23	5.23023e-21	5.737	7.215	403	NM_001256567	intron	CHRNB4	7.305	7.125	5.738	5.736
chr8:25315897-25316522	2.864	4.816	21.074	1.5407e-23	5.39687e-21	3.423	6.252	-226	NM_017634	promoter-TSS	KCTD9	6.248	6.257	3.34	3.506
chr2:24307232-24307475	1.898	5.796	21.069	1.55309e-23	5.41053e-21	4.86	6.749	-153	NM_001206802	promoter-TSS	TP53I3	6.723	6.776	4.985	4.736
chr16:777425-778588	2.281	5.461	21.063	1.5699e-23	5.43936e-21	4.341	6.605	761	NM_032304	exon	HAGHL	6.693	6.517	4.453	4.229
chr6:87861320-87862136	3.286	4.613	21.037	1.64553e-23	5.58262e-21	3.023	6.261	-3541	NM_015021	Intergenic	ZNF292	6.248	6.273	2.828	3.218
chr8:141108273-141109532	2.385	5.275	21.045	1.62248e-23	5.58262e-21	4.106	6.473	358958	NM_001160372	intron	TRAPPC9	6.419	6.527	4.226	3.985
chr8:103250674-103251745	2.109	5.548	21.04	1.63508e-23	5.58262e-21	4.511	6.608	136	NM_015713	promoter-TSS	RRM2B	6.565	6.651	4.63	4.391
chr1:161135562-161136357	3.107	4.812	21.037	1.64627e-23	5.58262e-21	3.3	6.372	-221	NM_000309	promoter-TSS	PPOX	6.388	6.355	3.582	3.018
chr9:66457610-66458357	2.651	5.043	21.032	1.65958e-23	5.59797e-21	3.747	6.374	695	NR_121647	intron	LINC01410	6.364	6.384	3.924	3.57
chr3:131099959-131100897	3.454	4.484	20.994	1.77715e-23	5.96301e-21	2.816	6.218	-87	NM_001171905	promoter-TSS	NUDT16	6.213	6.222	2.958	2.674
chr16:87887113-87887877	1.104	6.937	20.948	1.92677e-23	6.43119e-21	6.39	7.492	15605	NM_003486	intron	SLC7A5	7.486	7.498	6.435	6.345
chr5:180237108-180237295	2.056	5.516	20.938	1.96088e-23	6.51095e-21	4.506	6.549	-65	NM_001114617	promoter-TSS	MGAT1	6.516	6.581	4.529	4.483
chr5:180650517-180650827	2.829	4.966	20.927	1.99948e-23	6.6047e-21	3.588	6.383	409	NM_033549	non-coding	TRIM41	6.405	6.362	3.34	3.836
chr7:150777902-150778300	1.687	6.024	20.922	2.02075e-23	6.64055e-21	5.191	6.871	-131	NM_006712	promoter-TSS	FASTK	6.885	6.858	5.294	5.089
chr1:179713882-179714632	2.664	4.925	20.907	2.07244e-23	6.7755e-21	3.627	6.261	1959	NM_173509	intron	FAM163A	6.27	6.253	3.622	3.632
chr11:65627790-65628103	2.748	4.893	20.879	2.18259e-23	7.09921e-21	3.556	6.272	75	NM_025128	promoter-TSS	MUS81	6.318	6.226	3.499	3.612
chr9:73034355-73035559	1.992	5.559	20.875	2.19457e-23	7.10105e-21	4.579	6.559	-5384	NM_001206	Intergenic	KLF9	6.556	6.562	4.59	4.569
chr11:122932885-122933454	2.846	5.05	20.871	2.21134e-23	7.10105e-21	3.662	6.476	-127	NM_153201	promoter-TSS	HSPA8	6.471	6.481	3.34	3.985
chr16:67217022-67217718	1.884	5.697	20.87	2.21657e-23	7.10105e-21	4.771	6.643	513	NM_001040715	TTS	KIAA0895L	6.651	6.636	4.814	4.727
chr1:156718131-156718766	2.646	4.936	20.856	2.27242e-23	7.24355e-21	3.646	6.264	3094	NM_004494	intron	HDGF	6.267	6.261	3.602	3.69
chr10:71905112-71906734	2.879	5.078	20.825	2.40093e-23	7.61513e-21	3.673	6.519	573	NR_073593	exon	TYSND1	6.519	6.52	3.316	4.031
chr22:38027017-38027432	-1.789	5.994	-20.795	2.53611e-23	7.94866e-21	6.893	5.109	-8459	NM_018957	intron	SH3BP1	5.209	5.01	6.876	6.91
chr4:140655946-140657122	1.276	6.598	20.796	2.52948e-23	7.94866e-21	5.967	7.239	69612	NM_001204368	intron	MGST2	7.257	7.22	6.007	5.927
chr4:57301701-57301976	2.34	5.19	20.793	2.54349e-23	7.94866e-21	4.046	6.364	-37	NM_002703	promoter-TSS	PPAT	6.374	6.355	4.001	4.09
chr22:50945018-50946007	3.494	4.446	20.781	2.59861e-23	8.08129e-21	2.76	6.2	622	NM_033200	intron	LMF2	6.194	6.206	2.927	2.594
chr20:48631975-48633168	-1.427	6.548	-20.778	2.61482e-23	8.09224e-21	7.264	5.842	25594	NR_051976	Intergenic	TRERNA1	5.789	5.895	7.315	7.212
chr12:125001818-125003522	1.212	6.684	20.739	2.80286e-23	8.59078e-21	6.085	7.293	49340	NM_001206654	intron	NCOR2	7.291	7.294	6.062	6.107
chr7:104624084-104624807	2.525	5.051	20.741	2.79552e-23	8.59078e-21	3.819	6.318	7166	NR_039981	non-coding	LINC01004	6.339	6.296	3.718	3.921
chr17:79980694-79981194	2.406	5.13	20.72	2.89965e-23	8.84489e-21	3.954	6.337	-159	NM_001271006	promoter-TSS	CENPX	6.371	6.303	3.94	3.969
chr15:43802384-43803506	1.367	6.419	20.717	2.91548e-23	8.85083e-21	5.744	7.105	-238	NM_005657	promoter-TSS	TP53BP1	7.126	7.084	5.756	5.731
chr2:16370928-16370990	-1.169	7.086	-20.708	2.96458e-23	8.95725e-21	7.672	6.507	180410	NR_126559	Intergenic	GACAT3	6.465	6.549	7.739	7.605
chr6:56407123-56407882	2.13	5.385	20.692	3.05222e-23	9.13546e-21	4.341	6.455	100191	NM_015548	intron	DST	6.439	6.471	4.326	4.355
chr2:24298834-24299792	2.768	4.846	20.694	3.04036e-23	9.13546e-21	3.5	6.235	1	NM_016047	promoter-TSS	SF3B6	6.225	6.245	3.387	3.612
chr5:131594211-131595476	1.067	7.076	20.681	3.11261e-23	9.27267e-21	6.546	7.612	1493	NM_001131027	intron	PDLIM4	7.585	7.639	6.624	6.468
chr11:75919761-75920442	2.996	4.681	20.658	3.24503e-23	9.62219e-21	3.228	6.184	-2528	NM_004626	Intergenic	WNT11	6.221	6.148	3.292	3.163
chr14:69504058-69505434	-2.271	5.395	-20.648	3.30442e-23	9.75292e-21	6.535	4.279	58347	NR_073422	Intergenic	ACTN1-AS1	4.327	4.231	6.54	6.531
chr19:55898717-55899669	2.888	4.757	20.634	3.38801e-23	9.95356e-21	3.354	6.205	-356	NR_106863	promoter-TSS	MIR6805	6.255	6.156	3.316	3.393
chr19:18845539-18846657	-1.203	6.784	-20.613	3.52129e-23	1.02977e-20	7.387	6.188	51673	NM_001098482	intron	CRTC1	6.194	6.181	7.387	7.388
chr1:156851931-156852766	-1.789	5.994	-20.598	3.61665e-23	1.05283e-20	6.891	5.111	-11174	NM_001080471	TTS	PEAR1	5.096	5.126	6.949	6.834
chr17:7790873-7791612	2.331	5.243	20.576	3.76342e-23	1.09057e-20	4.102	6.413	-926	NM_005852	promoter-TSS	CHD3	6.478	6.348	4.173	4.031
chr11:73881821-73882434	3.277	4.522	20.573	3.78713e-23	1.09248e-20	2.938	6.165	20	NM_016147	promoter-TSS	PPME1	6.213	6.118	3.02	2.856
chr20:34204887-34205237	2.248	5.259	20.555	3.90693e-23	1.12196e-20	4.158	6.388	1253	NM_003116	exon	SPAG4	6.402	6.373	4.226	4.09
chr16:30381719-30382654	1.876	5.694	20.546	3.97529e-23	1.13647e-20	4.771	6.636	-665	NM_015527	promoter-TSS	TBC1D10B	6.595	6.677	4.814	4.727
chr16:3221484-3222419	3.077	4.597	20.531	4.08074e-23	1.16141e-20	3.106	6.141	27660	NR_132322	Intergenic	CASP16P	6.117	6.165	3.135	3.078
chr2:240161069-240162063	1.368	6.458	20.515	4.20215e-23	1.19065e-20	5.78	7.145	-44413	NR_026664	intron	MGC16025	7.138	7.152	5.868	5.693
chr3:132440762-132441780	2.424	5.106	20.513	4.22171e-23	1.19089e-20	3.922	6.322	32	NM_153240	promoter-TSS	NPHP3	6.371	6.273	3.891	3.953
chr4:120987563-120988217	2.608	4.927	20.498	4.33897e-23	1.21824e-20	3.656	6.236	123	NM_002358	5'UTR	MAD2L1	6.27	6.202	3.642	3.671
chr22:32600181-32600736	3.634	4.321	20.495	4.35685e-23	1.21824e-20	2.575	6.144	259	NM_001159545	promoter-TSS	RFPL2	6.166	6.122	2.684	2.466
chr1:1259998-1260559	3.238	4.517	20.483	4.45547e-23	1.24037e-20	2.953	6.141	136	NM_001029885	promoter-TSS	CPTP	6.15	6.131	2.828	3.078
chr16:11033590-11034478	3.086	4.623	20.48	4.48309e-23	1.24264e-20	3.127	6.172	2223	NM_014015	intron	DEXI	6.146	6.197	3.266	2.987
chr2:242823252-242824164	1.263	6.557	20.464	4.61261e-23	1.273e-20	5.932	7.191	194	NR_110220	intron	LINC01237	7.18	7.202	5.933	5.931
chr16:29823017-29823052	2.085	5.596	20.46	4.64277e-23	1.2758e-20	4.57	6.643	-374	NM_001256442	promoter-TSS	PRRT2	6.538	6.748	4.55	4.59
chr11:121525852-121526647	2.677	4.848	20.448	4.74831e-23	1.2992e-20	3.545	6.191	203338	NM_003105	Intergenic	SORL1	6.19	6.193	3.541	3.549
chr5:5422155-5422609	2.608	5.023	20.428	4.92874e-23	1.34281e-20	3.752	6.331	-404	NM_015325	promoter-TSS	ICE1	6.385	6.277	3.582	3.921
chr1:249152698-249153184	2.663	4.871	20.424	4.96247e-23	1.34624e-20	3.575	6.207	184	NM_001136036	5'UTR	ZNF692	6.213	6.202	3.499	3.652
chr14:77498946-77499935	1.24	6.719	20.421	4.99121e-23	1.3483e-20	6.104	7.342	-4399	NM_024496	Intergenic	IRF2BPL	7.345	7.339	6.207	6.002
chr17:79302407-79303954	-0.829	7.568	-20.403	5.15603e-23	1.38695e-20	7.985	7.156	1293	NM_178520	intron	TMEM105	7.194	7.118	7.995	7.975
chr22:24199834-24200313	2.963	4.743	20.389	5.28899e-23	1.41674e-20	3.304	6.229	34	NM_001024939	promoter-TSS	SLC2A11	6.314	6.144	3.364	3.244
chr11:67007016-67007509	2.75	4.818	20.347	5.71226e-23	1.52371e-20	3.481	6.198	-243	NM_001256405	promoter-TSS	KDM2A	6.252	6.144	3.455	3.506
chr13:52360112-52360730	1.287	6.558	20.344	5.74614e-23	1.52637e-20	5.922	7.204	17877	NM_024705	intron	DHRS12	7.244	7.163	5.881	5.963
chr14:24615795-24616175	2.388	5.109	20.298	6.24371e-23	1.65166e-20	3.941	6.309	-99	NM_001310332	promoter-TSS	RNF31	6.292	6.326	4.046	3.836
chr3:122102443-122103179	3.089	4.542	20.257	6.72848e-23	1.77254e-20	3.049	6.092	-212	NM_014367	promoter-TSS	FAM162A	6.092	6.092	3.02	3.078
chr1:2120706-2121512	2.227	5.394	20.251	6.80544e-23	1.78543e-20	4.303	6.511	5105	NM_001282673	non-coding	FAAP20	6.613	6.409	4.35	4.255
chr16:2203414-2203509	2.759	4.786	20.24	6.95281e-23	1.80709e-20	3.445	6.171	1644	NR_002736	3'UTR	SNORD60	6.206	6.135	3.52	3.369
chr21:47648243-47649223	2.076	5.443	20.239	6.95596e-23	1.80709e-20	4.425	6.486	5	NM_001145437	promoter-TSS	LSS	6.528	6.444	4.518	4.331
chr14:24582988-24584111	2.979	4.725	20.238	6.97301e-23	1.80709e-20	3.277	6.221	-356	NM_001163484	promoter-TSS	DCAF11	6.17	6.273	3.477	3.078
chr2:219827959-219828386	2.616	5.024	20.209	7.35034e-23	1.88951e-20	3.746	6.338	3823	NM_003936	Intergenic	CDK5R2	6.339	6.337	3.986	3.506
chr2:198364547-198364918	2.551	4.948	20.211	7.33012e-23	1.88951e-20	3.704	6.229	12	NM_001202485	promoter-TSS	HSPE1-MOB4	6.182	6.277	3.718	3.69
chr6:3227953-3228373	2.638	4.87	20.19	7.62023e-23	1.95102e-20	3.586	6.194	-195	NM_178012	promoter-TSS	TUBB2B	6.24	6.148	3.582	3.591
chr17:77784887-77785410	1.989	5.488	20.175	7.82538e-23	1.99553e-20	4.511	6.486	-14234	NM_020649	Intergenic	CBX8	6.522	6.45	4.497	4.526
chr20:62786083-62787086	-1.643	6.121	-20.155	8.1266e-23	2.06409e-20	6.946	5.309	-9242	NM_004535	Intergenic	MYT1	5.384	5.233	6.987	6.904
chr10:6243537-6244820	2.898	4.733	20.152	8.16678e-23	2.06606e-20	3.325	6.187	-661	NM_004566	promoter-TSS	PFKFB3	6.255	6.118	3.433	3.218
chr11:85396399-85397074	3.105	4.519	20.124	8.59749e-23	2.14217e-20	3.018	6.077	583	NM_152723	exon	CCDC89	6.097	6.057	3.049	2.987
chr19:1409167-1410034	2.435	5.172	20.128	8.53488e-23	2.14217e-20	3.982	6.393	2033	NM_170711	intron	DAZAP1	6.491	6.296	4.075	3.888
chr8:11311633-11312581	-1.351	6.531	-20.124	8.60202e-23	2.14217e-20	7.208	5.862	12169	NM_053279	intron	FAM167A	5.83	5.895	7.247	7.17
chr5:71461658-71462602	1.288	6.502	20.125	8.58322e-23	2.14217e-20	5.865	7.149	-3164	NR_039967	intron	MIR4803	7.162	7.136	5.917	5.813
chr3:160472664-160473485	2.044	5.457	20.121	8.65006e-23	2.14575e-20	4.454	6.483	-921	NM_139245	promoter-TSS	PPM1L	6.455	6.511	4.35	4.558
chr10:103876779-103877883	1.191	6.687	20.103	8.94791e-23	2.21104e-20	6.097	7.285	-2608	NM_003893	intron	LDB1	7.272	7.298	6.154	6.04
chr17:78448490-78449574	2.093	5.402	20.097	9.04636e-23	2.22673e-20	4.377	6.452	1372	NM_002522	intron	NPTX1	6.513	6.391	4.338	4.415
chr5:133442611-133443518	-1.409	6.383	-20.089	9.16847e-23	2.24068e-20	7.091	5.686	-7337	NM_003202	Intergenic	TCF7	5.647	5.725	7.091	7.09
chr20:32260969-32261675	2.264	5.223	20.089	9.17333e-23	2.24068e-20	4.115	6.36	942	NM_031232	intron	NECAB3	6.412	6.307	4.199	4.031
chr10:131766299-131767168	2.125	5.35	20.08	9.33134e-23	2.27058e-20	4.307	6.418	-4643	NM_001005463	Intergenic	EBF3	6.378	6.457	4.385	4.229
chr8:144681016-144681777	2.292	5.214	20.07	9.51079e-23	2.30545e-20	4.094	6.364	1323	NM_032862	exon	TIGD5	6.412	6.315	3.971	4.216
chr16:1428212-1429377	2.801	4.909	20.046	9.92763e-23	2.39737e-20	3.546	6.311	889	NM_001193389	intron	UNKL	6.374	6.249	3.292	3.801
chr12:58158964-58159444	2.474	4.975	20.04	1.00382e-22	2.41492e-20	3.768	6.216	1772	NM_000785	exon	CYP27B1	6.252	6.181	3.754	3.783
chr11:31833453-31834319	2.456	4.984	20.033	1.01796e-22	2.43156e-20	3.786	6.218	4	NM_001310158	promoter-TSS	PAX6	6.198	6.238	3.736	3.836
chr2:27603203-27604051	2.792	4.771	20.033	1.01836e-22	2.43156e-20	3.413	6.174	-16	NM_144631	promoter-TSS	ZNF513	6.158	6.189	3.582	3.244
chr16:67968474-67969351	2.982	4.59	20.012	1.05906e-22	2.51931e-20	3.147	6.086	1867	NM_002801	intron	PSMB10	6.08	6.092	3.049	3.244
chr9:137249710-137250867	-1.689	5.957	-20.008	1.0663e-22	2.52709e-20	6.804	5.123	-20852	NM_001291920	intron	RXRA	5.104	5.143	6.795	6.814
chr3:126703175-126704795	1.179	6.66	19.973	1.13756e-22	2.68598e-20	6.078	7.252	-3452	NM_032242	Intergenic	PLXNA1	7.272	7.232	6.088	6.067
chr10:74033315-74033773	2.09	5.396	19.94	1.20952e-22	2.83999e-20	4.37	6.445	-133	NM_019058	promoter-TSS	DDIT4	6.481	6.409	4.486	4.255
chr21:48054670-48055667	3.379	4.41	19.939	1.21169e-22	2.83999e-20	2.781	6.107	-338	NM_001286677	promoter-TSS	PRMT2	6.05	6.165	2.927	2.635
chr5:137946154-137947202	2.243	5.179	19.899	1.3059e-22	3.03845e-20	4.082	6.306	-35360	NM_004134	Intergenic	HSPA9	6.35	6.261	4.104	4.061
chr21:40555345-40555607	2.906	4.695	19.901	1.30132e-22	3.03845e-20	3.284	6.155	-36	NM_001261824	promoter-TSS	PSMG1	6.097	6.214	3.433	3.135
chr20:45985838-45986228	1.213	6.594	19.892	1.32196e-22	3.06464e-20	5.995	7.203	-400	NM_001281778	promoter-TSS	ZMYND8	7.227	7.179	6.014	5.975
chr1:227127135-227128050	2.802	4.71	19.848	1.43627e-22	3.31758e-20	3.349	6.117	-345	NM_020247	promoter-TSS	COQ8A	6.154	6.079	3.455	3.244
chr1:169454764-169455415	2.517	4.901	19.842	1.45209e-22	3.342e-20	3.675	6.165	118	NM_006996	5'UTR	SLC19A2	6.146	6.185	3.718	3.632
chr17:40718385-40719228	2.792	4.684	19.829	1.48681e-22	3.40961e-20	3.329	6.086	-271	NM_198205	promoter-TSS	MLX	6.067	6.105	3.266	3.393
chr6:126110863-126112169	1.9	5.567	19.794	1.58696e-22	3.62624e-20	4.633	6.521	-393	NM_001122842	promoter-TSS	NCOA7	6.487	6.556	4.707	4.558
chr2:16503090-16504275	-0.459	9.099	-19.784	1.61823e-22	3.68206e-20	9.328	8.872	313134	NR_126559	Intergenic	GACAT3	8.848	8.895	9.38	9.276
chr9:140095152-140095744	2.088	5.383	19.782	1.62294e-22	3.68206e-20	4.358	6.432	-285	NM_001128228	promoter-TSS	TPRN	6.36	6.504	4.326	4.391
chr16:89631014-89631870	1.749	5.793	19.78	1.62987e-22	3.68466e-20	4.931	6.672	3604	NR_002450	3'UTR	SNORD68	6.701	6.642	5.037	4.826
chr10:43485950-43487544	-1.272	6.716	-19.766	1.67495e-22	3.77319e-20	7.354	6.086	-6264	NR_049836	Intergenic	MIR5100	6.071	6.101	7.419	7.289
chr10:21822288-21823163	2.901	4.641	19.731	1.78653e-22	4.01038e-20	3.236	6.096	-375	NM_001195628	promoter-TSS	MLLT10	6.122	6.07	3.078	3.393
chr1:2162696-2163212	2.535	4.869	19.726	1.80422e-22	4.03589e-20	3.635	6.143	2820	NM_003036	intron	SKI	6.142	6.144	3.699	3.57
chr3:105223005-105224062	1.774	5.721	19.719	1.82751e-22	4.05948e-20	4.849	6.612	137977	NM_001627	intron	ALCAM	6.659	6.565	4.898	4.8
chr20:62611359-62611948	1.804	5.702	19.719	1.82632e-22	4.05948e-20	4.816	6.607	-659	NM_080621	promoter-TSS	SAMD10	6.668	6.546	4.779	4.852
chr10:102820814-102821614	2.134	5.238	19.699	1.89769e-22	4.19575e-20	4.194	6.311	215	NM_030929	5'UTR	KAZALD1	6.325	6.296	4.213	4.175
chr17:73389601-73390259	3.671	4.187	19.698	1.90201e-22	4.19575e-20	2.429	6.028	11859	NM_002086	intron	GRB2	5.983	6.074	2.438	2.42
chr17:48286765-48287740	-1.285	6.526	-19.686	1.94322e-22	4.25905e-20	7.171	5.89	-4802	NR_110806	Intergenic	LOC101927230	5.885	5.895	7.172	7.17
chr6:87864590-87865323	3.308	4.618	19.686	1.94407e-22	4.25905e-20	3.014	6.28	-312	NM_015021	promoter-TSS	ZNF292	6.182	6.377	3.316	2.712
chr6:50793375-50793990	2.351	5.142	19.67	2.00503e-22	4.37755e-20	3.992	6.325	7244	NM_003221	intron	TFAP2B	6.233	6.416	4.046	3.937
chr1:234746489-234746972	2.096	5.355	19.656	2.05855e-22	4.47908e-20	4.329	6.406	-1460	NM_001077397	Intergenic	IRF2BP2	6.415	6.398	4.186	4.472
chr12:49627396-49627931	1.705	5.788	19.647	2.09236e-22	4.53714e-20	4.949	6.645	5955	NM_001303115	intron	TUBA1C	6.601	6.689	4.938	4.96
chr7:2145990-2146896	-1.405	6.388	-19.634	2.14295e-22	4.62935e-20	7.093	5.694	126140	NM_001304524	intron	MAD1L1	5.601	5.786	7.089	7.096
chr19:1274136-1274715	1.966	5.451	19.633	2.1494e-22	4.62935e-20	4.486	6.439	-1094	NM_017914	non-coding	C19orf24	6.452	6.426	4.57	4.403
chr16:1361338-1361880	3.261	4.433	19.63	2.16156e-22	4.63986e-20	2.862	6.067	1981	NM_194259	intron	UBE2I	6.092	6.043	2.646	3.078
chr1:227975050-227976315	1.986	5.414	19.627	2.17169e-22	4.64595e-20	4.44	6.411	-27735	NM_183062	Intergenic	PRSS38	6.449	6.373	4.431	4.449
chr3:183894095-183895101	1.766	5.701	19.6	2.28533e-22	4.87271e-20	4.832	6.588	1964	NM_001311198	intron	AP2M1	6.556	6.621	4.89	4.773
chr2:133110026-133110566	3.678	4.303	19.572	2.4101e-22	5.11633e-20	2.538	6.146	45579	NM_001304449	Intergenic	ZNF806	6.259	6.034	2.566	2.51
chr12:132379904-132381190	2.122	5.337	19.567	2.4332e-22	5.11633e-20	4.298	6.401	1268	NM_003565	intron	ULK1	6.484	6.318	4.264	4.331
chr11:133805866-133807289	0.574	8.116	19.571	2.41629e-22	5.11633e-20	7.83	8.404	20071	NM_001277285	intron	IGSF9B	8.386	8.423	7.813	7.848
chr6:160182413-160183164	3.132	4.458	19.567	2.43496e-22	5.11633e-20	2.947	6.031	-200	NM_005891	promoter-TSS	ACAT2	6.028	6.034	3.107	2.786
chr8:67579219-67579790	3.46	4.257	19.566	2.43971e-22	5.11633e-20	2.597	5.992	-53	NM_025054	promoter-TSS	VCPIP1	5.997	5.988	2.482	2.712
chr15:91478195-91478568	3.105	4.624	19.557	2.4806e-22	5.18502e-20	3.12	6.18	167	NM_018671	5'UTR	UNC45A	6.303	6.057	3.078	3.163
chr1:234747073-234747554	1.883	5.524	19.536	2.57744e-22	5.36982e-20	4.6	6.47	-2043	NM_001077397	Intergenic	IRF2BP2	6.449	6.491	4.55	4.65
chr15:64995032-64995689	2.098	5.26	19.528	2.61849e-22	5.408e-20	4.234	6.314	119	NM_001301302	5'UTR	OAZ2	6.339	6.288	4.213	4.255
chr16:30669194-30669815	2.477	4.917	19.529	2.61336e-22	5.408e-20	3.71	6.162	-1335	NM_001105079	Intergenic	FBRS	6.134	6.189	3.807	3.612
chr1:174968743-174969228	2.329	5.134	19.528	2.62121e-22	5.408e-20	3.997	6.302	94	NM_014412	promoter-TSS	CACYBP	6.374	6.23	3.875	4.119
chr17:42084276-42084493	1.84	5.573	19.524	2.63761e-22	5.42429e-20	4.669	6.498	2353	NM_153006	intron	NAGS	6.468	6.527	4.688	4.65
chr9:34646911-34647167	2.336	5.012	19.521	2.65548e-22	5.44347e-20	3.872	6.186	453	NM_000155	intron	GALT	6.166	6.206	3.891	3.854
chr16:88717242-88718142	1.876	5.554	19.517	2.67171e-22	5.45919e-20	4.633	6.495	-200	NM_000101	promoter-TSS	CYBA	6.497	6.494	4.539	4.727
chr19:52692633-52693356	2.541	4.822	19.515	2.68482e-22	5.46846e-20	3.586	6.098	-60	NR_033500	promoter-TSS	PPP2R1A	6.105	6.092	3.602	3.57
chr12:53773037-53773737	1.867	5.622	19.499	2.76824e-22	5.62041e-20	4.704	6.56	-592	NM_001251825	promoter-TSS	SP1	6.583	6.537	4.84	4.569
chr10:104169780-104170676	1.476	6.079	19.49	2.8125e-22	5.69213e-20	5.351	6.82	-1187	NR_073110	intron	PSD	6.825	6.816	5.384	5.318
chr4:2062637-2063429	3.122	4.462	19.482	2.85629e-22	5.76247e-20	2.955	6.028	1794	NM_178557	intron	NAT8L	6.092	5.964	3.02	2.89
chr16:30786697-30786961	3.615	4.216	19.478	2.87916e-22	5.77208e-20	2.485	6.029	11694	NM_001080417	3'UTR	ZNF629	5.992	6.066	2.296	2.674
chr10:134350751-134351213	2.207	5.14	19.479	2.87359e-22	5.77208e-20	4.061	6.248	-371	NM_005539	promoter-TSS	INPP5A	6.217	6.28	4.046	4.076
chr17:75370412-75370781	1.67	5.814	19.467	2.94241e-22	5.8804e-20	4.992	6.654	1325	NM_001113493	intron	2021-09-09	6.61	6.698	5.015	4.968
chr16:29820695-29820922	2.297	5.123	19.452	3.02668e-22	6.02889e-20	4	6.277	-2600	NM_001256442	intron	PRRT2	6.24	6.315	4.146	3.854
chr19:51227392-51228498	1.671	5.863	19.45	3.03563e-22	6.02889e-20	5.041	6.702	1340	NM_002975	intron	CLEC11A	6.712	6.692	4.922	5.16
chr2:220083499-220083780	2.818	4.641	19.439	3.09726e-22	6.1322e-20	3.275	6.056	72	NM_005689	promoter-TSS	ABCB6	6.097	6.016	3.387	3.163
chr6:52859437-52860259	3.029	4.577	19.43	3.15485e-22	6.22687e-20	3.11	6.098	330	NM_001512	intron	GSTA4	6.101	6.096	3.364	2.856
chr6:41039618-41040718	2.22	5.129	19.424	3.18714e-22	6.27118e-20	4.045	6.245	20	NM_145063	promoter-TSS	OARD1	6.267	6.222	3.971	4.119
chr11:71955160-71956355	1.603	5.955	19.409	3.28085e-22	6.43571e-20	5.166	6.759	-538	NM_005169	promoter-TSS	PHOX2A	6.784	6.734	5.059	5.273
chr15:101142355-101142876	2.972	4.56	19.391	3.39307e-22	6.63543e-20	3.124	6.051	-139	NM_024708	promoter-TSS	ASB7	6.041	6.061	2.927	3.321
chr17:79924610-79926017	-1.807	5.762	-19.39	3.40552e-22	6.63865e-20	6.67	4.87	-6257	NM_178493	Intergenic	NOTUM	4.898	4.843	6.626	6.714
chr2:16264977-16265103	-1.429	6.454	-19.387	3.42e-22	6.63865e-20	7.171	5.748	74491	NR_126559	Intergenic	GACAT3	5.758	5.737	7.251	7.09
chr2:24306602-24307125	1.748	5.67	19.386	3.42596e-22	6.63865e-20	4.811	6.548	337	NM_001206802	intron	TP53I3	6.544	6.553	4.857	4.764
chr2:16574451-16574529	-0.918	7.447	-19.356	3.63197e-22	7.01653e-20	7.906	6.992	272644	NM_030797	Intergenic	FAM49A	6.923	7.062	7.96	7.853
chr2:27273559-27273915	2.587	4.839	19.35	3.66935e-22	7.06732e-20	3.58	6.139	-605	NR_046730	promoter-TSS	AGBL5-AS1	6.198	6.079	3.699	3.462
chr15:42186443-42187289	-1.142	6.801	-19.34	3.74408e-22	7.18954e-20	7.373	6.236	-591	NM_016642	promoter-TSS	SPTBN5	6.233	6.238	7.413	7.334
chr3:184310222-184311742	-1.172	6.772	-19.318	3.90263e-22	7.47148e-20	7.36	6.191	31395	NM_004443	Intergenic	EPHB3	6.194	6.189	7.409	7.311
chr1:173837111-173837658	2.207	5.281	19.316	3.91695e-22	7.47645e-20	4.2	6.388	-108	NM_032522	promoter-TSS	ZBTB37	6.36	6.416	3.986	4.415
chr1:154946868-154947224	1.713	5.736	19.313	3.93706e-22	7.4924e-20	4.893	6.598	-72	NM_001826	promoter-TSS	CKS1B	6.592	6.603	4.977	4.809
chr19:13952383-13952500	3.093	4.4	19.299	4.04497e-22	7.67484e-20	2.909	5.953	-4969	NR_029495	Intergenic	MIR23A	5.932	5.974	2.927	2.89
chr22:31738347-31739166	2.782	4.637	19.293	4.09536e-22	7.74739e-20	3.289	6.034	3492	NM_014323	intron	PATZ1	6.015	6.052	3.162	3.416
chr19:45926773-45927329	2.162	5.153	19.286	4.14925e-22	7.82612e-20	4.097	6.239	126	NM_001983	promoter-TSS	ERCC1	6.244	6.234	4.046	4.147
chr11:133821555-133822032	1.288	6.468	19.283	4.17407e-22	7.84971e-20	5.832	7.114	4855	NM_001277285	intron	IGSF9B	7.18	7.048	5.817	5.847
chr19:10858858-10860129	-1.327	6.514	-19.281	4.18665e-22	7.85022e-20	7.18	5.857	30414	NR_030368	intron	MIR638	5.865	5.85	7.238	7.121
chr22:32148989-32149868	2.763	4.715	19.279	4.20216e-22	7.8562e-20	3.375	6.101	-508	NM_001242897	promoter-TSS	DEPDC5	6.182	6.02	3.266	3.484
chr20:60639080-60639287	3.258	4.361	19.272	4.26086e-22	7.94264e-20	2.792	5.996	-674	NR_130463	promoter-TSS	MIR3195	6.01	5.983	2.989	2.594
chr6:80519836-80520500	1.714	5.748	19.259	4.37264e-22	8.12725e-20	4.905	6.61	1795	NR_131786	intron	LINC01621	6.556	6.663	4.857	4.952
chr5:137878603-137879256	3.16	4.406	19.243	4.5059e-22	8.35058e-20	2.885	5.991	59	NM_001256302	promoter-TSS	ETF1	6.028	5.954	2.721	3.048
chr17:48223929-48224505	2.674	4.855	19.24	4.52667e-22	8.36477e-20	3.554	6.197	3661	NM_032595	intron	PPP1R9B	6.314	6.079	3.602	3.506
chr2:16246641-16246981	-0.754	7.644	-19.236	4.56698e-22	8.41486e-20	8.022	7.269	56262	NR_126559	Intergenic	GACAT3	7.287	7.252	8.048	7.996
chr5:108745597-108746173	2.209	5.158	19.231	4.61049e-22	8.46795e-20	4.079	6.267	-210	NM_014819	promoter-TSS	PJA2	6.303	6.23	3.955	4.202
chr22:46373589-46374285	1.918	5.478	19.23	4.62236e-22	8.46795e-20	4.537	6.441	-929	NM_058238	promoter-TSS	WNT7B	6.398	6.484	4.453	4.62
chr5:179125331-179125981	3.057	4.464	19.225	4.66031e-22	8.51302e-20	2.987	5.999	-274	NM_001024649	promoter-TSS	CANX	5.932	6.066	2.927	3.048
chr2:219922589-219923019	2.243	5.056	19.22	4.70298e-22	8.56641e-20	3.961	6.184	668	NR_036081	TTS	MIR3131	6.19	6.177	4.001	3.921
chr2:27592568-27593503	3.929	3.991	19.207	4.82726e-22	8.76774e-20	2.123	5.963	-117	NM_172195	promoter-TSS	EIF2B4	5.942	5.983	2.194	2.053
chr20:3748390-3748801	2.41	4.922	19.203	4.8668e-22	8.81148e-20	3.748	6.133	-144	NM_001258430	promoter-TSS	C20orf27	6.105	6.16	3.661	3.836
chr16:30076352-30076731	3.002	4.48	19.201	4.87899e-22	8.81148e-20	3.031	5.986	-452	NM_184041	promoter-TSS	ALDOA	6.032	5.94	2.927	3.135
chr1:228329117-228329726	2.195	5.142	19.197	4.9158e-22	8.82795e-20	4.068	6.245	1493	NM_001159390	intron	GUK1	6.19	6.299	4.031	4.105
chr4:8870555-8871564	3.712	4.078	19.199	4.90315e-22	8.82795e-20	2.307	5.94	2483	NM_018942	intron	HMX1	5.965	5.915	2.392	2.222
chr1:179851691-179852130	3.084	4.409	19.189	4.99719e-22	8.9489e-20	2.923	5.957	734	NM_015602	exon	TOR1AIP1	5.988	5.925	2.828	3.018
chr15:93352176-93352894	2.359	4.953	19.181	5.07729e-22	9.06687e-20	3.803	6.139	13821	NR_033769	Intergenic	ASB9P1	6.105	6.173	3.841	3.765
chr10:21814380-21815309	2.598	4.75	19.169	5.1958e-22	9.25258e-20	3.489	6.054	-234	NM_207371	promoter-TSS	SKIDA1	6.075	6.034	3.387	3.591
chr16:67204624-67204768	1.921	5.425	19.137	5.51697e-22	9.79715e-20	4.483	6.39	296	NM_001276319	TTS	NOL3	6.385	6.395	4.408	4.558
chr22:19842318-19842712	3.026	4.696	19.113	5.7837e-22	1.02139e-19	3.229	6.213	-53	NM_053004	promoter-TSS	GNB1L	6.364	6.061	3.215	3.244
chr3:48506798-48508363	1.11	6.735	19.114	5.77465e-22	1.02139e-19	6.185	7.293	662	NM_033629	TTS	TREX1	7.25	7.337	6.207	6.163
chr22:38710336-38711182	2.285	5.02	19.111	5.80759e-22	1.02278e-19	3.906	6.168	2654	NM_152221	intron	CSNK1E	6.213	6.122	3.891	3.921
chr12:124876907-124877942	-0.898	7.223	-19.104	5.88169e-22	1.03297e-19	7.675	6.777	-55637	NR_106940	intron	MIR6880	6.766	6.789	7.672	7.677
chr5:140904178-140904694	1.725	5.65	19.089	6.05635e-22	1.06073e-19	4.803	6.517	-33442	NR_038333	intron	LOC100505658	6.51	6.524	4.823	4.782
chr11:103406762-103408028	1.554	5.972	19.063	6.35957e-22	1.11078e-19	5.207	6.753	-313239	NR_039842	Intergenic	MIR4693	6.693	6.814	5.165	5.248
chr7:16460244-16461028	2.141	5.156	19.053	6.49269e-22	1.13094e-19	4.11	6.231	311	NM_001101417	intron	ISPD	6.244	6.218	4.031	4.189
chr15:79001003-79002049	1.337	6.35	19.043	6.61228e-22	1.14863e-19	5.689	7.022	-42853	NR_036495	Intergenic	LOC646938	6.981	7.064	5.774	5.604
chr9:132245163-132245885	1.315	6.335	19.039	6.66437e-22	1.15453e-19	5.684	6.996	-5415	NR_038955	Intergenic	LINC00963	6.999	6.993	5.76	5.609
chr2:2335331-2336196	2.488	5.009	19.037	6.69269e-22	1.15629e-19	3.793	6.26	-679	NM_001303052	promoter-TSS	MYT1L	6.158	6.362	3.955	3.632
chr17:79668504-79669111	3.656	4.168	19.031	6.77358e-22	1.16711e-19	2.42	6.002	-1592	NM_002949	3'UTR	MRPL12	6.084	5.92	2.566	2.274
chr5:6715937-6717048	3.283	4.39	19.028	6.81654e-22	1.17134e-19	2.807	6.039	1775	NM_001171805	intron	PAPD7	5.96	6.118	3.02	2.594
chr16:2203704-2203802	2.82	4.581	19.021	6.89987e-22	1.1793e-19	3.216	5.996	1353	NR_002736	3'UTR	SNORD60	6.063	5.93	3.241	3.191
chr15:41221168-41221729	2.232	5.098	19.021	6.89675e-22	1.1793e-19	4.008	6.218	-82	NM_019074	promoter-TSS	DLL4	6.289	6.148	4.001	4.016
chr8:110346321-110346668	3.351	4.241	19.005	7.11781e-22	1.2133e-19	2.634	5.922	-57	NR_036472	promoter-TSS	ENY2	5.909	5.935	2.482	2.786
chr14:90849335-90850049	2.976	4.538	18.992	7.3073e-22	1.24228e-19	3.098	6.034	-13635	NM_006888	Intergenic	CALM1	6.01	6.057	3.34	2.856
chr16:4433683-4434918	-1.799	5.786	-18.99	7.32739e-22	1.24238e-19	6.688	4.901	12452	NM_138440	TTS	VASN	4.829	4.973	6.753	6.624
chr20:45985430-45985702	1.424	6.191	18.98	7.4686e-22	1.26297e-19	5.488	6.906	67	NM_001281780	promoter-TSS	ZMYND8	6.951	6.861	5.574	5.402
chr19:59084099-59084580	2.219	5.076	18.978	7.50506e-22	1.26577e-19	3.992	6.192	602	NM_001267033	non-coding	MZF1	6.146	6.238	4.046	3.937
chr12:57482229-57482623	2.598	4.696	18.973	7.57459e-22	1.2739e-19	3.435	6.002	-251	NM_005967	promoter-TSS	NAB2	6.015	5.988	3.477	3.393
chr17:14204100-14204548	3.388	4.448	18.972	7.5932e-22	1.2739e-19	2.816	6.147	-43	NR_130138	promoter-TSS	HS3ST3B1	6.041	6.253	2.524	3.107
chr16:85649985-85650150	1.733	5.641	18.963	7.71675e-22	1.29123e-19	4.79	6.512	3226	NM_014615	intron	GSE1	6.478	6.546	4.761	4.818
chr13:110064634-110064946	1.535	5.908	18.954	7.85989e-22	1.31174e-19	5.152	6.68	11747	NR_126361	Intergenic	LINC00399	6.682	6.677	5.178	5.125
chr17:41399855-41401057	0.721	7.632	18.936	8.14203e-22	1.34474e-19	7.274	7.994	-19394	NR_047479	Intergenic	LINC00854	7.964	8.024	7.295	7.252
chr12:53886441-53887131	1.9	5.405	18.938	8.10966e-22	1.34474e-19	4.473	6.36	6658	NM_001193511	intron	MAP3K12	6.336	6.384	4.486	4.46
chr5:141705317-141706173	1.792	5.558	18.939	8.0975e-22	1.34474e-19	4.679	6.458	887	NR_120664	intron	LOC101926941	6.497	6.419	4.688	4.67
chr1:155108061-155108546	2.712	4.683	18.936	8.13967e-22	1.34474e-19	3.366	6.046	16	NM_001287588	promoter-TSS	SLC50A1	5.96	6.131	3.34	3.393
chr16:576380-577035	2.633	4.779	18.927	8.27422e-22	1.36304e-19	3.499	6.1	699	NR_024121	TTS	LINC00235	6.194	6.006	3.582	3.416
chr5:128429845-128430574	2.076	5.221	18.926	8.30467e-22	1.36453e-19	4.206	6.264	-232	NM_016048	promoter-TSS	ISOC1	6.311	6.218	4.251	4.161
chr16:733365-733745	2.862	4.528	18.922	8.3659e-22	1.37106e-19	3.145	5.965	884	NM_001005920	TTS	JMJD8	5.932	5.997	3.02	3.27
chr16:46722509-46722946	3.245	4.256	18.919	8.40396e-22	1.37377e-19	2.697	5.885	416	NM_018206	promoter-TSS	VPS35	5.86	5.91	2.721	2.674
chr10:50603223-50603824	2.501	4.77	18.916	8.46114e-22	1.37606e-19	3.554	6.027	538	NM_001276451	5'UTR	DRGX	6.028	6.025	3.602	3.506
chr15:68891179-68892420	-1.837	5.699	-18.916	8.45338e-22	1.37606e-19	6.62	4.796	-17079	NM_001190456	intron	CORO2B	4.658	4.934	6.606	6.634
chr1:1550518-1550969	2.81	4.578	18.906	8.62321e-22	1.39885e-19	3.216	5.989	-51	NR_033183	promoter-TSS	MIB2	5.918	6.061	3.215	3.218
chr11:117666475-117667966	2.489	4.802	18.894	8.83126e-22	1.42896e-19	3.591	6.053	755	NM_020693	intron	DSCAML1	6.058	6.048	3.699	3.484
chr12:125401737-125402051	1.982	5.311	18.892	8.85467e-22	1.42912e-19	4.341	6.307	1801	NR_049820	Intergenic	MIR5188	6.27	6.344	4.314	4.367
chr4:139935924-139936722	1.882	5.422	18.883	9.02364e-22	1.45271e-19	4.499	6.369	-590	NM_012118	promoter-TSS	NOCT	6.378	6.359	4.55	4.449
chr1:2121627-2122092	2.695	4.965	18.87	9.25173e-22	1.48568e-19	3.653	6.316	4354	NM_001282673	intron	FAAP20	6.475	6.156	3.541	3.765
chr19:51196565-51197366	2.926	4.498	18.86	9.43778e-22	1.50796e-19	3.086	5.966	23229	NM_016148	intron	SHANK1	6.006	5.925	2.927	3.244
chr15:40631694-40633315	0.72	7.837	18.861	9.41725e-22	1.50796e-19	7.479	8.2	663	NM_207380	intron	C15orf52	8.212	8.187	7.57	7.388
chr20:30310701-30311242	2.71	4.68	18.857	9.48974e-22	1.51248e-19	3.366	6.04	-316	NM_001191	promoter-TSS	BCL2L1	6.13	5.95	3.387	3.345
chr12:56414394-56415328	2.076	5.291	18.854	9.5454e-22	1.51378e-19	4.274	6.334	172	NM_022465	5'UTR	IKZF4	6.353	6.315	4.442	4.105
chr14:24616474-24616768	2.721	4.642	18.854	9.54106e-22	1.51378e-19	3.323	6.008	-38	NM_017999	promoter-TSS	RNF31	6.058	5.959	3.455	3.191
chr14:64970338-64970756	2.9	4.448	18.851	9.5894e-22	1.51698e-19	3.048	5.905	16	NM_006977	promoter-TSS	ZBTB25	5.909	5.901	3.049	3.048
chr17:79520725-79520956	2.711	4.593	18.841	9.78725e-22	1.54063e-19	3.281	5.954	-1412	NM_025161	Intergenic	FAAP100	5.983	5.925	3.241	3.321
chr19:2428381-2428527	2.109	5.142	18.842	9.77571e-22	1.54063e-19	4.112	6.201	-540	NM_012458	promoter-TSS	TIMM13	6.225	6.177	4.118	4.105
chr8:54570108-54570774	1.467	5.997	18.835	9.90427e-22	1.55521e-19	5.274	6.735	185161	NM_213620	Intergenic	ATP6V1H	6.726	6.743	5.263	5.286
chr2:2329891-2330320	2.65	4.732	18.826	1.00849e-21	1.57968e-19	3.447	6.062	4979	NM_015025	non-coding	MYT1L	6.037	6.088	3.241	3.652
chr2:676116-677188	1.31	6.419	18.815	1.02903e-21	1.60791e-19	5.773	7.076	787	NM_152834	intron	TMEM18	7.154	6.998	5.729	5.817
chr1:111682267-111683147	2.743	4.626	18.811	1.03825e-21	1.61835e-19	3.298	6.003	-126	NM_006090	promoter-TSS	CEPT1	6.041	5.964	3.135	3.462
chr21:33104347-33105066	1.667	5.74	18.793	1.07522e-21	1.67189e-19	4.92	6.578	-276	NM_001145445	promoter-TSS	SCAF4	6.535	6.621	4.857	4.983
chr7:150754622-150754867	3.075	4.368	18.782	1.09863e-21	1.70414e-19	2.888	5.912	307	NM_001164410	promoter-TSS	CDK5	5.875	5.95	2.758	3.018
chr4:96469892-96470676	2.604	4.677	18.772	1.11924e-21	1.73188e-19	3.413	5.986	77	NM_003728	promoter-TSS	UNC5C	5.942	6.029	3.433	3.393
chr11:72381751-72382838	1.272	6.422	18.768	1.12921e-21	1.74309e-19	5.794	7.061	-2187	NM_001146209	intron	PDE2A	7.088	7.034	5.885	5.703
chr12:56123504-56123855	2.372	4.918	18.748	1.17241e-21	1.8054e-19	3.763	6.11	-223	NM_001257389	promoter-TSS	CD63	6.088	6.131	3.622	3.904
chr19:42789011-42789458	2.234	4.995	18.736	1.2018e-21	1.8462e-19	3.906	6.117	418	NM_015125	intron	CIC	6.142	6.092	3.908	3.904
chr12:133068348-133068742	2.696	4.584	18.733	1.20858e-21	1.85215e-19	3.279	5.939	1388	NM_001142641	intron	FBRSL1	5.932	5.945	3.34	3.218
chr19:1875676-1876407	3.148	4.299	18.714	1.25314e-21	1.91583e-19	2.787	5.879	9476	NM_001130111	TTS	ABHD17A	5.913	5.844	2.684	2.89
chr19:49126866-49127717	1.605	5.89	18.71	1.26334e-21	1.9268e-19	5.098	6.697	-917	NM_001204160	promoter-TSS	SPHK2	6.616	6.779	5.13	5.067
chr12:122234903-122235991	1.342	6.269	18.703	1.28056e-21	1.9484e-19	5.605	6.944	-3853	NM_019034	intron	RHOF	6.926	6.962	5.696	5.515
chr16:67197089-67197748	1.99	5.27	18.698	1.29429e-21	1.95068e-19	4.296	6.271	131	NM_001040667	exon	HSF4	6.303	6.238	4.338	4.255
chr9:131799476-131800686	3.126	4.306	18.701	1.28638e-21	1.95068e-19	2.804	5.875	828	NM_032809	intron	MIGA2	5.86	5.89	2.684	2.923
chr11:65627564-65627657	2.775	4.632	18.7	1.28822e-21	1.95068e-19	3.288	6.024	-261	NM_025128	promoter-TSS	MUS81	6.023	6.025	3.049	3.528
chr11:108093169-108093891	3.154	4.325	18.699	1.29147e-21	1.95068e-19	2.808	5.909	-29	NM_000051	promoter-TSS	ATM	5.835	5.983	2.793	2.822
chr5:50258835-50260128	2.868	4.488	18.687	1.32142e-21	1.98687e-19	3.103	5.927	6539	NR_104653	Intergenic	LOC100287592	5.969	5.885	2.989	3.218
chr2:220093664-220094176	3.375	4.196	18.677	1.34734e-21	2.02108e-19	2.579	5.889	490	NM_024085	promoter-TSS	ATG9A	5.96	5.818	2.606	2.553
chr16:31212754-31213573	2.313	4.904	18.674	1.3553e-21	2.02824e-19	3.777	6.066	-42	NR_102400	promoter-TSS	PYCARD-AS1	6.05	6.083	3.79	3.765
chr1:153934614-153935393	3.694	4.072	18.668	1.37245e-21	2.04909e-19	2.309	5.925	-108	NR_106795	promoter-TSS	MIR6737	5.84	6.011	2.246	2.373
chr2:10425134-10426142	-1.57	5.99	-18.665	1.37924e-21	2.05327e-19	6.778	5.215	-17392	NM_002149	Intergenic	HPCAL1	5.262	5.168	6.821	6.735
chr8:143532034-143532983	2.856	4.531	18.665	1.38168e-21	2.05327e-19	3.152	5.963	-12868	NM_001702	Intergenic	ADGRB1	5.992	5.935	2.958	3.345
chr5:43312975-43314046	1.94	5.357	18.652	1.41633e-21	2.09985e-19	4.406	6.332	103	NM_002130	5'UTR	HMGCS1	6.332	6.333	4.518	4.294
chr2:219270337-219271453	1.912	5.384	18.646	1.4326e-21	2.11905e-19	4.447	6.345	3526	NR_029500	TTS	MIR26B	6.343	6.348	4.55	4.343
chr1:43833448-43834241	3.33	4.239	18.632	1.47155e-21	2.17163e-19	2.64	5.911	-100	NR_046117	promoter-TSS	ELOVL1	5.825	5.997	2.646	2.635
chr12:109085268-109085818	1.334	6.227	18.617	1.51756e-21	2.23435e-19	5.568	6.897	11231	NM_001105237	intron	CORO1C	6.868	6.926	5.522	5.614
chr7:150785600-150786252	1.99	5.308	18.612	1.53072e-21	2.24853e-19	4.333	6.309	2417	NM_001042535	intron	AGAP3	6.318	6.299	4.464	4.202
chr1:1241910-1241961	2.564	4.687	18.609	1.54022e-21	2.25728e-19	3.443	5.976	1333	NM_030649	intron	ACAP3	5.96	5.992	3.541	3.345
chr14:21538860-21539655	2.046	5.187	18.606	1.54864e-21	2.26442e-19	4.188	6.215	-227	NM_001282211	promoter-TSS	NDRG2	6.248	6.181	4.159	4.216
chr7:150755577-150755626	2.689	4.569	18.604	1.55714e-21	2.27164e-19	3.268	5.919	303	NM_001199692	promoter-TSS	SLC4A2	5.904	5.935	3.215	3.321
chr9:35732052-35732741	2.902	4.476	18.591	1.59545e-21	2.32222e-19	3.075	5.934	-5	NM_006289	promoter-TSS	TLN1	5.87	5.997	2.958	3.191
chr1:150534455-150534794	1.761	5.538	18.585	1.61643e-21	2.34739e-19	4.674	6.422	10220	NR_036211	intron	MIR4257	6.439	6.405	4.63	4.718
chr12:54412168-54412225	2.458	4.799	18.576	1.6444e-21	2.38259e-19	3.604	6.033	1561	NM_153693	intron	HOXC6	5.992	6.074	3.499	3.71
chr22:41252600-41252802	2.821	4.541	18.573	1.65408e-21	2.39118e-19	3.176	5.959	311	NM_003932	promoter-TSS	ST13	5.875	6.043	3.135	3.218
chr4:42658997-42659618	2.093	5.169	18.572	1.65849e-21	2.39213e-19	4.144	6.221	-186	NM_001105529	promoter-TSS	ATP8A1	6.162	6.28	4.199	4.09
chr22:28315905-28316087	2.979	4.372	18.569	1.66752e-21	2.39973e-19	2.938	5.867	-518	NR_036170	promoter-TSS	MIR3199-2	5.87	5.865	2.828	3.048
chr21:46778755-46779840	-1.886	5.493	-18.547	1.74086e-21	2.49962e-19	6.441	4.566	-17393	NR_103811	Intergenic	LINC00316	4.576	4.557	6.454	6.428
chr20:23342077-23342878	3.115	4.687	18.544	1.75187e-21	2.50978e-19	3.174	6.252	-291	NM_001317012	promoter-TSS	GZF1	6.142	6.362	3.562	2.786
chr5:74632641-74633112	2.612	4.691	18.537	1.77599e-21	2.53863e-19	3.423	6.003	-116	NM_000859	promoter-TSS	HMGCR	6.023	5.983	3.602	3.244
chr8:145734776-145735343	2.275	4.92	18.519	1.84053e-21	2.62499e-19	3.812	6.063	641	NM_138431	exon	MFSD3	6.084	6.043	3.841	3.783
chr8:110551737-110552265	1.911	5.345	18.512	1.8641e-21	2.65268e-19	4.409	6.305	72	NM_198120	promoter-TSS	EBAG9	6.311	6.299	4.486	4.331
chr19:39893518-39894506	1.587	5.931	18.509	1.87495e-21	2.66218e-19	5.147	6.729	-3475	NM_003407	Intergenic	ZFP36	6.636	6.821	5.191	5.104
chr9:101983587-101984362	3.147	4.289	18.495	1.92795e-21	2.73135e-19	2.776	5.87	271	NM_033087	promoter-TSS	ALG2	5.875	5.865	2.958	2.594
chr11:73308803-73309407	2.183	5.01	18.489	1.95133e-21	2.75834e-19	3.946	6.107	129	NM_015159	5'UTR	FAM168A	6.105	6.109	3.891	4
chr19:13951973-13952268	2.596	4.696	18.486	1.96314e-21	2.76278e-19	3.436	6.001	-4648	NR_029495	Intergenic	MIR23A	6.037	5.964	3.602	3.27
chr16:89988831-89989010	2.14	5.079	18.487	1.96137e-21	2.76278e-19	4.034	6.155	504	NM_001197181	promoter-TSS	TUBB3	6.15	6.16	4.132	3.937
chr8:10191036-10192225	1.385	6.087	18.479	1.99183e-21	2.79698e-19	5.404	6.783	-140444	NR_120604	intron	LINCR-0001	6.782	6.784	5.43	5.378
chr22:38558870-38560331	-1.346	6.287	-18.477	2.00029e-21	2.80269e-19	6.963	5.623	18160	NM_001004426	intron	PLA2G6	5.601	5.644	6.933	6.994
chr19:13951225-13951504	2.005	5.339	18.471	2.02299e-21	2.82829e-19	4.357	6.346	-3892	NR_029495	Intergenic	MIR23A	6.412	6.28	4.497	4.216
chr1:184723279-184724387	2.497	4.723	18.468	2.03506e-21	2.83274e-19	3.512	5.978	208	NM_025191	5'UTR	EDEM3	6.01	5.945	3.433	3.591
chr16:9184339-9185350	2.334	5.055	18.469	2.03155e-21	2.83274e-19	3.914	6.229	-692	NM_014117	promoter-TSS	C16orf72	6.15	6.307	4.118	3.71
chr3:128214062-128214812	1.327	6.225	18.462	2.0595e-21	2.8605e-19	5.57	6.891	-2407	NM_032638	intron	GATA2	6.911	6.871	5.506	5.634
chr3:128199747-128200107	1.958	5.254	18.432	2.18465e-21	3.02773e-19	4.296	6.239	6837	NM_001145662	exon	GATA2	6.248	6.23	4.338	4.255
chr20:34204236-34204585	2.249	4.951	18.422	2.22992e-21	3.08377e-19	3.856	6.082	602	NM_003116	intron	SPAG4	6.041	6.122	3.807	3.904
chr4:6988721-6989004	3.141	4.269	18.409	2.28822e-21	3.15755e-19	2.76	5.848	-26	NM_001113363	promoter-TSS	TBC1D14	5.845	5.85	2.927	2.594
chr19:2427920-2428160	2.443	4.925	18.398	2.33892e-21	3.22053e-19	3.736	6.15	-126	NM_012458	promoter-TSS	TIMM13	6.221	6.079	3.52	3.953
chr11:95522133-95523213	2.79	4.512	18.392	2.36379e-21	3.24777e-19	3.162	5.914	281	NM_144664	promoter-TSS	FAM76B	5.84	5.988	3.162	3.163
chr2:220317176-220318868	-0.918	7.112	-18.383	2.40868e-21	3.30233e-19	7.573	6.657	-7512	NM_001173476	intron	SPEG	6.696	6.618	7.576	7.571
chr16:770508-771248	1.841	5.608	18.377	2.43722e-21	3.32714e-19	4.705	6.53	-264	NM_001271285	promoter-TSS	FAM173A	6.574	6.487	4.508	4.903
chr17:7758637-7759194	2.424	4.754	18.378	2.43212e-21	3.32714e-19	3.577	5.971	532	NM_203411	TTS	TMEM88	5.951	5.992	3.562	3.591
chr19:50828217-50829157	2.01	5.189	18.368	2.48321e-21	3.38268e-19	4.206	6.2	3947	NM_004977	intron	KCNC3	6.186	6.214	4.264	4.147
chr16:29821223-29821297	2.319	4.884	18.366	2.49022e-21	3.385e-19	3.756	6.049	-2149	NM_001256442	intron	PRRT2	6.05	6.048	3.642	3.871
chr8:99952935-99953463	2.597	4.61	18.355	2.54741e-21	3.44804e-19	3.353	5.914	1600	NM_001256312	intron	STK3	5.913	5.915	3.266	3.44
chr6:160183332-160183607	3.167	4.231	18.355	2.54412e-21	3.44804e-19	2.711	5.822	-41	NM_001303253	promoter-TSS	ACAT2	5.794	5.85	2.828	2.594
chr11:76091868-76092486	3.227	4.33	18.354	2.55321e-21	3.44856e-19	2.78	5.948	-168	NR_130898	promoter-TSS	THAP12	5.899	5.997	2.482	3.078
chr9:140499450-140500291	2.6	4.601	18.352	2.56192e-21	3.45302e-19	3.342	5.906	-225	NM_152285	promoter-TSS	ARRDC1	5.928	5.885	3.292	3.393
chr19:46273577-46274178	1.654	5.654	18.35	2.57305e-21	3.46069e-19	4.841	6.485	-1381	NM_175875	exon	SIX5	6.513	6.457	4.814	4.869
chr4:103748667-103749478	2.272	4.928	18.347	2.58533e-21	3.4699e-19	3.821	6.07	32	NM_181888	promoter-TSS	UBE2D3	6.019	6.122	3.772	3.871
chr15:45478129-45478529	3.113	4.26	18.339	2.62652e-21	3.51777e-19	2.765	5.824	1836	NM_001301170	intron	SHF	5.84	5.808	2.895	2.635
chr22:39101437-39101942	2.391	4.875	18.335	2.64677e-21	3.53747e-19	3.712	6.075	-117	NM_004286	promoter-TSS	GTPBP1	6.075	6.074	3.52	3.904
chr19:39341074-39341418	1.767	5.482	18.332	2.6639e-21	3.55291e-19	4.615	6.37	-629	NM_001533	promoter-TSS	HNRNPL	6.388	6.352	4.62	4.61
chr13:20437404-20438089	3.008	4.486	18.329	2.68237e-21	3.56264e-19	3.033	5.996	29	NM_001039649	promoter-TSS	ZMYM5	6.063	5.93	3.316	2.75
chr1:154933780-154934328	3.227	4.206	18.329	2.67941e-21	3.56264e-19	2.657	5.826	204	NM_138300	TTS	PYGO2	5.768	5.885	2.721	2.594
chr19:2425433-2425564	2.464	4.73	18.325	2.70437e-21	3.58439e-19	3.534	5.967	2415	NM_012458	TTS	TIMM13	6.015	5.92	3.562	3.506
chr2:3522603-3523121	2.304	4.913	18.318	2.7413e-21	3.62579e-19	3.79	6.071	488	NM_018269	intron	ADI1	6.122	6.02	3.891	3.69
chr12:53574125-53574575	3.488	4.021	18.3	2.83809e-21	3.74604e-19	2.359	5.772	80	NM_015989	promoter-TSS	CSAD	5.758	5.786	2.345	2.373
chr12:57914291-57914475	2.227	4.987	18.297	2.85998e-21	3.76714e-19	3.901	6.106	-83	NM_001195053	promoter-TSS	DDIT3	6.08	6.131	3.772	4.031
chr22:19109919-19110232	3.052	4.325	18.284	2.93402e-21	3.85669e-19	2.858	5.857	-109	NM_001184781	promoter-TSS	DGCR2	5.932	5.781	2.793	2.923
chr8:11429127-11429668	-1.934	5.418	-18.28	2.95742e-21	3.87945e-19	6.391	4.469	-4646	NR_040035	Intergenic	LINC00208	4.527	4.41	6.418	6.363
chr16:2202750-2203219	1.872	5.405	18.274	2.98997e-21	3.9141e-19	4.489	6.345	2121	NR_002736	intron	SNORD60	6.402	6.288	4.408	4.569
chr14:96000710-96001435	2.411	4.983	18.271	3.00782e-21	3.92939e-19	3.807	6.195	136	NR_001459	promoter-TSS	SNHG10	6.075	6.315	3.661	3.953
chr16:29816785-29816989	2.045	5.131	18.266	3.04151e-21	3.96528e-19	4.132	6.159	-530	NM_001276275	promoter-TSS	MAZ	6.13	6.189	4.159	4.105
chr1:228782110-228782933	3.105	4.334	18.25	3.14058e-21	4.08609e-19	2.842	5.893	-656	NR_106988	promoter-TSS	MIR7641-2	5.845	5.94	2.606	3.078
chr8:41180911-41182097	1.42	6.031	18.243	3.18369e-21	4.12533e-19	5.332	6.745	-14514	NM_003012	Intergenic	SFRP1	6.769	6.72	5.396	5.267
chr16:84537548-84538735	2.559	4.856	18.244	3.17797e-21	4.12533e-19	3.609	6.143	146	NM_020947	intron	TLDC1	6.134	6.152	3.924	3.295
chr17:27052833-27053697	2.852	4.446	18.241	3.19491e-21	4.13147e-19	3.069	5.88	-35	NM_138463	promoter-TSS	TLCD1	5.835	5.925	3.215	2.923
chr15:74495657-74495756	2.207	5.082	18.239	3.20628e-21	4.13779e-19	4.005	6.191	-151	NM_001142618	promoter-TSS	STRA6	6.255	6.127	4.173	3.836
chr19:45393521-45394513	1.401	6.066	18.221	3.32511e-21	4.28248e-19	5.376	6.771	-460	NM_006114	promoter-TSS	TOMM40	6.723	6.819	5.349	5.402
chr2:27272805-27273431	2.878	4.554	18.203	3.45062e-21	4.43516e-19	3.163	5.998	14	NR_046730	promoter-TSS	AGBL5-AS1	6.13	5.865	3.135	3.191
chr17:38295768-38296845	2.797	4.588	18.194	3.50807e-21	4.49993e-19	3.232	5.995	-200	NM_007359	promoter-TSS	CASC3	5.889	6.101	3.387	3.078
chr12:131198742-131199601	2.042	5.263	18.192	3.52649e-21	4.50718e-19	4.265	6.288	124647	NM_001980	Intergenic	STX2	6.392	6.185	4.314	4.216
chr17:46088805-46089572	1.401	6.063	18.191	3.5291e-21	4.50718e-19	5.373	6.766	25424	NR_029687	Intergenic	MIR152	6.818	6.715	5.378	5.367
chr22:46482434-46483780	0.758	7.409	18.19	3.53493e-21	4.50718e-19	7.033	7.79	1230	NR_110479	intron	MIRLET7BHG	7.769	7.81	7.025	7.04
chr20:32261976-32262513	1.952	5.24	18.186	3.57004e-21	4.54286e-19	4.284	6.222	19	NM_031232	promoter-TSS	NECAB3	6.182	6.261	4.314	4.255
chr22:21057497-21057743	3.116	4.24	18.174	3.65188e-21	4.62852e-19	2.744	5.806	2218	NR_026815	intron	TMEM191A	5.789	5.824	2.895	2.594
chr19:58897711-58898253	2.303	4.842	18.175	3.64813e-21	4.62852e-19	3.722	5.999	243	NR_039910	promoter-TSS	MIR4754	5.992	6.006	3.661	3.783
chr16:3173641-3174500	3.161	4.194	18.158	3.77389e-21	4.77367e-19	2.679	5.782	-8472	NR_024166	Intergenic	ZNF205-AS1	5.736	5.829	2.684	2.674
chr13:52157733-52158635	1.672	5.583	18.156	3.78459e-21	4.77773e-19	4.763	6.424	-300	NM_052950	promoter-TSS	WDFY2	6.432	6.416	4.761	4.764
chr15:75639601-75640746	3.86	3.863	18.151	3.82831e-21	4.82337e-19	2.038	5.8	214	NM_001256552	non-coding	NEIL1	5.84	5.759	1.965	2.111
chr5:50694571-50695148	2.297	4.973	18.15	3.83708e-21	4.82488e-19	3.854	6.128	-15694	NR_046243	Intergenic	LOC642366	6.198	6.057	4.017	3.69
chr10:98273182-98273860	3.293	4.16	18.139	3.91751e-21	4.91632e-19	2.583	5.814	162	NM_012465	5'UTR	TLL2	5.805	5.824	2.793	2.373
chr2:209130247-209131044	2.848	4.486	18.121	4.06062e-21	5.08591e-19	3.111	5.917	-345	NM_001178000	promoter-TSS	PIKFYVE	5.845	5.988	2.927	3.295
chr1:243418503-243418928	2.059	5.264	18.112	4.13612e-21	5.17031e-19	4.255	6.3	-8	NM_014812	promoter-TSS	CEP170	6.198	6.402	4.362	4.147
chr15:42157741-42159018	-2.299	5.103	-18.094	4.29243e-21	5.3552e-19	6.258	3.978	369	NR_036195	TTS	MIR4310	4.044	3.912	6.339	6.177
chr11:118991859-118992354	3.047	4.294	18.081	4.40449e-21	5.48428e-19	2.832	5.824	-126	NM_198971	promoter-TSS	HINFP	5.855	5.792	2.646	3.018
chr8:11665422-11666023	2.542	4.633	18.078	4.4316e-21	5.50728e-19	3.401	5.909	-203	NM_001287750	promoter-TSS	FDFT1	5.969	5.85	3.41	3.393
chr3:128201239-128201333	2.077	5.059	18.065	4.543e-21	5.62379e-19	4.045	6.103	5478	NM_001145662	intron	GATA2	6.088	6.118	4.09	4
chr3:9437901-9438908	2.262	4.922	18.066	4.54209e-21	5.62379e-19	3.821	6.059	-98	NR_132781	promoter-TSS	THUMPD3-AS1	6.134	5.983	3.841	3.801
chr1:235491444-235491987	1.994	5.319	18.063	4.56148e-21	5.63572e-19	4.341	6.322	-37	NM_001037277	promoter-TSS	GGPS1	6.229	6.416	4.453	4.229
chr2:193058842-193059955	3.08	4.287	18.055	4.64246e-21	5.70512e-19	2.808	5.832	260	NM_001305145	5'UTR	TMEFF2	5.923	5.742	2.793	2.822
chr5:118128533-118129131	2.745	4.517	18.056	4.63306e-21	5.70512e-19	3.189	5.896	-181449	NR_128710	Intergenic	MIR1244-4	5.81	5.983	3.135	3.244
chr15:89904659-89905548	1.631	5.857	18.054	4.6445e-21	5.70512e-19	5.055	6.676	294	NR_133001	promoter-TSS	MIR9-3HG	6.774	6.578	5.158	4.952
chr6:43020654-43021467	3.813	3.903	18.046	4.72648e-21	5.79466e-19	2.096	5.816	622	NM_014780	TTS	CUL7	5.894	5.737	2.14	2.053
chr2:16235549-16235585	-1.352	6.534	-18.041	4.76929e-21	5.83593e-19	7.212	5.864	45018	NR_126559	Intergenic	GACAT3	5.885	5.844	7.318	7.106
chr9:131902317-131902898	1.135	6.487	18.034	4.84298e-21	5.91474e-19	5.926	7.056	28641	NM_001193397	intron	PTPA	7.056	7.057	5.917	5.935
chr16:29825263-29825541	1.76	5.443	18.031	4.87309e-21	5.94014e-19	4.58	6.327	1993	NM_145239	3'UTR	PRRT2	6.321	6.333	4.56	4.6
chr1:161409629-161410567	3.045	4.249	18.03	4.88344e-21	5.94139e-19	2.787	5.78	-65107	NM_021642	Intergenic	FCGR2A	5.736	5.824	2.862	2.712
chr4:77134493-77135241	2.433	4.771	18.014	5.03746e-21	6.11711e-19	3.588	5.995	185	NM_005506	promoter-TSS	SCARB2	5.942	6.048	3.736	3.44
chr5:139943684-139944431	3.15	4.167	17.969	5.52173e-21	6.69242e-19	2.659	5.748	-92	NM_080670	promoter-TSS	SLC35A4	5.789	5.708	2.606	2.712
chr14:24911196-24911674	2.501	4.623	17.966	5.55016e-21	6.71411e-19	3.411	5.88	572	NM_020195	promoter-TSS	SDR39U1	5.87	5.89	3.477	3.345
chr17:1619530-1619942	2.066	5.054	17.964	5.57273e-21	6.71742e-19	4.046	6.092	-81	NM_001163673	promoter-TSS	WDR81	6.071	6.114	4.017	4.076
chr1:235492153-235492401	2.341	4.828	17.964	5.57397e-21	6.71742e-19	3.688	6.007	408	NR_036605	promoter-TSS	GGPS1	5.956	6.057	3.807	3.57
chr5:5422720-5422836	2.703	4.522	17.961	5.60763e-21	6.74524e-19	3.216	5.878	-8	NM_015325	promoter-TSS	ICE1	5.96	5.797	3.162	3.27
chr17:45898386-45899398	2.737	4.475	17.958	5.63761e-21	6.76324e-19	3.155	5.85	255	NM_145798	intron	OSBPL7	5.84	5.86	2.989	3.321
chr16:29822041-29822382	1.533	5.834	17.958	5.64381e-21	6.76324e-19	5.079	6.604	-1197	NM_001256442	non-coding	PRRT2	6.659	6.549	5.137	5.022
chr16:85495330-85495890	1.234	6.292	17.956	5.66059e-21	6.77061e-19	5.682	6.912	-149419	NM_001134473	Intergenic	GSE1	6.933	6.891	5.701	5.664
chr2:26942954-26943860	-1.28	6.361	-17.953	5.70181e-21	6.80715e-19	7.003	5.729	27826	NM_002246	intron	KCNK3	5.698	5.759	7.047	6.959
chr6:43141591-43142230	2.323	4.839	17.95	5.7294e-21	6.8273e-19	3.71	6.006	1783	NM_001292001	intron	SRF	6.063	5.95	3.807	3.612
chr17:43238874-43239431	2.698	4.45	17.938	5.87431e-21	6.98238e-19	3.148	5.806	-59	NM_001303440	promoter-TSS	HEXIM2	5.81	5.802	3.189	3.107
chr21:15755462-15755896	3.397	4.022	17.938	5.88145e-21	6.98238e-19	2.403	5.729	-170	NM_006948	promoter-TSS	HSPA13	5.698	5.759	2.482	2.324
chr19:13273826-13275596	0.984	6.803	17.927	6.00966e-21	7.12133e-19	6.316	7.298	13429	NM_004907	Intergenic	IER2	7.291	7.304	6.339	6.292
chr1:155023438-155024260	1.774	5.465	17.92	6.08757e-21	7.20027e-19	4.595	6.358	101	NM_207197	promoter-TSS	ADAM15	6.35	6.366	4.707	4.483
chr15:41244608-41245737	3.696	3.958	17.912	6.1963e-21	7.31531e-19	2.204	5.812	-463	NM_001142776	promoter-TSS	CHAC1	5.904	5.72	2.084	2.324
chr15:37513186-37513984	1.586	6.083	17.907	6.25341e-21	7.36908e-19	5.299	6.881	-120085	NM_001220482	Intergenic	MEIS2	6.737	7.025	5.349	5.248
chr12:76478386-76478962	2.639	4.502	17.904	6.29668e-21	7.39275e-19	3.228	5.828	139	NM_139207	5'UTR	NAP1L1	5.855	5.802	3.292	3.163
chr2:220417432-220417501	3.053	4.218	17.905	6.28724e-21	7.39275e-19	2.754	5.751	-3598	NR_036082	intron	MIR3132	5.799	5.703	2.758	2.75
chr7:150778516-150778760	1.574	5.721	17.903	6.31157e-21	7.39661e-19	4.947	6.512	-668	NM_006712	promoter-TSS	FASTK	6.547	6.477	4.992	4.903
chr13:115046479-115047119	2.273	4.837	17.894	6.42893e-21	7.50654e-19	3.732	5.979	-260	NM_023011	promoter-TSS	UPF3A	6.023	5.935	3.736	3.728
chr9:139685161-139685880	0.947	6.926	17.894	6.42768e-21	7.50654e-19	6.457	7.402	-256	NM_032928	promoter-TSS	TMEM141	7.373	7.43	6.415	6.498
chr4:141158499-141159852	1.016	6.843	17.89	6.48017e-21	7.55253e-19	6.339	7.354	-19264	NM_032547	Intergenic	SCOC	7.296	7.413	6.386	6.292
chr5:110559118-110560050	2.107	5.066	17.887	6.51973e-21	7.58478e-19	4.038	6.126	-363	NM_001744	promoter-TSS	CAMK4	6.054	6.197	3.971	4.105
chr14:106323389-106323702	-1.834	5.454	-17.874	6.69288e-21	7.77203e-19	6.376	4.553	798	NR_039730	TTS	MIR4507	4.576	4.531	6.389	6.363
chr1:216774164-216774686	1.844	5.325	17.869	6.75834e-21	7.82281e-19	4.423	6.252	122389	NM_001243515	intron	ESRRG	6.289	6.214	4.397	4.449
chr12:54415131-54415413	1.834	5.327	17.869	6.76115e-21	7.82281e-19	4.429	6.249	4636	NM_153693	intron	HOXC6	6.221	6.277	4.42	4.438
chr1:243419098-243419423	2.188	5.088	17.851	7.002e-21	8.0647e-19	4.018	6.19	-46	NM_006642	promoter-TSS	SDCCAG8	6.08	6.299	4.132	3.904
chr16:3073994-3074141	1.87	5.273	17.852	7.00173e-21	8.0647e-19	4.359	6.213	36	NM_001142350	promoter-TSS	THOC6	6.236	6.189	4.362	4.355
chr15:93425046-93425853	1.808	5.42	17.851	7.00816e-21	8.0647e-19	4.535	6.328	-623	NR_037601	promoter-TSS	LINC01578	6.357	6.299	4.42	4.65
chr5:180237542-180237666	2.088	5.032	17.849	7.04044e-21	8.08724e-19	4.014	6.082	-467	NM_001114617	promoter-TSS	MGAT1	6.067	6.096	3.924	4.105
chr2:16484141-16484848	1.832	5.319	17.844	7.1089e-21	8.15119e-19	4.422	6.241	293946	NR_126559	Intergenic	GACAT3	6.252	6.23	4.453	4.391
chr16:577145-577488	2.712	4.521	17.839	7.17967e-21	8.21756e-19	3.21	5.885	90	NR_024121	promoter-TSS	LINC00235	5.885	5.885	3.433	2.987
chr1:155294192-155294372	3.237	4.149	17.837	7.21087e-21	8.23849e-19	2.599	5.777	96	NR_103478	promoter-TSS	RUSC1	5.693	5.86	2.646	2.553
chr12:115106533-115106820	2.734	4.449	17.829	7.3239e-21	8.35265e-19	3.13	5.822	15292	NM_016569	Intergenic	TBX3	5.87	5.775	3.241	3.018
chr20:39317247-39318200	2.849	4.388	17.815	7.53511e-21	8.57818e-19	3.015	5.819	156	NM_005461	5'UTR	MAFB	5.752	5.885	2.895	3.135
chr1:212208129-212208718	2.722	4.468	17.808	7.64935e-21	8.69272e-19	3.155	5.835	-471	NM_001286229	promoter-TSS	DTL	5.81	5.86	2.989	3.321
chr20:60928685-60929527	-1.774	5.579	-17.802	7.74577e-21	8.78662e-19	6.471	4.708	1040	NR_109924	intron	LAMA5-AS1	4.669	4.747	6.525	6.416
chr1:186344344-186344754	2.942	4.286	17.8	7.77031e-21	8.7988e-19	2.872	5.763	-92	NM_003292	promoter-TSS	TPR	5.725	5.802	2.758	2.987
chr15:96877040-96877479	2.947	4.343	17.788	7.96122e-21	8.999e-19	2.923	5.825	691	NM_001145157	TTS	NR2F2	5.779	5.87	3.135	2.712
chr13:111357889-111359049	1.359	6.089	17.782	8.06347e-21	9.09845e-19	5.418	6.772	58	NM_024537	promoter-TSS	CARS2	6.753	6.792	5.501	5.336
chr17:48995977-48997290	-1.293	6.307	-17.775	8.17872e-21	9.21219e-19	6.957	5.669	-51295	NM_001243877	Intergenic	TOB1	5.618	5.72	6.995	6.918
chr5:141302757-141303507	2.657	4.481	17.774	8.20448e-21	9.22491e-19	3.197	5.816	-253	NM_001142603	promoter-TSS	KIAA0141	5.815	5.818	3.316	3.078
chr17:74835993-74836866	1.302	6.139	17.773	8.22073e-21	9.2269e-19	5.496	6.793	-28368	NM_144677	Intergenic	MGAT5B	6.779	6.808	5.528	5.465
chr8:126009835-126010769	2.524	4.564	17.769	8.28289e-21	9.28033e-19	3.343	5.832	-418	NM_003129	promoter-TSS	SQLE	5.815	5.85	3.316	3.369
chr1:153931080-153931308	2.562	4.574	17.766	8.34128e-21	9.32936e-19	3.334	5.862	-62	NM_181715	promoter-TSS	CRTC2	5.875	5.85	3.477	3.191
chr15:44828525-44829396	2.498	4.609	17.763	8.38341e-21	9.36006e-19	3.4	5.864	137	NR_034171	promoter-TSS	EIF3J-AS1	5.899	5.829	3.316	3.484
chr5:56469060-56469714	2.895	4.296	17.741	8.76771e-21	9.77197e-19	2.906	5.749	-388	NM_022913	promoter-TSS	GPBP1	5.768	5.731	2.793	3.018
chr16:89386844-89387559	0.917	7.108	17.74	8.783e-21	9.77197e-19	6.652	7.57	-339	NM_001242885	promoter-TSS	LOC100287036	7.51	7.63	6.714	6.591
chr5:176266316-176266636	-1.775	5.626	-17.733	8.91809e-21	9.90499e-19	6.518	4.752	28916	NM_133369	intron	UNC5A	4.746	4.758	6.44	6.596
chr3:52007842-52008938	2.028	5.101	17.728	9.0077e-21	9.98711e-19	4.111	6.12	256	NM_032750	promoter-TSS	ABHD14B	6.182	6.057	4.09	4.133
chr20:5100072-5100468	2.892	4.298	17.72	9.1516e-21	1.0129e-18	2.909	5.751	38	NR_028370	promoter-TSS	PCNA-AS1	5.805	5.697	2.927	2.89
chr16:88716177-88717100	1.983	5.208	17.719	9.18069e-21	1.01436e-18	4.237	6.206	853	NM_000101	intron	CYBA	6.166	6.245	4.385	4.09
chr11:72069443-72070100	1.151	6.455	17.717	9.20445e-21	1.01523e-18	5.887	7.034	75956	NM_030813	intron	CLPB	7.004	7.064	5.839	5.935
chr19:13951069-13951104	2.185	5.03	17.713	9.28099e-21	1.0219e-18	3.965	6.127	-3614	NR_029495	Intergenic	MIR23A	6.225	6.029	4.075	3.854
chr17:79519989-79520606	2.892	4.402	17.711	9.31749e-21	1.02415e-18	3.008	5.856	-869	NM_025161	promoter-TSS	FAAP100	5.894	5.818	3.266	2.75
chr9:140092816-140093314	2.894	4.266	17.705	9.43945e-21	1.03577e-18	2.876	5.72	2098	NM_001128228	intron	TPRN	5.72	5.72	2.862	2.89
chr12:56615582-56615940	2.606	4.522	17.7	9.52543e-21	1.04341e-18	3.261	5.832	-8	NM_194359	promoter-TSS	RNF41	5.805	5.86	3.387	3.135
chr15:75745449-75745981	3.566	3.915	17.698	9.56832e-21	1.04631e-18	2.223	5.706	-1628	NM_001145358	intron	SIN3A	5.687	5.725	2.392	2.053
chr8:22551883-22552366	4.182	3.851	17.679	9.95379e-21	1.08289e-18	1.885	5.945	-1310	NM_004430	Intergenic	EGR3	5.965	5.925	1.446	2.324
chr5:173920254-173920971	2.877	4.274	17.679	9.95238e-21	1.08289e-18	2.893	5.72	157256	NR_125806	intron	LINC01411	5.731	5.708	2.895	2.89
chr1:153516818-153518029	-1.201	6.53	-17.68	9.92551e-21	1.08289e-18	7.134	5.935	-794	NR_125947	promoter-TSS	LOC101928034	5.951	5.92	7.071	7.197
chr12:49626728-49627277	1.808	5.335	17.671	1.01241e-20	1.09954e-18	4.45	6.245	5294	NM_001303115	intron	TUBA1C	6.233	6.257	4.508	4.391
chr8:144588878-144589347	-1.336	6.16	-17.663	1.02887e-20	1.11551e-18	6.832	5.501	34507	NM_015117	intron	ZC3H3	5.522	5.48	6.841	6.823
chr19:59030416-59030641	3.09	4.208	17.661	1.03286e-20	1.11795e-18	2.728	5.758	397	NM_001316978	5'UTR	ZBTB45	5.82	5.697	2.566	2.89
chr2:220117776-220118864	2.564	4.554	17.659	1.03743e-20	1.12099e-18	3.314	5.843	348	NM_006000	intron	TUBA4A	5.894	5.792	3.41	3.218
chr16:679089-680681	-0.845	7.18	-17.654	1.04673e-20	1.12913e-18	7.605	6.761	-1127	NM_053284	TTS	WFIKKN1	6.753	6.77	7.591	7.619
chr8:143612225-143613428	-0.948	6.978	-17.65	1.05617e-20	1.13546e-18	7.454	6.509	67450	NM_001702	intron	ADGRB1	6.478	6.54	7.485	7.422
chr17:74541268-74541304	2.701	4.408	17.65	1.05528e-20	1.13546e-18	3.107	5.765	5165	NM_001077620	non-coding	PRCD	5.799	5.731	3.107	3.107
chr11:64008805-64009176	2.596	4.482	17.647	1.06213e-20	1.13995e-18	3.228	5.788	387	NM_001135208	promoter-TSS	FKBP2	5.779	5.797	3.266	3.191
chr12:57913778-57914056	2.563	4.519	17.646	1.06586e-20	1.14203e-18	3.281	5.807	383	NM_001195055	promoter-TSS	DDIT3	5.845	5.77	3.292	3.27
chr16:68117879-68118904	1.764	5.38	17.642	1.07436e-20	1.14728e-18	4.516	6.267	-877	NM_173163	promoter-TSS	NFATC3	6.285	6.249	4.539	4.494
chr2:20551151-20551220	3.188	4.081	17.642	1.07281e-20	1.14728e-18	2.559	5.683	-575	NM_001282752	promoter-TSS	PUM2	5.715	5.65	2.524	2.594
chr11:121526835-121527090	2.397	4.693	17.638	1.08366e-20	1.15527e-18	3.531	5.896	204051	NM_003105	Intergenic	SORL1	5.918	5.875	3.41	3.652
chr22:18254857-18256709	1.339	6.058	17.628	1.10455e-20	1.17362e-18	5.397	6.732	1025	NM_001244572	intron	BID	6.715	6.748	5.441	5.354
chr15:64455171-64455687	2.571	4.562	17.629	1.10311e-20	1.17362e-18	3.317	5.854	-75	NM_000942	promoter-TSS	PPIB	5.779	5.93	3.266	3.369
chr7:2145640-2145827	-1.698	5.775	-17.624	1.11417e-20	1.18187e-18	6.63	4.938	126849	NM_001304524	intron	MAD1L1	5.096	4.78	6.684	6.575
chr22:37904501-37905516	-2.607	4.66	-17.62	1.12292e-20	1.18918e-18	5.97	3.394	10201	NM_014550	intron	CARD10	3.339	3.449	5.937	6.002
chr17:46131564-46132004	1.408	5.997	17.615	1.13524e-20	1.19824e-18	5.304	6.704	6098	NM_003204	intron	NFE2L1	6.761	6.648	5.36	5.248
chr19:55895638-55896571	1.733	5.472	17.615	1.13406e-20	1.19824e-18	4.623	6.344	-478	NM_001190764	promoter-TSS	TMEM238	6.392	6.296	4.697	4.548
chr17:42385022-42385631	1.579	5.753	17.606	1.15501e-20	1.21709e-18	4.978	6.546	472	NR_110802	promoter-TSS	RUNDC3A-AS1	6.607	6.484	4.881	5.075
chr17:42084643-42084798	1.899	5.234	17.599	1.17338e-20	1.23441e-18	4.305	6.19	2689	NM_153006	exon	NAGS	6.174	6.206	4.408	4.202
chr4:141173182-141174312	1.433	5.894	17.594	1.18423e-20	1.24377e-18	5.189	6.614	-4693	NM_032547	Intergenic	SCOC	6.613	6.615	5.13	5.248
chr22:43682999-43683847	-1.52	5.88	-17.593	1.18729e-20	1.24494e-18	6.643	5.132	55971	NM_173050	intron	SCUBE1	5.071	5.193	6.67	6.616
chr3:125634595-125635485	1.61	5.659	17.581	1.21782e-20	1.27485e-18	4.867	6.47	-404	NR_024251	promoter-TSS	FAM86JP	6.402	6.537	4.89	4.844
chr12:27090720-27091092	2.577	4.5	17.574	1.23479e-20	1.2905e-18	3.255	5.796	348	NM_018164	promoter-TSS	ASUN	5.758	5.834	3.292	3.218
chr4:57302148-57302453	2.288	4.784	17.549	1.29868e-20	1.35504e-18	3.672	5.934	32	NM_001079525	promoter-TSS	PAICS	5.909	5.959	3.562	3.783
chr13:98085162-98085813	1.964	5.145	17.548	1.30231e-20	1.35661e-18	4.187	6.132	-987	NM_021033	promoter-TSS	RAP2A	6.19	6.074	4.226	4.147
chr15:59062843-59063615	3.43	4.013	17.534	1.33999e-20	1.39359e-18	2.378	5.737	-164	NM_001040453	promoter-TSS	FAM63B	5.715	5.759	2.646	2.111
chr14:104672021-104672795	-1.88	5.429	-17.531	1.34996e-20	1.40168e-18	6.373	4.507	67348	NM_015656	Intergenic	KIF26A	4.383	4.631	6.33	6.416
chr15:75992313-75993101	-1.383	6.29	-17.529	1.35406e-20	1.40364e-18	6.984	5.607	12482	NM_001897	intron	CSPG4	5.63	5.583	7.076	6.892
chr1:155056723-155057747	1.508	5.759	17.52	1.38033e-20	1.42855e-18	5.018	6.517	5887	NM_004952	intron	EFNA3	6.55	6.484	5.052	4.983
chr19:41306359-41306776	2.753	4.505	17.515	1.39503e-20	1.44142e-18	3.175	5.887	1234	NM_053046	exon	EGLN2	6.015	5.759	3.215	3.135
chr13:114540103-114541536	-0.901	7.101	-17.51	1.40725e-20	1.4517e-18	7.553	6.654	22237	NR_044995	intron	GAS6-AS1	6.69	6.618	7.592	7.514
chr8:143630266-143631005	-2.309	4.897	-17.497	1.4456e-20	1.48886e-18	6.059	3.771	65197	NM_015193	Intergenic	ARC	3.797	3.744	6.018	6.1
chr12:56367365-56367940	2.447	4.586	17.474	1.51846e-20	1.56137e-18	3.401	5.816	-44	NM_001252036	promoter-TSS	RAB5B	5.845	5.786	3.41	3.393
chr3:112885537-112886390	2.727	4.346	17.468	1.53651e-20	1.57739e-18	3.034	5.717	614	NR_110823	intron	LOC101929717	5.715	5.72	3.02	3.048
chr1:234735498-234736095	1.405	5.904	17.467	1.53927e-20	1.57768e-18	5.213	6.611	9474	NM_182972	Intergenic	IRF2BP2	6.613	6.609	5.244	5.181
chr3:105587179-105588081	1.898	5.186	17.463	1.55173e-20	1.5879e-18	4.258	6.139	257	NM_170662	5'UTR	CBLB	6.17	6.109	4.301	4.216
chr22:21336137-21336609	3.24	4.105	17.451	1.5907e-20	1.62516e-18	2.559	5.732	-185	NM_006767	promoter-TSS	LZTR1	5.715	5.748	2.296	2.822
chr12:6877592-6878002	1.922	5.151	17.444	1.61471e-20	1.64706e-18	4.212	6.117	2256	NM_002824	intron	PTMS	6.13	6.105	4.277	4.147
chr11:61303966-61304768	-2.618	4.635	-17.441	1.62318e-20	1.64987e-18	5.95	3.365	28095	NM_001145077	intron	LRRC10B	3.281	3.449	5.988	5.911
chr16:734374-734521	2.28	4.733	17.441	1.62434e-20	1.64987e-18	3.627	5.88	-9	NM_001005920	promoter-TSS	JMJD8	5.87	5.89	3.622	3.632
chr2:220143695-220144243	1.643	5.526	17.441	1.62523e-20	1.64987e-18	4.72	6.353	-71	NM_001039550	promoter-TSS	DNAJB2	6.339	6.366	4.761	4.679
chr16:67515079-67515400	2.621	4.491	17.438	1.63497e-20	1.65712e-18	3.226	5.809	-151	NM_004691	promoter-TSS	ATP6V0D1	5.747	5.87	3.107	3.345
chr16:57511808-57512009	1.666	5.524	17.427	1.67366e-20	1.69364e-18	4.707	6.361	8476	NM_018110	intron	DOK4	6.415	6.307	4.678	4.736
chr15:42565611-42565886	3.758	3.829	17.421	1.69256e-20	1.71005e-18	2.054	5.714	33	NM_001110503	promoter-TSS	TMEM87A	5.664	5.764	1.835	2.274
chr20:33865101-33865775	3.656	3.826	17.419	1.7001e-20	1.71495e-18	2.098	5.661	522	NR_102706	TTS	MMP24-AS1	5.72	5.602	2.084	2.111
chr19:7985494-7986146	1.422	6.077	17.41	1.73068e-20	1.74304e-18	5.374	6.793	-47	NR_030717	promoter-TSS	SNAPC2	6.701	6.886	5.463	5.286
chr11:73053949-73055003	1.887	5.349	17.408	1.74027e-20	1.74993e-18	4.425	6.298	-32929	NM_152222	intron	RELT	6.332	6.265	4.62	4.229
chr12:6797735-6798661	3.064	4.201	17.405	1.74916e-20	1.7561e-18	2.735	5.739	343	NM_133476	intron	ZNF384	5.747	5.731	2.482	2.987
chr8:77687529-77688300	1.877	5.213	17.399	1.7709e-20	1.77513e-18	4.296	6.156	-92405	NR_024360	intron	ZFHX4-AS1	6.186	6.127	4.362	4.229
chr12:46383575-46384680	2.399	4.881	17.397	1.77973e-20	1.78118e-18	3.712	6.088	273	NM_004719	intron	SCAF11	6.08	6.096	4.031	3.393
chr16:1392448-1393415	1.457	5.861	17.382	1.83508e-20	1.8337e-18	5.144	6.593	6734	NM_001199096	exon	BAIAP3	6.556	6.63	5.067	5.221
chr1:154943709-154943775	1.606	5.62	17.381	1.83877e-20	1.83451e-18	4.832	6.426	-519	NM_183001	promoter-TSS	SHC1	6.471	6.381	4.761	4.903
chr9:126139273-126140234	-1.459	5.942	-17.377	1.85411e-20	1.84693e-18	6.675	5.223	8696	NR_104603	non-coding	CRB2	5.27	5.176	6.707	6.644
chr11:75061761-75062170	2.211	4.875	17.374	1.86546e-20	1.85533e-18	3.8	5.985	909	NM_004041	intron	ARRB1	6.045	5.925	3.68	3.921
chr8:11429864-11430358	-1.762	5.462	-17.37	1.88145e-20	1.85963e-18	6.348	4.597	-3933	NR_040035	Intergenic	LINC00208	4.612	4.582	6.348	6.348
chr17:77810161-77811315	1.678	5.562	17.37	1.88068e-20	1.85963e-18	4.739	6.404	2475	NM_003655	intron	CBX4	6.491	6.318	4.752	4.727
chr16:54962688-54963390	2.71	4.398	17.371	1.87579e-20	1.85963e-18	3.091	5.761	62	NR_110453	promoter-TSS	CRNDE	5.693	5.829	3.02	3.163
chr1:113498464-113499187	2.827	4.373	17.371	1.87609e-20	1.85963e-18	3.014	5.793	-141	NM_001166496	promoter-TSS	SLC16A1	5.799	5.786	2.758	3.27
chr5:180649346-180649617	2.266	4.745	17.368	1.88756e-20	1.86279e-18	3.645	5.886	151	NR_039781	promoter-TSS	MIR4638	5.87	5.901	3.699	3.591
chr1:1368006-1369040	-0.801	7.262	-17.367	1.89248e-20	1.86475e-18	7.665	6.865	1430	NR_125995	intron	LOC102724312	6.89	6.84	7.654	7.677
chr22:42342165-42342625	2.265	4.836	17.36	1.92217e-20	1.88888e-18	3.736	5.973	363	NM_001304370	intron	CENPM	6.041	5.905	3.602	3.871
chr16:67694143-67694356	2.999	4.296	17.36	1.92289e-20	1.88888e-18	2.856	5.801	468	NM_001082487	promoter-TSS	ACD	5.923	5.68	2.758	2.955
chr4:151512058-151512965	1.982	5.056	17.358	1.92821e-20	1.89118e-18	4.089	6.053	9435	NM_006439	intron	MAB21L2	6.032	6.074	4.132	4.046
chr1:114447508-114448032	3.105	4.224	17.349	1.96367e-20	1.92301e-18	2.734	5.785	-24	NM_006594	promoter-TSS	AP4B1	5.763	5.808	3.049	2.42
chr15:76634162-76634402	2.175	4.834	17.347	1.97362e-20	1.92979e-18	3.777	5.928	5217	NM_145805	3'UTR	ISL2	5.956	5.901	3.79	3.765
chr19:1169156-1170322	1.234	6.316	17.346	1.97746e-20	1.93058e-18	5.706	6.937	4543	NM_014963	intron	SBNO2	6.921	6.953	5.817	5.594
chr10:102108304-102109237	3.264	4.003	17.344	1.98428e-20	1.93428e-18	2.449	5.642	1999	NM_005063	intron	SCD	5.681	5.602	2.345	2.553
chr7:100200593-100200783	2.616	4.511	17.332	2.03531e-20	1.98099e-18	3.247	5.826	806	NM_002593	non-coding	PCOLCE	5.904	5.748	3.387	3.107
chr20:47894607-47894885	2.825	4.263	17.33	2.04357e-20	1.98601e-18	2.906	5.684	10	NM_021035	promoter-TSS	ZNFX1	5.676	5.691	2.989	2.822
chr6:37750901-37751580	1.847	5.299	17.322	2.08061e-20	2.01892e-18	4.394	6.229	-36066	NM_021943	Intergenic	ZFAND3	6.178	6.28	4.508	4.281
chr9:129373040-129374149	1.566	5.723	17.312	2.12065e-20	2.05464e-18	4.953	6.511	-3127	NM_002316	Intergenic	LMX1B	6.528	6.494	5.088	4.818
chr22:18893211-18893949	1.753	5.405	17.311	2.1251e-20	2.05583e-18	4.546	6.286	-156	NM_005675	promoter-TSS	DGCR6	6.346	6.226	4.61	4.483
chr1:234859402-234859683	1.173	6.462	17.294	2.20195e-20	2.12695e-18	5.882	7.051	-246	NR_038856	promoter-TSS	LINC01132	7.088	7.014	5.992	5.772
chr2:74734794-74735057	1.567	5.761	17.293	2.20891e-20	2.13045e-18	4.99	6.548	-105	NM_032673	promoter-TSS	PCGF1	6.619	6.477	5.102	4.878
chr15:78973193-78974635	0.623	7.748	17.29	2.22355e-20	2.14132e-18	7.438	8.062	-40327	NM_000750	Intergenic	CHRNB4	8.031	8.093	7.462	7.415
chr3:157827814-157828295	2.537	4.589	17.287	2.23635e-20	2.15041e-18	3.361	5.864	214	NM_001271838	intron	RSRC1	5.779	5.95	3.215	3.506
chr9:6007551-6008169	3.168	4.176	17.28	2.26848e-20	2.17801e-18	2.66	5.766	34	NR_039811	promoter-TSS	MIR4665	5.894	5.638	2.646	2.674
chr13:31444245-31445070	-0.773	7.339	-17.269	2.32239e-20	2.22642e-18	7.728	6.956	-12041	NR_103813	Intergenic	LINC00545	6.961	6.95	7.703	7.752
chr2:16371213-16371249	-1.227	6.366	-17.267	2.33218e-20	2.23149e-18	6.982	5.761	180682	NR_126559	Intergenic	GACAT3	5.693	5.829	7.018	6.947
chr1:156866981-156867691	-1.37	6.048	-17.266	2.33468e-20	2.23149e-18	6.737	5.373	3813	NM_001080471	intron	PEAR1	5.377	5.369	6.76	6.714
chr22:50963360-50963837	2.277	4.731	17.259	2.36973e-20	2.26161e-18	3.626	5.876	434	NM_001169111	TTS	SCO2	5.923	5.829	3.661	3.591
chr13:109997666-109998464	1.794	5.321	17.254	2.39437e-20	2.28171e-18	4.444	6.223	-54978	NR_126361	Intergenic	LINC00399	6.274	6.173	4.508	4.379
chr7:97913369-97914242	1.744	5.338	17.249	2.41824e-20	2.30101e-18	4.485	6.216	2827	NM_015379	intron	BRI3	6.213	6.218	4.497	4.472
chr20:23338464-23339001	3.203	3.998	17.246	2.43479e-20	2.31331e-18	2.472	5.607	31	NR_109884	promoter-TSS	LINC01431	5.595	5.62	2.524	2.42
chr16:87417339-87417710	1.929	5.126	17.245	2.43901e-20	2.31387e-18	4.184	6.096	-126	NM_024735	promoter-TSS	FBXO31	6.109	6.083	4.277	4.09
chr12:7341614-7342620	2.398	4.664	17.243	2.45148e-20	2.32224e-18	3.502	5.868	-165	NM_001131023	promoter-TSS	PEX5	5.956	5.781	3.52	3.484
chr19:44123017-44124023	2.286	4.735	17.241	2.46294e-20	2.32964e-18	3.624	5.885	494	NM_182498	intron	ZNF428	5.835	5.935	3.699	3.549
chr11:82611235-82611742	2.368	4.747	17.235	2.49452e-20	2.35601e-18	3.596	5.938	68	NM_199418	promoter-TSS	PRCP	5.951	5.925	3.824	3.369
chr15:78963902-78964638	0.757	7.505	17.232	2.50894e-20	2.36613e-18	7.128	7.886	-30683	NM_000750	Intergenic	CHRNB4	7.814	7.959	7.159	7.097
chr3:50374516-50375169	2.295	4.709	17.212	2.61603e-20	2.46347e-18	3.595	5.863	52	NM_170713	promoter-TSS	RASSF1	5.825	5.901	3.52	3.671
chr1:153935623-153935972	3.35	3.938	17.193	2.72095e-20	2.5585e-18	2.346	5.622	46	NM_001271957	promoter-TSS	SLC39A1	5.624	5.62	2.524	2.168
chr3:49710714-49711516	2.247	4.757	17.19	2.73648e-20	2.56931e-18	3.665	5.888	-320	NM_001640	promoter-TSS	APEH	5.835	5.94	3.699	3.632
chr7:107531485-107531698	1.971	5.043	17.173	2.83783e-20	2.66055e-18	4.082	6.034	40	NM_001289750	promoter-TSS	DLD	6.067	6.002	4.118	4.046
chr6:45345065-45346022	2.628	4.47	17.17	2.85422e-20	2.67198e-18	3.202	5.79	244	NM_001261823	5'UTR	SUPT3H	5.815	5.764	2.989	3.416
chr2:16501332-16501400	-1.077	6.72	-17.159	2.91843e-20	2.72809e-18	7.261	6.187	310817	NR_126559	Intergenic	GACAT3	6.213	6.16	7.325	7.197
chr2:233561749-233562339	2.808	4.301	17.155	2.94661e-20	2.7504e-18	2.953	5.712	29	NM_001103147	promoter-TSS	GIGYF2	5.779	5.644	2.828	3.078
chr19:47776278-47777143	2.201	4.84	17.152	2.96454e-20	2.75906e-18	3.77	5.947	-948	NR_037675	promoter-TSS	INAFM1	5.988	5.905	3.908	3.632
chr4:3075225-3076189	2.243	4.725	17.152	2.96162e-20	2.75906e-18	3.636	5.852	-530	NM_002111	promoter-TSS	HTT	5.85	5.855	3.602	3.671
chr14:104600713-104601789	0.974	6.712	17.151	2.96947e-20	2.75962e-18	6.23	7.202	-3809	NM_015656	Intergenic	KIF26A	7.21	7.194	6.233	6.227
chr11:115451740-115452527	1.292	6.117	17.141	3.03326e-20	2.80663e-18	5.479	6.767	-76893	NM_001301044	Intergenic	CADM1	6.723	6.811	5.538	5.42
chr22:19929745-19930119	2.925	4.169	17.141	3.03265e-20	2.80663e-18	2.768	5.641	-417	NM_001282512	promoter-TSS	TXNRD2	5.613	5.668	2.862	2.674
chr2:219845399-219845831	2.038	4.962	17.141	3.03161e-20	2.80663e-18	3.97	5.986	4609	NR_024385	TTS	LINC00608	6.028	5.945	3.971	3.969
chr15:96877680-96877877	3.159	4.12	17.136	3.06461e-20	2.82743e-18	2.609	5.708	1210	NM_001145157	exon	NR2F2	5.731	5.685	2.895	2.324
chr9:139964975-139965374	1.542	5.723	17.136	3.06433e-20	2.82743e-18	4.966	6.498	-147	NM_178448	promoter-TSS	SAPCD2	6.562	6.433	5.045	4.886
chr1:156698188-156698384	2.451	4.537	17.134	3.07802e-20	2.83569e-18	3.353	5.768	23	NM_001142560	promoter-TSS	RRNAD1	5.789	5.748	3.266	3.44
chr9:140083725-140083857	2.604	4.417	17.126	3.13278e-20	2.88198e-18	3.162	5.726	-734	NM_013366	promoter-TSS	ANAPC2	5.784	5.668	3.189	3.135
chr9:137598537-137599234	-1.373	6.211	-17.123	3.1486e-20	2.89236e-18	6.902	5.532	65235	NM_000093	intron	COL5A1	5.659	5.405	6.96	6.843
chr3:129158670-129159289	2.239	4.781	17.121	3.16327e-20	2.90165e-18	3.694	5.906	42	NM_001276271	promoter-TSS	MBD4	5.979	5.834	3.736	3.652
chr10:8089761-8090077	3.038	4.071	17.12	3.16782e-20	2.90165e-18	2.62	5.598	4535	NR_104329	Intergenic	GATA3-AS1	5.607	5.59	2.606	2.635
chr4:5891761-5892278	1.804	5.293	17.117	3.18717e-20	2.91519e-18	4.411	6.199	-67	NM_001288661	promoter-TSS	CRMP1	6.263	6.135	4.373	4.449
chr22:39638700-39639777	2.112	4.995	17.104	3.27848e-20	2.99012e-18	3.967	6.054	1821	NM_002608	intron	PDGFB	6.15	5.959	3.858	4.076
chr11:67572536-67573564	1.405	5.924	17.104	3.27705e-20	2.99012e-18	5.232	6.632	-243	NR_024249	promoter-TSS	FAM86C2P	6.568	6.695	5.275	5.188
chr2:121498422-121498947	1.99	5.007	17.103	3.28639e-20	2.99285e-18	4.038	6.008	-56182	NM_005270	Intergenic	GLI2	6.015	6.002	3.971	4.105
chr9:136740304-136740775	-1.536	5.917	-17.102	3.29086e-20	2.99285e-18	6.688	5.161	116906	NM_001134398	intron	VAV2	5.121	5.201	6.776	6.601
chr16:87425098-87425940	2.015	5.033	17.1	3.30703e-20	3.00327e-18	4.05	6.046	194	NM_001282683	promoter-TSS	FBXO31	5.997	6.096	3.94	4.161
chr15:70477882-70478934	-1.253	6.228	-17.096	3.33419e-20	3.02363e-18	6.858	5.61	-88152	NM_005078	Intergenic	TLE3	5.636	5.583	6.872	6.845
chr19:42772884-42773264	1.484	5.751	17.094	3.34673e-20	3.03069e-18	5.022	6.497	385	NM_001304815	intron	CIC	6.55	6.444	5.023	5.022
chr14:66974159-66974958	2.172	4.843	17.083	3.42363e-20	3.09198e-18	3.787	5.936	434	NM_020806	5'UTR	GPHN	5.865	6.006	3.754	3.819
chr12:57029349-57029565	2.261	4.758	17.083	3.42411e-20	3.09198e-18	3.66	5.895	706	NM_013449	intron	BAZ2A	5.951	5.839	3.772	3.549
chr5:7849801-7850886	3.172	3.983	17.082	3.43268e-20	3.09533e-18	2.474	5.577	1259	NM_001089584	intron	C5orf49	5.577	5.577	2.438	2.51
chr1:151254267-151254789	2.843	4.271	17.081	3.44301e-20	3.10026e-18	2.907	5.699	-260	NM_001304763	promoter-TSS	ZNF687	5.784	5.614	2.828	2.987
chr1:244997808-244998728	2.518	4.469	17.076	3.47705e-20	3.1265e-18	3.253	5.735	-340	NM_001312871	promoter-TSS	COX20	5.773	5.697	3.316	3.191
chr22:24828087-24829099	-1.44	5.921	-17.07	3.51756e-20	3.15403e-18	6.645	5.212	506	NM_001278498	5'UTR	ADORA2A	5.137	5.287	6.651	6.639
chr11:65655476-65655780	3.02	4.181	17.071	3.51621e-20	3.15403e-18	2.735	5.697	382	NM_004214	intron	FIBP	5.805	5.59	2.758	2.712
chr6:153304693-153304989	2.42	4.549	17.067	3.54696e-20	3.17593e-18	3.378	5.766	-101	NM_001142522	promoter-TSS	FBXO5	5.725	5.808	3.364	3.393
chr1:36852106-36852525	2.236	4.757	17.064	3.56438e-20	3.18705e-18	3.671	5.883	-788	NM_001282546	promoter-TSS	STK40	5.845	5.92	3.772	3.57
chr11:66056522-66056965	2.17	4.811	17.053	3.65182e-20	3.26066e-18	3.758	5.902	-106	NM_020470	promoter-TSS	YIF1A	5.918	5.885	3.661	3.854
chr7:150759450-150759725	1.395	5.927	17.049	3.67795e-20	3.27939e-18	5.242	6.629	-46	NM_001199693	promoter-TSS	SLC4A2	6.682	6.575	5.178	5.305
chr16:69364471-69364732	3.091	4.117	17.047	3.69382e-20	3.28895e-18	2.641	5.668	-104	NM_022341	promoter-TSS	PDF	5.687	5.65	2.392	2.89
chr16:58534389-58535159	2.846	4.287	17.043	3.72762e-20	3.31441e-18	2.921	5.716	727	NM_001242836	intron	NDRG4	5.805	5.626	2.793	3.048
chr11:575860-576282	2.444	4.531	17.037	3.77637e-20	3.35308e-18	3.349	5.761	-186	NR_026967	promoter-TSS	LOC143666	5.768	5.753	3.455	3.244
chr20:32580941-32581721	1.639	5.49	17.024	3.87927e-20	3.43966e-18	4.686	6.314	-127	NM_007367	promoter-TSS	RALY	6.292	6.337	4.761	4.61
chr1:156719136-156719491	2.709	4.392	17.023	3.88685e-20	3.44159e-18	3.086	5.755	2229	NM_004494	intron	HDGF	5.725	5.786	3.316	2.856
chr5:8457469-8457914	3.464	3.848	17.022	3.89304e-20	3.44229e-18	2.208	5.589	-15	NR_039984	promoter-TSS	LOC729506	5.522	5.656	2.194	2.222
chr7:5467587-5468149	2.974	4.1	17.021	3.90016e-20	3.44381e-18	2.678	5.595	-4691	NM_001080495	Intergenic	TNRC18	5.613	5.577	2.721	2.635
chr22:27068120-27068738	2.666	4.444	17.014	3.96093e-20	3.49263e-18	3.157	5.784	-377	NR_110543	promoter-TSS	MIATNB	5.687	5.88	3.02	3.295
chr5:176738713-176739159	2.332	4.727	17.01	3.99663e-20	3.51924e-18	3.596	5.899	356	NM_001142935	5'UTR	MXD3	6.006	5.792	3.602	3.591
chr15:45476994-45477750	2.102	4.919	17.009	4.00524e-20	3.52196e-18	3.897	5.976	2793	NM_001301170	intron	SHF	6.05	5.901	3.841	3.953
chr12:56511695-56512623	2.524	4.487	17.005	4.03521e-20	3.54342e-18	3.268	5.758	155	NM_032786	promoter-TSS	ZC3H10	5.681	5.834	3.292	3.244
chr5:149624316-149625377	-2.216	4.891	-16.996	4.11107e-20	3.59204e-18	6.006	3.811	44556	NM_015981	intron	CAMK2A	3.878	3.744	6.022	5.991
chr12:54411419-54411560	2.38	4.596	16.997	4.11008e-20	3.59204e-18	3.444	5.793	854	NM_153693	intron	HOXC6	5.758	5.829	3.34	3.549
chr1:36851503-36851904	2.373	4.592	16.998	4.09792e-20	3.59204e-18	3.444	5.785	-176	NM_001282546	promoter-TSS	STK40	5.773	5.797	3.34	3.549
chr7:150675786-150676715	0.942	6.875	16.996	4.1131e-20	3.59204e-18	6.41	7.348	-849	NM_000238	promoter-TSS	KCNH2	7.362	7.334	6.327	6.493
chr1:156736981-156737387	2.284	4.652	16.994	4.13204e-20	3.60364e-18	3.545	5.801	-90	NM_005973	promoter-TSS	PRCC	5.805	5.797	3.562	3.528
chr19:58837894-58838447	3.118	4.076	16.989	4.17811e-20	3.63884e-18	2.589	5.641	-214	NM_181846	promoter-TSS	ZSCAN22	5.693	5.59	2.392	2.786
chr1:119683240-119683487	2.707	4.346	16.985	4.21186e-20	3.66323e-18	3.045	5.705	-69	NM_015836	promoter-TSS	WARS2	5.773	5.638	2.927	3.163
chr2:26908200-26908768	-1.746	5.472	-16.984	4.21836e-20	3.66388e-18	6.349	4.615	-7097	NM_002246	Intergenic	KCNK3	4.612	4.619	6.404	6.295
chr22:50688705-50689332	1.575	5.68	16.979	4.26829e-20	3.7022e-18	4.907	6.472	815	NM_032019	intron	HDAC10	6.562	6.381	4.954	4.861
chr22:21355071-21355608	2.94	4.302	16.975	4.30056e-20	3.72513e-18	2.89	5.778	-871	NR_027051	promoter-TSS	THAP7-AS1	5.918	5.638	2.958	2.822
chr16:67217911-67218041	1.762	5.324	16.973	4.31942e-20	3.73638e-18	4.463	6.209	-93	NM_001040715	promoter-TSS	KIAA0895L	6.27	6.148	4.42	4.505
chr20:52210046-52210493	1.958	5.014	16.963	4.4118e-20	3.81112e-18	4.061	5.999	-10634	NM_006526	Intergenic	ZNF217	6.006	5.992	4.017	4.105
chr15:83680346-83680628	2.818	4.248	16.961	4.43398e-20	3.82511e-18	2.895	5.666	-94	NM_001160116	promoter-TSS	C15orf40	5.67	5.662	3.078	2.712
chr11:66410856-66411332	3.265	3.93	16.956	4.47604e-20	3.85281e-18	2.378	5.571	5006	NM_001198843	exon	RBM4	5.534	5.608	2.482	2.274
chr7:150778910-150779211	1.49	5.757	16.956	4.47818e-20	3.85281e-18	5.024	6.507	-1091	NM_006712	intron	FASTK	6.497	6.517	5.137	4.911
chr1:184020468-184020956	3.367	3.98	16.948	4.55101e-20	3.91019e-18	2.378	5.672	-73	NM_001300766	promoter-TSS	TSEN15	5.742	5.602	2.646	2.111
chr9:74526062-74526561	2.367	4.591	16.944	4.59499e-20	3.94266e-18	3.445	5.783	-111	NM_182505	promoter-TSS	C9orf85	5.742	5.824	3.52	3.369
chr16:72127231-72127852	3.224	3.984	16.942	4.61159e-20	3.95158e-18	2.449	5.604	-3	NM_017853	promoter-TSS	TXNL4B	5.534	5.674	2.345	2.553
chr8:97273527-97273930	2.549	4.494	16.939	4.6454e-20	3.97521e-18	3.263	5.777	112	NM_001286643	promoter-TSS	MTERF3	5.773	5.781	3.477	3.048
chr2:220436031-220436797	1.649	5.567	16.935	4.67872e-20	3.99837e-18	4.758	6.397	-146	NM_001173431	promoter-TSS	OBSL1	6.442	6.352	4.906	4.61
chr20:62289584-62289727	3.336	3.866	16.934	4.69345e-20	4.00558e-18	2.285	5.542	493	NM_016434	non-coding	RTEL1	5.571	5.513	2.246	2.324
chr5:137799575-137800108	2.202	4.764	16.93	4.72653e-20	4.02842e-18	3.695	5.873	-1339	NM_001964	Intergenic	EGR1	5.815	5.93	3.661	3.728
chr1:204327747-204328580	1.278	6.086	16.929	4.73745e-20	4.03234e-18	5.457	6.729	893	NM_014935	intron	PLEKHA6	6.755	6.703	5.517	5.396
chr5:135528456-135528800	3.716	3.72	16.91	4.93502e-20	4.1949e-18	1.973	5.585	223	NR_024418	non-coding	LOC389332	5.618	5.552	1.835	2.111
chr8:29210083-29210395	2.994	4.087	16.908	4.95857e-20	4.2093e-18	2.658	5.591	-1972	NM_001394	Intergenic	DUSP4	5.63	5.552	2.566	2.75
chr16:2518327-2519576	0.773	7.249	16.902	5.01881e-20	4.25022e-18	6.865	7.638	-2548	NM_006181	Intergenic	NTN3	7.634	7.642	6.919	6.812
chr20:3869072-3870000	2.665	4.357	16.902	5.0201e-20	4.25022e-18	3.075	5.697	50	NM_024960	promoter-TSS	PANK2	5.636	5.759	2.958	3.191
chr4:15682925-15683529	2.959	4.133	16.899	5.05673e-20	4.27555e-18	2.716	5.622	-125	NM_001145191	promoter-TSS	FAM200B	5.547	5.697	2.721	2.712
chr17:77770570-77771504	1.516	5.709	16.896	5.08218e-20	4.29138e-18	4.965	6.471	-122	NM_020649	promoter-TSS	CBX8	6.455	6.487	4.848	5.082
chr8:24770603-24771591	2.733	4.265	16.895	5.09075e-20	4.29293e-18	2.952	5.639	-177	NM_005382	promoter-TSS	NEFM	5.664	5.614	3.049	2.856
chr6:26537419-26538045	2.301	4.617	16.891	5.1336e-20	4.32335e-18	3.502	5.774	-840	NM_006353	promoter-TSS	HMGN4	5.768	5.781	3.52	3.484
chr12:54019529-54020002	2.877	4.313	16.885	5.20128e-20	4.37456e-18	2.929	5.761	14	NM_001206683	promoter-TSS	ATF7	5.647	5.875	3.107	2.75
chr13:110065083-110065246	1.635	5.5	16.878	5.27688e-20	4.42066e-18	4.698	6.323	12122	NR_126361	Intergenic	LINC00399	6.255	6.391	4.697	4.699
chr11:119591766-119592478	-1.487	5.926	-16.879	5.26593e-20	4.42066e-18	6.674	5.194	7313	NM_002855	intron	NECTIN1	5.146	5.241	6.596	6.751
chr16:46723497-46723672	2.123	4.993	16.878	5.27589e-20	4.42066e-18	3.957	6.062	27	NM_014321	promoter-TSS	ORC6	6.015	6.109	4.186	3.728
chr19:1855077-1855821	0.91	6.971	16.875	5.31932e-20	4.45036e-18	6.519	7.429	-6997	NM_020695	intron	REXO1	7.373	7.485	6.576	6.462
chr16:30582114-30583101	3.001	4.053	16.873	5.33351e-20	4.45638e-18	2.62	5.561	1120	NM_145271	intron	ZNF688	5.577	5.545	2.606	2.635
chr21:46786447-46787375	-1.987	5.168	-16.872	5.35252e-20	4.46641e-18	6.168	4.196	-25006	NR_103811	Intergenic	LINC00316	4.192	4.199	6.102	6.234
chr1:163165705-163166241	2.293	4.624	16.869	5.38655e-20	4.48893e-18	3.513	5.777	6990	NM_001195303	intron	RGS5	5.768	5.786	3.477	3.549
chr9:130829489-130829911	1.78	5.417	16.868	5.39675e-20	4.49156e-18	4.543	6.313	-101	NM_197956	promoter-TSS	NAIF1	6.285	6.341	4.743	4.343
chr11:75273781-75274125	2.28	4.718	16.866	5.41447e-20	4.49458e-18	3.612	5.864	852	NM_001235	intron	SERPINH1	5.937	5.792	3.718	3.506
chr1:183440872-183441267	1.817	5.178	16.866	5.41335e-20	4.49458e-18	4.292	6.093	47	NR_040063	promoter-TSS	SMG7-AS1	6.08	6.105	4.264	4.319
chr3:114866150-114866719	1.746	5.463	16.859	5.50192e-20	4.56123e-18	4.607	6.341	-308	NM_015642	promoter-TSS	ZBTB20	6.395	6.288	4.788	4.426
chr2:30143579-30144315	2.311	4.642	16.851	5.59451e-20	4.63196e-18	3.523	5.803	530	NM_004304	5'UTR	ALK	5.865	5.742	3.477	3.57
chr15:78182911-78183779	-1.448	5.91	-16.847	5.63503e-20	4.65946e-18	6.637	5.197	35843	NR_027024	Intergenic	LOC645752	5.162	5.233	6.691	6.583
chr11:65486068-65487001	4.856	3.561	16.847	5.64332e-20	4.66027e-18	1.312	5.993	1874	NM_032193	exon	RNASEH2C	6.032	5.954	1.151	1.472
chr8:11565834-11566537	2.494	4.443	16.844	5.67987e-20	4.68439e-18	3.239	5.697	821	NM_001308093	exon	GATA4	5.681	5.714	3.316	3.163
chr4:41875337-41876591	1.191	6.283	16.842	5.69807e-20	4.69333e-18	5.694	6.883	8664	NR_104143	Intergenic	LINC00682	6.82	6.945	5.715	5.674
chr17:48225342-48225506	2.849	4.224	16.84	5.72292e-20	4.70771e-18	2.859	5.656	2454	NM_032595	intron	PPP1R9B	5.747	5.565	2.895	2.822
chr7:2672499-2673448	1.609	5.546	16.837	5.76038e-20	4.73242e-18	4.758	6.354	1371	NM_025250	intron	TTYH3	6.425	6.284	4.797	4.718
chr16:2581500-2582312	2.927	4.129	16.835	5.78967e-20	4.75036e-18	2.728	5.601	100	NR_036139	promoter-TSS	MIR3178	5.571	5.632	2.862	2.594
chr9:116298332-116299790	-1.75	5.501	-16.831	5.83221e-20	4.77376e-18	6.383	4.641	304	NM_001276260	5'UTR	RGS3	4.725	4.557	6.315	6.451
chr6:84562585-84563471	2.546	4.399	16.831	5.83317e-20	4.77376e-18	3.172	5.681	43	NM_001009994	promoter-TSS	RIPPLY2	5.687	5.674	3.266	3.078
chr9:139837150-139838224	3.362	3.868	16.822	5.9482e-20	4.86166e-18	2.275	5.557	1519	NM_018998	intron	FBXW5	5.595	5.52	2.438	2.111
chr21:40757230-40758064	2.035	4.992	16.815	6.03167e-20	4.92357e-18	4	6.017	-2045	NM_001146218	intron	WRB	5.928	6.105	3.94	4.061
chr5:180687683-180688270	3.02	4.182	16.814	6.04672e-20	4.92955e-18	2.734	5.7	142	NM_032765	promoter-TSS	TRIM52	5.681	5.72	3.049	2.42
chr19:56153929-56154276	3.098	4.009	16.806	6.15106e-20	5.00821e-18	2.533	5.566	640	NM_001163423	promoter-TSS	ZNF580	5.607	5.526	2.646	2.42
chr16:53132804-53134003	1.015	6.702	16.8	6.23578e-20	5.07071e-18	6.201	7.211	44459	NM_025134	intron	CHD9	7.284	7.138	6.191	6.211
chr11:72019085-72020344	0.639	7.809	16.794	6.31071e-20	5.1251e-18	7.492	8.13	-64495	NM_005169	intron	PHOX2A	8.167	8.093	7.565	7.419
chr7:18746159-18746563	3.001	4.164	16.785	6.43031e-20	5.21558e-18	2.728	5.672	197461	NM_001204148	intron	HDAC9	5.725	5.62	2.989	2.466
chr8:41163949-41164361	2.615	4.409	16.785	6.43943e-20	5.21635e-18	3.148	5.724	2835	NM_003012	intron	SFRP1	5.63	5.818	3.078	3.218
chr2:44933316-44934319	1.892	5.096	16.777	6.54867e-20	5.29811e-18	4.172	6.049	-157159	NR_039629	intron	MIR548AD	6.001	6.096	4.226	4.119
chr20:62683097-62683446	-2.295	4.785	-16.765	6.72262e-20	5.42507e-18	5.94	3.667	-2293	NM_018419	Intergenic	SOX18	3.755	3.579	5.965	5.915
chr11:126383292-126384092	-1.285	6.134	-16.765	6.7182e-20	5.42507e-18	6.78	5.499	107615	NM_001254759	intron	ST3GAL4	5.559	5.439	6.784	6.776
chr11:123524822-123525153	2.31	4.63	16.762	6.75752e-20	5.44634e-18	3.511	5.793	327	NM_001040151	5'UTR	SCN3B	5.736	5.85	3.582	3.44
chr16:88877466-88878156	2.176	4.722	16.748	6.96952e-20	5.61011e-18	3.666	5.816	531	NM_001030018	intron	APRT	5.82	5.813	3.661	3.671
chr5:131593630-131594100	2.003	4.956	16.746	6.99668e-20	5.61072e-18	3.981	5.964	514	NM_001131027	intron	PDLIM4	5.969	5.959	4.09	3.871
chr9:131901646-131902023	1.689	5.338	16.746	6.99321e-20	5.61072e-18	4.511	6.188	27868	NM_001193397	intron	PTPA	6.206	6.169	4.518	4.505
chr16:3073579-3073878	1.713	5.305	16.747	6.98423e-20	5.61072e-18	4.467	6.168	-303	NM_024339	promoter-TSS	THOC6	6.166	6.169	4.508	4.426
chr20:62289080-62289438	3.511	3.752	16.745	7.01534e-20	5.61861e-18	2.096	5.517	96	NM_016434	promoter-TSS	RTEL1	5.553	5.48	2.14	2.053
chr17:80053693-80054186	3.665	3.957	16.743	7.03295e-20	5.62565e-18	2.219	5.798	2166	NM_004104	intron	FASN	5.899	5.697	2.646	1.792
chr1:119682893-119683118	2.842	4.164	16.738	7.1066e-20	5.67744e-18	2.804	5.593	-13	NR_125977	promoter-TSS	LOC101929147	5.565	5.62	2.684	2.923
chr22:50218151-50218841	3.761	3.674	16.736	7.15158e-20	5.70622e-18	1.909	5.561	1052	NM_001304809	intron	BRD1	5.577	5.545	1.765	2.053
chr5:122424864-122425461	3.431	3.829	16.735	7.16391e-20	5.70892e-18	2.207	5.551	322	NM_001136239	5'UTR	PRDM6	5.63	5.473	2.14	2.274
chr10:102821766-102822312	1.772	5.255	16.727	7.27924e-20	5.79359e-18	4.388	6.147	1040	NM_030929	intron	KAZALD1	6.092	6.202	4.35	4.426
chr19:59029709-59030313	3.284	3.863	16.72	7.38959e-20	5.87408e-18	2.307	5.514	915	NM_001316978	intron	ZBTB45	5.54	5.487	2.392	2.222
chr2:16462490-16463601	-0.538	7.978	-16.718	7.4269e-20	5.89639e-18	8.248	7.71	272497	NR_126559	Intergenic	GACAT3	7.686	7.735	8.242	8.254
chr12:58165558-58166223	2.769	4.335	16.717	7.43905e-20	5.89868e-18	3.002	5.728	23	NM_023033	promoter-TSS	METTL1	5.742	5.714	3.292	2.712
chr14:24616310-24616358	2.426	4.535	16.694	7.81907e-20	6.19231e-18	3.362	5.755	250	NM_001310332	promoter-TSS	RNF31	5.83	5.68	3.455	3.27
chr16:838394-838733	2.857	4.157	16.692	7.84439e-20	6.20466e-18	2.789	5.595	-58	NM_022092	promoter-TSS	CHTF18	5.528	5.662	2.828	2.75
chr21:17960731-17961062	2.399	4.595	16.686	7.94579e-20	6.27707e-18	3.433	5.803	-1660	NR_029694	intron	MIR125B2	5.752	5.855	3.622	3.244
chr17:79772722-79773444	-1.976	5.206	-16.681	8.03531e-20	6.33994e-18	6.197	4.241	11075	NM_000160	Intergenic	GCGR	4.044	4.438	6.207	6.187
chr1:150945536-150946215	2.259	4.637	16.679	8.07291e-20	6.36173e-18	3.543	5.774	1603	NM_181746	intron	CERS2	5.799	5.748	3.602	3.484
chr4:26861857-26862427	2.251	4.684	16.678	8.08713e-20	6.36507e-18	3.593	5.816	-171	NM_001169118	promoter-TSS	STIM2	5.773	5.86	3.477	3.71
chr10:104182547-104182734	3.1	4.01	16.676	8.11917e-20	6.38241e-18	2.533	5.568	-2950	NM_001270965	TTS	PSD	5.636	5.5	2.646	2.42
chr2:220384795-220386020	-0.926	6.989	-16.675	8.13154e-20	6.38426e-18	7.454	6.53	6516	NM_182847	intron	ASIC4	6.544	6.517	7.516	7.393
chr16:68481631-68482226	2.68	4.308	16.656	8.4808e-20	6.65028e-18	3.019	5.656	480	NM_018667	intron	SMPD3	5.571	5.742	3.02	3.018
chr2:3352264-3353366	1.388	5.924	16.653	8.53465e-20	6.66791e-18	5.24	6.623	28838	NM_003310	intron	TSSC1	6.58	6.666	5.355	5.125
chr2:220094348-220094584	3.498	3.836	16.653	8.52641e-20	6.66791e-18	2.184	5.592	-13	NM_001282792	promoter-TSS	ANKZF1	5.54	5.644	1.901	2.466
chr17:73452271-73452842	3.941	3.616	16.653	8.52651e-20	6.66791e-18	1.771	5.595	-107	NM_014738	promoter-TSS	TMEM94	5.607	5.583	1.901	1.641
chr16:8960189-8961094	1.707	5.369	16.644	8.68864e-20	6.77991e-18	4.534	6.227	643	NM_001278264	intron	CARHSP1	6.248	6.206	4.408	4.66
chr19:47777361-47777786	2.089	4.848	16.643	8.70825e-20	6.7869e-18	3.832	5.899	-85	NR_037675	promoter-TSS	INAFM1	5.913	5.885	3.955	3.71
chr15:93447163-93447677	3.109	3.968	16.636	8.84661e-20	6.88631e-18	2.49	5.53	-209	NR_036136	promoter-TSS	MIR3175	5.522	5.539	2.345	2.635
chr14:101248936-101250720	-0.721	7.391	-16.633	8.90274e-20	6.92156e-18	7.752	7.034	-31000	NR_039729	Intergenic	MIR2392	7.002	7.066	7.756	7.749
chr1:156695718-156695922	2.419	4.721	16.63	8.96657e-20	6.96269e-18	3.546	5.938	2411	NM_001303095	intron	ISG20L2	5.918	5.959	3.875	3.218
chr19:36231515-36231772	2.147	4.736	16.625	9.06597e-20	7.03024e-18	3.695	5.816	1707	NM_024660	intron	IGFLR1	5.835	5.797	3.68	3.71
chr13:111567326-111567878	2.077	4.849	16.624	9.07562e-20	7.03024e-18	3.838	5.894	-148	NR_104587	promoter-TSS	ANKRD10	5.835	5.954	3.858	3.819
chr19:2424732-2424978	2.495	4.494	16.618	9.19429e-20	7.11352e-18	3.288	5.75	3059	NM_012458	TTS	TIMM13	5.715	5.786	3.499	3.078
chr1:156864516-156864892	-1.879	5.234	-16.617	9.22331e-20	7.12732e-18	6.181	4.312	1181	NM_001080471	intron	PEAR1	4.41	4.215	6.147	6.214
chr17:74539707-74539842	1.36	5.914	16.616	9.23473e-20	7.12751e-18	5.245	6.598	3654	NM_001077620	intron	PRCD	6.607	6.59	5.343	5.146
chr5:72111952-72112786	2.726	4.228	16.605	9.46134e-20	7.29358e-18	2.921	5.598	-49	NM_002270	promoter-TSS	TNPO1	5.577	5.62	2.793	3.048
chr21:38639742-38640128	2.475	4.409	16.599	9.58691e-20	7.38146e-18	3.216	5.654	-102	NM_006052	promoter-TSS	DSCR3	5.681	5.626	3.189	3.244
chr4:1713952-1714199	2.381	4.491	16.583	9.90765e-20	7.61921e-18	3.341	5.689	392	NM_006527	5'UTR	SLBP	5.704	5.674	3.387	3.295
chr5:89705102-89705715	3.557	3.833	16.578	1.00162e-19	7.69343e-18	2.15	5.622	194	NM_004365	promoter-TSS	CETN3	5.54	5.703	2.438	1.862
chr6:136610950-136611300	2.59	4.307	16.575	1.00807e-19	7.73364e-18	3.062	5.61	-136	NM_001301038	promoter-TSS	BCLAF1	5.589	5.632	3.107	3.018
chr8:144360902-144361105	3.012	3.994	16.572	1.01419e-19	7.77121e-18	2.559	5.508	2866	NR_120682	Intergenic	MINCR	5.49	5.526	2.524	2.594
chr10:80980164-80981332	0.688	7.44	16.57	1.0193e-19	7.80103e-18	7.099	7.785	-126472	NM_005729	intron	PPIF	7.82	7.75	7.107	7.092
chr2:241500224-241500768	2.343	4.522	16.553	1.05659e-19	8.07669e-18	3.39	5.7	31	NM_001308375	promoter-TSS	ANKMY1	5.687	5.714	3.34	3.44
chr2:220071368-220071671	2.518	4.373	16.55	1.0646e-19	8.12818e-18	3.159	5.64	14	NM_001270999	promoter-TSS	ZFAND2B	5.618	5.662	3.241	3.078
chr13:45147717-45148332	3.098	4.16	16.545	1.07689e-19	8.21218e-18	2.676	5.718	-2007	NR_038381	exon	TSC22D1-AS1	5.565	5.87	2.566	2.786
chr19:51161152-51161966	1.805	5.21	16.542	1.08246e-19	8.24479e-18	4.327	6.119	8857	NM_001195076	intron	C19orf81	6.045	6.193	4.373	4.281
chr9:35603972-35604534	3.062	3.97	16.538	1.09118e-19	8.30128e-18	2.513	5.51	-1028	NM_006285	Intergenic	TESK1	5.54	5.48	2.606	2.42
chr12:122249197-122250173	1.664	5.452	16.537	1.0942e-19	8.31439e-18	4.636	6.289	7047	NM_015048	intron	SETD1B	6.325	6.253	4.779	4.494
chr12:57634930-57635091	1.642	5.368	16.536	1.09774e-19	8.33133e-18	4.564	6.194	-536	NM_020142	promoter-TSS	NDUFA4L2	6.194	6.193	4.56	4.569
chr9:140083028-140083278	2.386	4.553	16.535	1.10027e-19	8.33404e-18	3.4	5.752	-96	NM_013366	promoter-TSS	ANAPC2	5.835	5.668	3.316	3.484
chr7:100201854-100201987	2.588	4.305	16.534	1.10071e-19	8.33404e-18	3.061	5.607	-260	NR_038910	promoter-TSS	PCOLCE-AS1	5.618	5.596	3.135	2.987
chr1:113932339-113933149	2.025	4.916	16.532	1.10758e-19	8.37606e-18	3.93	5.936	-731	NM_152900	promoter-TSS	MAGI3	5.86	6.011	3.94	3.921
chr12:49524559-49524835	2.964	4.048	16.528	1.11653e-19	8.42377e-18	2.634	5.538	607	NM_006082	intron	TUBA1B	5.577	5.5	2.758	2.51
chr17:62776699-62777365	2.354	4.699	16.528	1.11573e-19	8.42377e-18	3.558	5.882	155	NR_106728	TTS	MIR6080	5.81	5.954	3.316	3.801
chr12:6877079-6877440	2.551	4.443	16.527	1.11958e-19	8.4368e-18	3.215	5.724	1719	NM_002824	intron	PTMS	5.768	5.68	2.989	3.44
chr5:176830794-176831002	2.107	4.779	16.518	1.14118e-19	8.58409e-18	3.756	5.84	-3261	NM_001029886	exon	PFN3	5.84	5.839	3.841	3.671
chr11:129764814-129765628	3.282	3.812	16.517	1.14182e-19	8.58409e-18	2.26	5.462	269	NM_001143835	intron	NFRKB	5.477	5.446	2.246	2.274
chr1:179851068-179851505	3.078	3.993	16.507	1.16771e-19	8.76841e-18	2.529	5.54	110	NM_015602	5'UTR	TOR1AIP1	5.503	5.577	2.345	2.712
chr22:46505594-46505742	-1.638	5.568	-16.506	1.17132e-19	8.78519e-18	6.391	4.764	-2961	NR_029478	non-coding	MIRLET7A3	4.635	4.894	6.404	6.378
chr14:50329255-50329775	2.294	4.568	16.504	1.17401e-19	8.79499e-18	3.458	5.723	-9724	NM_004713	Intergenic	NEMF	5.687	5.759	3.433	3.484
chr17:56159951-56160559	2.602	4.297	16.499	1.18803e-19	8.88957e-18	3.047	5.606	310	NR_110809	promoter-TSS	LOC101927666	5.647	5.565	3.107	2.987
chr2:74214517-74215068	3.028	4.019	16.496	1.19476e-19	8.92947e-18	2.575	5.543	1262	NM_001287491	intron	TET3	5.477	5.608	2.684	2.466
chr8:56826197-56826893	1.553	5.66	16.495	1.19947e-19	8.95415e-18	4.896	6.443	34159	NM_001111097	intron	LYN	6.385	6.501	5.037	4.755
chr21:44393900-44394566	2.479	4.482	16.49	1.21098e-19	9.02951e-18	3.284	5.73	-387	NM_004571	promoter-TSS	PKNOX1	5.653	5.808	3.433	3.135
chr3:169380415-169380631	2.431	4.476	16.482	1.23305e-19	9.18335e-18	3.304	5.697	1040	NM_001205194	intron	MECOM	5.763	5.632	3.215	3.393
chr16:30786010-30786582	3.504	3.764	16.478	1.24215e-19	9.24031e-18	2.112	5.524	12227	NM_001080417	3'UTR	ZNF629	5.471	5.577	1.901	2.324
chr16:30389535-30389825	1.691	5.283	16.474	1.25392e-19	9.31702e-18	4.457	6.135	45	NM_001214907	promoter-TSS	ZNF48	6.134	6.135	4.453	4.46
chr19:36235810-36236067	2.635	4.251	16.473	1.25704e-19	9.32932e-18	2.986	5.577	404	NM_144987	promoter-TSS	U2AF1L4	5.577	5.577	3.049	2.923
chr1:156095869-156096400	-1.33	5.993	-16.468	1.26976e-19	9.41278e-18	6.662	5.338	227	NM_001257374	intron	LMNA	5.314	5.362	6.684	6.639
chr19:33667794-33668375	2.781	4.167	16.463	1.28473e-19	9.50395e-18	2.835	5.566	-17514	NM_002333	Intergenic	LRP3	5.607	5.526	2.958	2.712
chr22:50683472-50683612	2.643	4.271	16.463	1.28504e-19	9.50395e-18	3.002	5.599	-142	NM_020461	promoter-TSS	TUBGCP6	5.653	5.545	2.927	3.078
chr12:8395555-8396299	2.066	4.931	16.46	1.29375e-19	9.55727e-18	3.926	5.971	-385	NR_024254	promoter-TSS	FAM86FP	5.885	6.057	3.79	4.061
chr1:161101924-161102808	3.626	3.705	16.453	1.31288e-19	9.68738e-18	2.002	5.524	-110	NM_001039712	promoter-TSS	DEDD	5.589	5.46	1.835	2.168
chr16:85185048-85185799	-1.591	5.61	-16.451	1.31709e-19	9.70716e-18	6.409	4.829	14668	NR_033984	Intergenic	LOC400548	4.725	4.934	6.432	6.387
chr22:46974177-46974767	1.381	5.795	16.449	1.32427e-19	9.74876e-18	5.117	6.489	-41405	NM_014246	Intergenic	CELSR1	6.522	6.457	5.116	5.118
chr7:100808714-100809088	2.219	4.652	16.448	1.32579e-19	9.74876e-18	3.576	5.769	-49	NM_003378	promoter-TSS	VGF	5.715	5.824	3.582	3.57
chr5:111093041-111093799	2.259	4.593	16.446	1.3311e-19	9.77655e-18	3.501	5.73	-21	NM_001142478	promoter-TSS	NREP	5.752	5.708	3.562	3.44
chr3:183903240-183904011	1.66	5.334	16.445	1.33483e-19	9.79263e-18	4.522	6.169	-237	NM_018358	promoter-TSS	ABCF3	6.194	6.144	4.508	4.537
chr14:93383012-93384219	-1.012	6.627	-16.439	1.35215e-19	9.90833e-18	7.136	6.126	-5829	NM_001275	Intergenic	CHGA	6.138	6.114	7.114	7.158
chr6:44232689-44233166	2.595	4.331	16.436	1.3608e-19	9.93905e-18	3.082	5.638	597	NM_004556	exon	NFKBIE	5.601	5.674	3.241	2.923
chr15:70678653-70679315	1.56	5.549	16.436	1.36102e-19	9.93905e-18	4.784	6.335	-228902	NR_126481	Intergenic	SALRNA3	6.325	6.344	4.898	4.67
chr1:228269326-228270055	1.902	5.002	16.436	1.36087e-19	9.93905e-18	4.075	5.958	-670	NM_001658	promoter-TSS	ARF1	5.997	5.92	4.075	4.076
chr16:3163315-3164407	3.503	3.716	16.431	1.37471e-19	1.00275e-17	2.066	5.476	1281	NM_001278158	intron	ZNF205	5.432	5.52	1.965	2.168
chr2:217559134-217559345	2.734	4.182	16.426	1.3909e-19	1.0134e-17	2.872	5.557	1032	NM_000599	exon	IGFBP5	5.595	5.52	2.958	2.786
chr19:19174227-19174839	1.821	5.187	16.421	1.40679e-19	1.02381e-17	4.297	6.104	-270	NM_178526	promoter-TSS	SLC25A42	6.019	6.189	4.251	4.343
chr10:50840852-50842017	-1.722	5.521	-16.42	1.40921e-19	1.0244e-17	6.389	4.674	19352	NM_001142933	intron	CHAT	4.869	4.479	6.406	6.372
chr2:16515537-16517113	0.265	9.937	16.418	1.41651e-19	1.02853e-17	9.803	10.072	325776	NR_126559	Intergenic	GACAT3	10.032	10.112	9.854	9.753
chr19:4473868-4474503	4.047	3.554	16.416	1.41993e-19	1.02985e-17	1.667	5.585	1993	NM_001001520	intron	HDGFRP2	5.613	5.558	1.692	1.641
chr7:100887596-100888212	2.375	4.511	16.41	1.44035e-19	1.04347e-17	3.364	5.705	467	NM_016068	intron	FIS1	5.773	5.638	3.433	3.295
chr8:144589481-144589709	-1.467	5.794	-16.401	1.46937e-19	1.06329e-17	6.533	5.072	34025	NM_015117	intron	ZC3H3	5.17	4.973	6.517	6.549
chr2:219846607-219846893	2.148	4.734	16.399	1.47325e-19	1.06489e-17	3.692	5.815	3629	NM_017521	exon	FEV	5.865	5.764	3.772	3.612
chr17:75446571-75447259	1.431	5.767	16.398	1.47952e-19	1.06821e-17	5.064	6.486	302	NM_001113496	promoter-TSS	2021-09-09	6.547	6.426	5.13	4.999
chr7:96645407-96646286	2.198	4.65	16.394	1.49073e-19	1.07508e-17	3.586	5.755	-2470	NR_015448	Intergenic	DLX6-AS1	5.773	5.737	3.52	3.652
chr2:217500599-217501586	2.064	4.919	16.387	1.51305e-19	1.08994e-17	3.913	5.96	2966	NM_000597	intron	IGFBP2	5.88	6.039	4.061	3.765
chr8:41164500-41164634	2.577	4.324	16.386	1.51813e-19	1.09237e-17	3.086	5.619	2423	NM_003012	intron	SFRP1	5.624	5.614	2.927	3.244
chr5:112311690-112312511	2.488	4.491	16.379	1.54129e-19	1.10779e-17	3.289	5.743	-306	NM_001242377	promoter-TSS	DCP2	5.636	5.85	3.162	3.416
chr4:8410994-8411844	-3.042	4.291	-16.376	1.54898e-19	1.11205e-17	5.822	2.824	31033	NM_003501	intron	ACOX3	3.126	2.523	5.881	5.763
chr17:46089683-46090071	1.153	6.265	16.373	1.56124e-19	1.1196e-17	5.697	6.844	24736	NR_029687	Intergenic	MIR152	6.899	6.789	5.687	5.707
chr2:198380065-198380879	2.879	4.12	16.371	1.56624e-19	1.12192e-17	2.744	5.568	177	NM_199482	promoter-TSS	MOB4	5.509	5.626	2.566	2.923
chr22:35847678-35848887	-1.901	5.117	-16.37	1.57136e-19	1.12327e-17	6.074	4.188	52167	NM_006739	Intergenic	MCM5	4.176	4.199	6.059	6.089
chr6:153304137-153304545	2.173	4.659	16.37	1.57165e-19	1.12327e-17	3.607	5.753	-138	NM_012177	promoter-TSS	FBXO5	5.747	5.759	3.582	3.632
chr5:1521804-1522730	3.118	4.035	16.361	1.60128e-19	1.14317e-17	2.551	5.601	1809	NM_024830	intron	LPCAT1	5.547	5.656	2.246	2.856
chr22:32601082-32601241	3.72	3.622	16.354	1.62724e-19	1.1604e-17	1.879	5.492	-444	NM_001159545	promoter-TSS	RFPL2	5.458	5.526	1.965	1.792
chr8:143588653-143589347	-1.492	5.707	-16.342	1.66945e-19	1.18917e-17	6.458	4.973	43623	NM_001702	intron	ADGRB1	4.964	4.982	6.423	6.493
chr7:77427744-77428364	2.381	4.442	16.33	1.71252e-19	1.21713e-17	3.293	5.64	-55	NM_001127360	promoter-TSS	PHTF2	5.624	5.656	3.266	3.321
chr5:131628917-131630138	1.266	5.999	16.331	1.71063e-19	1.21713e-17	5.375	6.636	-617	NM_003059	promoter-TSS	SLC22A4	6.598	6.674	5.39	5.361
chr2:198317547-198318350	3.028	3.973	16.328	1.72228e-19	1.2227e-17	2.533	5.495	-282	NM_025147	promoter-TSS	COQ10B	5.458	5.533	2.392	2.674
chr7:31088639-31089280	-1.127	6.388	-16.326	1.72863e-19	1.22584e-17	6.955	5.832	-3116	NM_001199636	Intergenic	ADCYAP1R1	5.815	5.85	6.993	6.916
chr4:76649565-76649950	2.47	4.392	16.324	1.73438e-19	1.22856e-17	3.204	5.635	52	NM_001290049	promoter-TSS	USO1	5.698	5.571	3.189	3.218
chr14:35873048-35873627	1.81	5.152	16.324	1.73658e-19	1.22875e-17	4.268	6.062	622	NM_020529	intron	NFKBIA	6.045	6.079	4.146	4.391
chr5:177548002-177548954	1.216	6.087	16.316	1.7652e-19	1.24624e-17	5.489	6.699	7922	NM_015111	exon	N4BP3	6.729	6.669	5.506	5.471
chr16:67260099-67261073	2.783	4.101	16.317	1.76397e-19	1.24624e-17	2.772	5.502	135	NM_012163	promoter-TSS	LRRC29	5.503	5.5	2.793	2.75
chr1:156698559-156698689	2.52	4.318	16.315	1.77013e-19	1.24833e-17	3.107	5.586	361	NM_001142560	promoter-TSS	RRNAD1	5.559	5.614	3.107	3.107
chr1:155178238-155178878	2.596	4.4	16.31	1.78726e-19	1.25763e-17	3.152	5.704	68	NM_198883	promoter-TSS	MTX1	5.799	5.608	2.958	3.345
chr5:137800326-137800496	2.751	4.192	16.311	1.78692e-19	1.25763e-17	2.872	5.576	-770	NM_001964	promoter-TSS	EGR1	5.497	5.656	2.958	2.786
chr16:90143564-90144152	2.186	4.652	16.306	1.80465e-19	1.26494e-17	3.593	5.752	-1520	NM_001098173	Intergenic	PRDM7	5.752	5.753	3.68	3.506
chr7:143598476-143599135	2.307	4.527	16.306	1.80558e-19	1.26494e-17	3.412	5.688	366	NM_014719	intron	TCAF1	5.731	5.644	3.455	3.369
chr19:33901374-33902128	-1.814	5.285	-16.307	1.80226e-19	1.26494e-17	6.199	4.395	36321	NM_001252296	intron	CEBPG	4.527	4.263	6.174	6.224
chr16:29816376-29816638	1.982	4.921	16.307	1.80281e-19	1.26494e-17	3.955	5.92	-910	NM_001276275	promoter-TSS	MAZ	5.889	5.95	4.075	3.836
chr11:63683403-63683824	2.601	4.338	16.304	1.81401e-19	1.26945e-17	3.088	5.644	702	NM_173587	intron	RCOR2	5.731	5.558	2.958	3.218
chr12:58159753-58160160	2.262	4.562	16.299	1.83402e-19	1.28064e-17	3.469	5.7	1019	NM_000785	exon	CYP27B1	5.72	5.68	3.41	3.528
chr16:88839869-88840111	-2.195	4.785	-16.299	1.83298e-19	1.28064e-17	5.89	3.717	11638	NM_001142864	intron	PIEZO1	3.712	3.722	5.86	5.919
chr4:175138026-175138911	1.908	5.346	16.296	1.84582e-19	1.28747e-17	4.411	6.308	3080	NR_125896	intron	LOC101928509	6.263	6.352	4.716	4.105
chr22:32600891-32600969	3.952	3.549	16.291	1.86435e-19	1.29897e-17	1.705	5.533	-212	NM_001159545	promoter-TSS	RFPL2	5.553	5.513	1.692	1.718
chr10:76585467-76586398	1.37	5.79	16.287	1.87924e-19	1.30792e-17	5.117	6.479	-238	NM_001256468	promoter-TSS	KAT6B	6.468	6.491	5.067	5.167
chr5:176761016-176762135	-1.411	5.809	-16.285	1.88734e-19	1.31212e-17	6.52	5.115	17309	NM_006816	intron	LMAN2	5.104	5.126	6.53	6.509
chr16:88839262-88839711	-2.061	4.937	-16.278	1.91683e-19	1.33117e-17	5.973	3.933	12141	NM_001142864	intron	PIEZO1	3.858	4.008	5.949	5.998
chr5:180236676-180236977	2.103	4.731	16.275	1.92881e-19	1.33803e-17	3.712	5.79	-10	NM_001114618	promoter-TSS	MGAT1	5.805	5.775	3.772	3.652
chr7:98990384-98991458	2.482	4.499	16.274	1.93604e-19	1.34159e-17	3.299	5.749	15384	NM_014891	intron	PDAP1	5.67	5.829	3.52	3.078
chr17:4870284-4870949	2.369	4.447	16.269	1.95438e-19	1.35283e-17	3.305	5.639	515	NM_004890	TTS	SPAG7	5.664	5.614	3.34	3.27
chr16:75289990-75291221	-1.372	5.914	-16.264	1.97594e-19	1.36627e-17	6.604	5.238	-5080	NM_014567	intron	BCAR1	5.292	5.184	6.639	6.57
chr6:2988397-2989264	1.797	5.167	16.259	1.99767e-19	1.3798e-17	4.29	6.07	630	NR_026856	non-coding	LINC01011	6.138	6.002	4.226	4.355
chr13:76122878-76123725	2.171	4.706	16.256	2.01177e-19	1.38803e-17	3.653	5.799	273	NM_001287394	promoter-TSS	COMMD6	5.742	5.855	3.541	3.765
chr16:88520992-88521413	2.51	4.355	16.255	2.01681e-19	1.39e-17	3.148	5.617	1189	NM_153813	intron	ZFPM1	5.681	5.552	3.078	3.218
chr12:94070860-94071465	3.315	3.745	16.253	2.02423e-19	1.39361e-17	2.181	5.412	12	NM_003805	promoter-TSS	CRADD	5.405	5.419	2.194	2.168
chr11:66080057-66080867	0.737	7.216	16.248	2.04773e-19	1.40827e-17	6.851	7.586	4053	NM_020404	Intergenic	CD248	7.596	7.576	6.872	6.83
chr4:73934938-73935482	3.128	3.909	16.245	2.06009e-19	1.41524e-17	2.425	5.482	266	NM_001300729	exon	COX18	5.418	5.545	2.296	2.553
chr22:20007892-20008719	1.952	4.942	16.242	2.07614e-19	1.42474e-17	3.993	5.924	-286	NM_001283148	promoter-TSS	TANGO2	5.992	5.855	4.017	3.969
chr22:46505179-46505365	-1.564	5.693	-16.237	2.09879e-19	1.43873e-17	6.48	4.925	-3357	NR_029478	intron	MIRLET7A3	4.955	4.894	6.564	6.396
chr9:139744061-139744401	2.145	4.752	16.232	2.11937e-19	1.45128e-17	3.71	5.832	963	NM_014172	intron	PHPT1	5.758	5.905	3.602	3.819
chr13:20532228-20532942	2.851	4.073	16.231	2.1274e-19	1.45366e-17	2.711	5.508	-225	NM_197968	promoter-TSS	ZMYM2	5.464	5.552	2.828	2.594
chr4:3042719-3043621	3.506	3.656	16.231	2.12677e-19	1.45366e-17	2.008	5.418	-33067	NM_002111	TTS	HTT	5.411	5.426	2.025	1.992
chr7:150786429-150786770	1.73	5.191	16.226	2.14946e-19	1.46715e-17	4.347	6.061	3091	NM_001042535	intron	AGAP3	6.084	6.039	4.362	4.331
chr20:3766047-3766416	3.048	4.141	16.221	2.17194e-19	1.48091e-17	2.686	5.671	1105	NM_001810	exon	CENPB	5.815	5.526	2.482	2.89
chr9:37464720-37465715	2.526	4.391	16.215	2.19949e-19	1.4981e-17	3.174	5.662	189	NM_014872	5'UTR	ZBTB5	5.565	5.759	3.078	3.27
chr16:88565255-88565480	-2.163	4.878	-16.214	2.20459e-19	1.49977e-17	5.966	3.823	30042	NR_049821	intron	MIR5189	3.858	3.788	5.889	6.044
chr7:150066955-150067447	2.681	4.331	16.213	2.21135e-19	1.49977e-17	3.044	5.677	-1057	NM_014374	intron	REPIN1	5.758	5.596	2.793	3.295
chr19:13049132-13049479	2.216	4.585	16.213	2.21052e-19	1.49977e-17	3.513	5.7	-108	NM_004343	promoter-TSS	CALR	5.698	5.703	3.477	3.549
chr3:134204801-134205165	3.433	4.097	16.213	2.20993e-19	1.49977e-17	2.458	5.824	-64	NM_025180	promoter-TSS	CEP63	5.67	5.978	2.862	2.053
chr2:42273304-42273745	1.39	5.738	16.202	2.26605e-19	1.53523e-17	5.054	6.438	-1636	NM_138370	Intergenic	PKDCC	6.419	6.457	5.095	5.014
chr11:85397183-85397298	2.827	4.047	16.196	2.29353e-19	1.5522e-17	2.698	5.469	79	NM_152723	promoter-TSS	CCDC89	5.471	5.467	2.684	2.712
chr17:57232251-57232908	2.463	4.347	16.193	2.30987e-19	1.5616e-17	3.163	5.586	220	NM_001100595	promoter-TSS	SKA2	5.571	5.602	3.107	3.218
chr7:150658883-150659396	-1.138	6.342	-16.192	2.31522e-19	1.56356e-17	6.914	5.779	-6223	NM_172057	intron	KCNH2	5.773	5.786	6.953	6.875
chr1:2143657-2144768	1.307	5.906	16.19	2.3222e-19	1.56661e-17	5.263	6.564	-54	NM_001282670	promoter-TSS	FAAP20	6.565	6.562	5.331	5.194
chr19:56154424-56154551	2.576	4.295	16.19	2.32719e-19	1.56832e-17	3.059	5.591	-498	NM_016535	promoter-TSS	ZNF581	5.642	5.539	2.927	3.191
chr12:27091306-27091469	2.59	4.23	16.186	2.34468e-19	1.57844e-17	2.988	5.533	83	NM_015633	promoter-TSS	FGFR1OP2	5.54	5.526	2.958	3.018
chr9:97316347-97316984	2.018	4.826	16.177	2.39408e-19	1.60999e-17	3.845	5.842	-661	NR_121569	promoter-TSS	PCAT7	5.805	5.88	3.908	3.783
chr17:20946320-20946901	2.381	4.472	16.176	2.39916e-19	1.61171e-17	3.323	5.67	-259	NM_015276	promoter-TSS	USP22	5.72	5.62	3.455	3.191
chr1:1367698-1367897	-1.356	5.949	-16.173	2.41177e-19	1.61848e-17	6.63	5.281	2155	NR_125995	intron	LOC102724312	5.201	5.362	6.596	6.664
chr2:241190162-241190813	-1.162	6.3	-16.166	2.45022e-19	1.64255e-17	6.885	5.726	-110415	NM_148961	Intergenic	OTOS	5.773	5.68	6.921	6.849
chr11:125932502-125933057	1.444	5.633	16.162	2.47053e-19	1.65333e-17	4.925	6.36	407	NM_016952	intron	CDON	6.35	6.37	4.881	4.968
chr11:66112559-66112778	3.508	3.655	16.162	2.47149e-19	1.65333e-17	2.006	5.418	-87	NM_001024957	promoter-TSS	BRMS1	5.391	5.446	2.084	1.928
chr16:3071268-3071375	1.756	5.159	16.159	2.48742e-19	1.66224e-17	4.303	6.043	1009	NM_016639	intron	TNFRSF12A	6.08	6.006	4.35	4.255
chr2:7147510-7148734	0.649	7.471	16.158	2.49412e-19	1.66497e-17	7.149	7.796	69889	NR_110252	intron	LOC101929452	7.813	7.78	7.143	7.156
chr2:219827627-219827842	2.907	4.046	16.153	2.52073e-19	1.68098e-17	2.66	5.507	3385	NM_003936	TTS	CDK5R2	5.595	5.419	2.646	2.674
chr19:28284807-28285010	3.229	3.785	16.152	2.52736e-19	1.68364e-17	2.259	5.408	-61	NR_027301	promoter-TSS	LINC00662	5.377	5.439	2.194	2.324
chr9:138595733-138596923	-1.408	5.83	-16.144	2.57098e-19	1.71091e-17	6.539	5.136	2297	NM_001272003	intron	KCNT1	5.217	5.056	6.553	6.525
chr7:5602399-5602829	1.784	5.11	16.142	2.58496e-19	1.71842e-17	4.24	6.007	-29822	NM_003088	Intergenic	FSCN1	6.045	5.969	4.226	4.255
chr17:48224856-48224937	3.185	3.837	16.139	2.59969e-19	1.72641e-17	2.33	5.437	2981	NM_032595	intron	PPP1R9B	5.484	5.39	2.194	2.466
chr19:58892047-58892273	2.512	4.298	16.137	2.6118e-19	1.73265e-17	3.091	5.561	229	NM_138466	intron	ZNF837	5.577	5.545	3.02	3.163
chr15:78285782-78286726	-1.031	6.525	-16.136	2.61852e-19	1.7353e-17	7.043	6.015	313	NR_026998	non-coding	LOC91450	6.001	6.029	7.049	7.036
chr1:245133077-245133851	2.002	4.962	16.132	2.64078e-19	1.74823e-17	3.99	5.967	-167	NR_026587	promoter-TSS	EFCAB2	6.015	5.92	3.79	4.189
chr1:180471317-180471857	2.785	4.096	16.12	2.70829e-19	1.79107e-17	2.765	5.498	435	NM_032360	5'UTR	ACBD6	5.471	5.526	2.895	2.635
chr10:17243369-17243564	2.359	4.51	16.117	2.72519e-19	1.80038e-17	3.372	5.697	603	NM_004412	intron	TRDMT1	5.636	5.759	3.215	3.528
chr22:46475900-46476016	2.926	4.014	16.114	2.74305e-19	1.8103e-17	2.62	5.485	-5919	NR_027033	Intergenic	MIRLET7BHG	5.565	5.405	2.606	2.635
chr15:74569597-74570647	-1.107	6.367	-16.113	2.75351e-19	1.81532e-17	6.925	5.82	-40760	NM_001287181	intron	CCDC33	5.86	5.781	6.923	6.927
chr15:85457673-85458614	-1.577	5.531	-16.106	2.79523e-19	1.8372e-17	6.324	4.757	30252	NM_001287761	intron	SLC28A1	4.692	4.822	6.318	6.33
chr12:54752331-54753344	1.194	6.198	16.106	2.79327e-19	1.8372e-17	5.609	6.8	5363	NR_120487	intron	LOC102724050	6.745	6.855	5.692	5.526
chr11:66405434-66405963	2.625	4.279	16.106	2.79534e-19	1.8372e-17	3.019	5.598	-389	NM_002896	promoter-TSS	RBM4	5.704	5.493	3.02	3.018
chr13:36044773-36045390	2.229	4.672	16.105	2.80078e-19	1.83888e-17	3.591	5.794	5750	NM_005584	intron	MAB21L1	5.84	5.748	3.79	3.393
chr12:54391566-54391766	1.726	5.285	16.1	2.83422e-19	1.85892e-17	4.441	6.155	-1097	NR_047505	Intergenic	HOXC-AS2	6.178	6.131	4.6	4.281
chr14:23564346-23564521	2.994	4.015	16.098	2.84337e-19	1.863e-17	2.589	5.521	-249	NM_017924	promoter-TSS	C14orf119	5.445	5.596	2.392	2.786
chr1:151762543-151763395	2.519	4.302	16.097	2.849e-19	1.86478e-17	3.092	5.569	41	NM_006862	promoter-TSS	TDRKH	5.624	5.513	3.049	3.135
chr10:65389225-65389785	1.849	5.185	16.087	2.91466e-19	1.9058e-17	4.282	6.115	108382	NM_001001330	Intergenic	REEP3	6.21	6.02	4.431	4.133
chr15:76633904-76633940	2.174	4.696	16.084	2.93061e-19	1.91426e-17	3.644	5.789	4857	NM_145805	intron	ISL2	5.87	5.708	3.541	3.747
chr3:139108086-139108745	3.05	3.945	16.081	2.95025e-19	1.92512e-17	2.496	5.477	106	NR_023350	promoter-TSS	COPB2	5.571	5.383	2.482	2.51
chr1:112298057-112298561	2.452	4.328	16.07	3.02307e-19	1.97062e-17	3.148	5.562	110	NM_198926	promoter-TSS	FAM212B	5.553	5.571	3.162	3.135
chr12:54391144-54391430	1.812	5.07	16.068	3.03481e-19	1.97626e-17	4.187	5.981	-718	NR_047505	promoter-TSS	HOXC-AS2	6.028	5.935	4.226	4.147
chr5:128795438-128795820	1.786	5.174	16.066	3.04859e-19	1.98118e-17	4.303	6.072	-474	NM_133638	promoter-TSS	ADAMTS19	6.162	5.983	4.338	4.268
chr19:16770988-16771256	2.846	4.254	16.066	3.04826e-19	1.98118e-17	2.89	5.682	-154	NM_001300925	promoter-TSS	SMIM7	5.845	5.52	2.793	2.987
chr19:36207810-36208114	2.482	4.336	16.065	3.05566e-19	1.98375e-17	3.142	5.585	-959	NM_014727	promoter-TSS	KMT2B	5.613	5.558	3.266	3.018
chr21:35747280-35747934	2.657	4.247	16.056	3.11847e-19	2.02247e-17	2.971	5.585	-142	NM_058182	promoter-TSS	SMIM11A	5.484	5.685	2.895	3.048
chr16:89632029-89632201	1.693	5.32	16.053	3.13662e-19	2.02986e-17	4.492	6.173	4277	NR_002450	3'UTR	SNORD68	6.206	6.139	4.64	4.343
chr11:69188833-69189932	-1.534	5.597	-16.052	3.14561e-19	2.02986e-17	6.37	4.844	-110946	NR_120544	Intergenic	LINC01488	4.918	4.769	6.383	6.357
chr16:70728695-70729137	-1.868	5.242	-16.052	3.14578e-19	2.02986e-17	6.18	4.328	-8962	NM_138383	intron	MTSS1L	4.192	4.465	6.253	6.107
chr9:137980375-137980658	3.68	3.596	16.052	3.14434e-19	2.02986e-17	1.871	5.446	1003	NM_001282611	intron	OLFM1	5.418	5.473	2.025	1.718
chr20:23330677-23331515	3.339	3.722	16.054	3.13394e-19	2.02986e-17	2.149	5.4	-277	NM_013248	promoter-TSS	NXT1	5.438	5.362	2.025	2.274
chr6:42858502-42858750	2.325	4.472	16.049	3.16503e-19	2.04021e-17	3.349	5.643	-72	NM_001008739	promoter-TSS	C6orf226	5.618	5.668	3.455	3.244
chr5:52095799-52096226	2.529	4.275	16.049	3.16857e-19	2.04043e-17	3.061	5.548	11877	NM_181501	5'UTR	ITGA1	5.583	5.513	3.135	2.987
chr9:140083459-140083568	2.39	4.431	16.048	3.1755e-19	2.04283e-17	3.28	5.633	-457	NM_013366	promoter-TSS	ANAPC2	5.709	5.558	3.316	3.244
chr20:17949165-17949726	3.04	3.975	16.046	3.1868e-19	2.04803e-17	2.529	5.503	-9	NM_014426	promoter-TSS	SNX5	5.595	5.412	2.684	2.373
chr1:44412039-44412467	2.934	3.972	16.045	3.19874e-19	2.05364e-17	2.575	5.449	-225	NM_014652	promoter-TSS	IPO13	5.411	5.487	2.684	2.466
chr1:110883916-110884098	2.863	4.044	16.044	3.20286e-19	2.05421e-17	2.678	5.484	2062	NM_001201545	exon	RBM15	5.411	5.558	2.606	2.75
chr9:95527130-95527550	2.068	4.725	16.039	3.23597e-19	2.07336e-17	3.722	5.767	-257	NM_001003800	promoter-TSS	BICD2	5.742	5.792	3.754	3.69
chr12:52594779-52594839	-1.815	5.188	-16.038	3.24731e-19	2.07854e-17	6.102	4.3	-9025	NM_182507	Intergenic	KRT80	4.369	4.231	6.126	6.078
chr12:56123095-56123356	2.469	4.43	16.035	3.26384e-19	2.08702e-17	3.241	5.672	231	NM_001257389	promoter-TSS	CD63	5.618	5.725	3.02	3.462
chr9:116037422-116038024	3.189	3.911	16.032	3.28784e-19	2.10026e-17	2.397	5.515	146	NM_139286	promoter-TSS	CDC26	5.577	5.453	2.684	2.111
chr19:5903756-5904728	1.018	6.537	16.025	3.33673e-19	2.12936e-17	6.035	7.048	-218	NM_001193375	promoter-TSS	NDUFA11	7.063	7.034	5.949	6.121
chr9:96339788-96340743	4.129	3.718	16.022	3.36267e-19	2.14377e-17	1.788	5.784	1357	NM_005392	intron	PHF2	5.913	5.656	1.354	2.222
chr7:150755840-150755909	2.628	4.229	16.02	3.37454e-19	2.14919e-17	2.967	5.552	576	NM_001199692	promoter-TSS	SLC4A2	5.484	5.62	3.078	2.856
chr8:74206405-74207004	2.845	4.035	16.006	3.4792e-19	2.21363e-17	2.679	5.466	-132	NM_172037	promoter-TSS	RDH10	5.534	5.398	2.684	2.674
chr20:62787303-62787946	-1.269	6.055	-16.006	3.48301e-19	2.21385e-17	6.694	5.43	-8202	NM_004535	Intergenic	MYT1	5.497	5.362	6.714	6.673
chr11:67006374-67006913	2.826	4.026	16.005	3.48856e-19	2.21516e-17	2.679	5.447	-862	NM_001256405	promoter-TSS	KDM2A	5.49	5.405	2.684	2.674
chr2:230578912-230579771	2.979	4.02	16	3.52611e-19	2.23678e-17	2.599	5.518	-56	NM_139072	promoter-TSS	DNER	5.405	5.632	2.524	2.674
chr12:49524037-49524316	2.653	4.275	15.998	3.54827e-19	2.2486e-17	3	5.61	1127	NM_006082	intron	TUBA1B	5.687	5.533	3.215	2.786
chr11:2008213-2008798	-0.969	6.786	-15.995	3.56554e-19	2.2573e-17	7.272	6.308	2644	NR_024471	intron	MRPL23-AS1	6.267	6.348	7.334	7.211
chr11:75274238-75274739	2.29	4.593	15.993	3.58551e-19	2.26582e-17	3.486	5.745	1388	NM_001235	intron	SERPINH1	5.845	5.644	3.602	3.369
chr22:50964871-50965124	2.069	4.845	15.993	3.5861e-19	2.26582e-17	3.839	5.886	-130	NM_001169109	promoter-TSS	SCO2	5.918	5.855	4.046	3.632
chr12:6662213-6662511	1.784	5.082	15.992	3.59325e-19	2.26809e-17	4.212	5.981	2887	NM_001193457	intron	IFFO1	5.969	5.992	4.277	4.147
chr11:62476963-62477264	2.897	4.056	15.99	3.6071e-19	2.27458e-17	2.673	5.514	-23	NR_037949	promoter-TSS	BSCL2	5.528	5.5	2.927	2.42
chr17:36714999-36715254	1.813	5.097	15.989	3.61323e-19	2.27619e-17	4.213	6.011	47056	NM_025248	intron	SRCIN1	6.015	6.006	4.35	4.076
chr8:102217680-102218152	2.59	4.198	15.988	3.62154e-19	2.27917e-17	2.957	5.502	44	NM_016096	promoter-TSS	ZNF706	5.477	5.526	2.927	2.987
chr14:61115877-61116371	2.626	4.182	15.981	3.68137e-19	2.31454e-17	2.925	5.503	31	NM_005982	promoter-TSS	SIX1	5.553	5.453	2.895	2.955
chr1:151030161-151030723	3.402	3.666	15.98	3.69161e-19	2.3187e-17	2.066	5.377	1683	NM_001038707	intron	CDC42SE1	5.349	5.405	2.14	1.992
chr3:98619812-98620796	2.456	4.387	15.979	3.69554e-19	2.31888e-17	3.204	5.624	229	NM_080927	5'UTR	DCBLD2	5.528	5.72	3.189	3.218
chr1:204461557-204462252	3.4	3.694	15.978	3.70722e-19	2.32392e-17	2.093	5.404	-2431	NM_002646	Intergenic	PIK3C2B	5.342	5.467	2.194	1.992
chr16:70737239-70737956	-1.662	5.362	-15.971	3.75981e-19	2.35457e-17	6.199	4.548	-17644	NM_138383	intron	MTSS1L	4.552	4.544	6.187	6.211
chr1:228645608-228645882	2.972	3.952	15.963	3.83146e-19	2.39709e-17	2.538	5.448	-63	NM_175055	promoter-TSS	HIST3H2BB	5.37	5.526	2.566	2.51
chr20:62128496-62128701	1.857	4.964	15.958	3.86803e-19	2.41759e-17	4.06	5.9	2069	NM_001958	intron	EEF1A2	5.885	5.915	4.09	4.031
chr19:507100-507539	2.558	4.254	15.958	3.87328e-19	2.4185e-17	3.026	5.542	-177	NM_033513	promoter-TSS	TPGS1	5.571	5.513	3.162	2.89
chr9:138393051-138393265	3.265	3.748	15.957	3.8785e-19	2.4194e-17	2.207	5.391	681	NR_051967	non-coding	MRPS2	5.328	5.453	2.246	2.168
chr16:67207792-67207947	2.334	4.456	15.955	3.89782e-19	2.42907e-17	3.329	5.631	114	NM_001185057	exon	NOL3	5.571	5.691	3.266	3.393
chr16:89989409-89989474	2.302	4.451	15.955	3.902e-19	2.4293e-17	3.341	5.61	-245	NM_006086	promoter-TSS	TUBB3	5.607	5.614	3.387	3.295
chr1:185126106-185126417	2.583	4.383	15.953	3.91551e-19	2.43533e-17	3.139	5.684	-29	NM_017673	promoter-TSS	SWT1	5.687	5.68	3.455	2.822
chr7:35840145-35840920	2.351	4.426	15.95	3.93808e-19	2.44501e-17	3.292	5.61	-63	NM_001011553	promoter-TSS	2021-09-07	5.559	5.662	3.34	3.244
chr13:31191119-31191807	2.968	3.923	15.95	3.93875e-19	2.44501e-17	2.513	5.415	271	NM_001313893	promoter-TSS	HMGB1	5.418	5.412	2.392	2.635
chr19:18768405-18769103	-1.756	5.449	-15.943	4.00239e-19	2.4821e-17	6.332	4.588	20916	NM_018316	intron	KLHL26	4.464	4.713	6.233	6.431
chr2:43036967-43037911	2.155	4.688	15.942	4.01453e-19	2.4848e-17	3.643	5.774	-17688	NM_012205	Intergenic	HAAO	5.693	5.855	3.736	3.549
chr13:110959913-110960381	2.907	4.065	15.942	4.01262e-19	2.4848e-17	2.678	5.526	516	NM_001846	promoter-TSS	COL4A2	5.647	5.405	2.721	2.635
chr4:1340712-1341158	2.975	3.931	15.94	4.02741e-19	2.49035e-17	2.518	5.428	-169	NM_020894	promoter-TSS	UVSSA	5.363	5.493	2.482	2.553
chr12:53614692-53615091	2.355	4.412	15.939	4.0346e-19	2.49238e-17	3.277	5.598	-695	NM_001243732	promoter-TSS	RARG	5.577	5.62	3.364	3.191
chr17:79679675-79679927	2.663	4.179	15.939	4.04201e-19	2.49454e-17	2.903	5.521	535	NM_001270888	intron	SLC25A10	5.458	5.583	3.02	2.786
chr10:104181797-104182250	3.035	4	15.937	4.05219e-19	2.49841e-17	2.556	5.525	-2333	NM_001270965	TTS	PSD	5.653	5.398	2.646	2.466
chr15:66585588-66586482	2.41	4.567	15.935	4.07292e-19	2.50634e-17	3.403	5.779	115	NM_001143688	exon	DIS3L	5.693	5.865	3.135	3.671
chr5:175223579-175224278	2.479	4.296	15.936	4.06957e-19	2.50634e-17	3.106	5.543	319	NM_006650	intron	CPLX2	5.522	5.565	3.02	3.191
chr14:23563749-23564175	2.882	4.014	15.932	4.09871e-19	2.51978e-17	2.639	5.465	-721	NM_017924	promoter-TSS	C14orf119	5.384	5.545	2.684	2.594
chr22:46748651-46749616	-1.37	5.822	-15.931	4.11509e-19	2.52637e-17	6.511	5.149	17836	NR_104240	intron	TRMU	5.129	5.168	6.522	6.501
chr5:172198196-172198621	2.231	4.562	15.93	4.12133e-19	2.52637e-17	3.484	5.686	-206	NM_004417	promoter-TSS	DUSP1	5.693	5.68	3.622	3.345
chr15:75744282-75744670	2.643	4.198	15.93	4.11881e-19	2.52637e-17	2.933	5.527	-389	NM_001145358	promoter-TSS	SIN3A	5.497	5.558	2.758	3.107
chr11:72532446-72533510	1.96	4.849	15.926	4.15997e-19	2.54761e-17	3.898	5.835	7527	NM_033388	intron	ATG16L2	5.885	5.786	3.875	3.921
chr20:46829861-46831134	-2.11	4.841	-15.925	4.16517e-19	2.54835e-17	5.902	3.814	-158156	NR_026958	Intergenic	LINC00494	3.797	3.831	5.961	5.843
chr9:134165532-134165661	2.567	4.203	15.924	4.17395e-19	2.55127e-17	2.973	5.495	516	NM_032728	exon	PLPP7	5.516	5.473	2.958	2.987
chr7:100200895-100201107	2.927	4.134	15.918	4.23257e-19	2.58463e-17	2.734	5.606	660	NR_038910	intron	PCOLCE-AS1	5.693	5.52	3.049	2.42
chr17:74539095-74539409	1.167	6.152	15.917	4.24079e-19	2.58501e-17	5.576	6.74	3131	NM_001077620	intron	PRCD	6.729	6.751	5.649	5.504
chr16:29910902-29911092	2.803	4.109	15.917	4.24132e-19	2.58501e-17	2.771	5.517	-412	NM_001243333	promoter-TSS	SEZ6L2	5.534	5.5	2.524	3.018
chr22:24951121-24951487	2.94	3.932	15.908	4.32268e-19	2.63208e-17	2.537	5.41	-29	NM_001284255	promoter-TSS	GUCD1	5.438	5.383	2.438	2.635
chr16:29823497-29823533	2.294	4.553	15.906	4.34891e-19	2.64553e-17	3.443	5.709	106	NM_145239	5'UTR	PRRT2	5.67	5.748	3.642	3.244
chr12:125027372-125028786	0.834	6.908	15.902	4.38515e-19	2.66503e-17	6.495	7.328	23931	NM_001206654	intron	NCOR2	7.302	7.354	6.474	6.517
chr8:52811375-52811957	2.946	3.975	15.9	4.40311e-19	2.6734e-17	2.575	5.455	80	NM_052937	promoter-TSS	PCMTD1	5.528	5.383	2.438	2.712
chr9:130158648-130159428	1.801	5.135	15.898	4.42585e-19	2.68465e-17	4.255	6.042	-379	NM_014580	promoter-TSS	SLC2A8	6.023	6.061	4.42	4.09
chr5:89769496-89770397	2.619	4.161	15.896	4.43957e-19	2.69041e-17	2.907	5.479	638	NM_203406	promoter-TSS	MBLAC2	5.477	5.48	2.828	2.987
chr7:19147546-19148226	2.331	4.441	15.894	4.46369e-19	2.70246e-17	3.317	5.614	9409	NM_000474	Intergenic	TWIST1	5.676	5.552	3.34	3.295
chr6:37751726-37751831	1.882	4.93	15.882	4.57829e-19	2.76397e-17	4.014	5.877	-35528	NM_021943	Intergenic	ZFAND3	5.86	5.895	4.075	3.953
chr17:48225112-48225172	2.904	3.974	15.882	4.57753e-19	2.76397e-17	2.594	5.434	2736	NM_032595	intron	PPP1R9B	5.464	5.405	2.438	2.75
chr12:104359483-104359799	2.692	4.094	15.883	4.57014e-19	2.76397e-17	2.808	5.449	48	NM_003211	promoter-TSS	TDG	5.425	5.473	2.793	2.822
chr19:15529580-15530240	1.911	4.883	15.882	4.58452e-19	2.76511e-17	3.954	5.845	22	NM_014371	promoter-TSS	AKAP8L	5.84	5.85	3.908	4
chr21:35014004-35014374	2.469	4.278	15.881	4.59041e-19	2.76605e-17	3.093	5.521	-29	NM_145858	promoter-TSS	CRYZL1	5.509	5.533	3.107	3.078
chr1:228336753-228337931	-1.005	6.541	-15.867	4.73751e-19	2.85199e-17	7.046	6.044	-73	NM_020435	promoter-TSS	GJC2	6.063	6.025	7.049	7.044
chr4:775613-776566	1.48	5.643	15.866	4.75287e-19	2.85854e-17	4.917	6.388	-454	NR_036512	promoter-TSS	LOC100129917	6.329	6.447	4.797	5.037
chr8:114450061-114450599	2.695	4.11	15.865	4.75849e-19	2.85922e-17	2.822	5.466	-1088	NM_052900	Intergenic	CSMD3	5.432	5.5	2.721	2.923
chr17:43225555-43226258	1.953	4.858	15.864	4.77178e-19	2.8645e-17	3.909	5.842	1223	NM_006460	5'UTR	HEXIM1	5.85	5.834	4.017	3.801
chr22:38056661-38057412	1.477	5.662	15.863	4.78425e-19	2.86929e-17	4.936	6.406	2300	NM_020315	intron	PDXP	6.311	6.501	4.881	4.991
chr14:104644052-104645018	-1.407	5.834	-15.859	4.81938e-19	2.88764e-17	6.543	5.14	39475	NM_015656	intron	KIF26A	5.224	5.056	6.493	6.594
chr15:42065992-42066970	1.586	5.34	15.851	4.90821e-19	2.9381e-17	4.564	6.138	-151	NM_014994	promoter-TSS	MAPKBP1	6.158	6.118	4.55	4.579
chr5:132946800-132947854	2.592	4.221	15.85	4.9171e-19	2.94066e-17	2.978	5.526	896	NM_015082	intron	FSTL4	5.565	5.487	3.135	2.822
chr1:1209248-1209819	2.414	4.529	15.847	4.95537e-19	2.96077e-17	3.362	5.743	-300	NM_194315	promoter-TSS	UBE2J2	5.86	5.626	3.562	3.163
chr21:38936013-38937039	2.317	4.422	15.843	5.00131e-19	2.98543e-17	3.305	5.588	143924	NM_001396	Intergenic	DYRK1A	5.624	5.552	3.316	3.295
chr8:86132169-86132834	3.598	3.565	15.839	5.04243e-19	3.00435e-17	1.882	5.373	149	NM_001099671	intron	C8orf59	5.349	5.398	1.901	1.862
chr2:27434158-27435001	2.178	4.618	15.839	5.04208e-19	3.00435e-17	3.566	5.713	-319	NM_080592	promoter-TSS	ATRAID	5.789	5.638	3.499	3.632
chr11:8104472-8105072	1.999	4.903	15.832	5.11784e-19	3.04643e-17	3.931	5.909	1863	NM_177972	intron	TUB	5.83	5.988	3.772	4.09
chr9:127533559-127533755	2.826	4.172	15.831	5.13016e-19	3.05091e-17	2.822	5.591	-68	NM_033334	promoter-TSS	NR6A1	5.63	5.552	2.482	3.163
chr1:200638975-200639377	1.984	4.868	15.829	5.15258e-19	3.06139e-17	3.904	5.867	-50	NM_001031725	promoter-TSS	DDX59	5.789	5.945	3.807	4
chr5:98109103-98109466	1.835	4.968	15.827	5.17556e-19	3.07218e-17	4.075	5.892	-497	NR_033932	promoter-TSS	RGMB-AS1	5.909	5.875	4.061	4.09
chr1:182602613-182603267	-1.382	5.789	-15.824	5.21614e-19	3.09339e-17	6.486	5.11	18665	NR_036490	Intergenic	LOC284648	5.154	5.065	6.482	6.49
chr7:140396183-140397076	2.599	4.236	15.816	5.30722e-19	3.14156e-17	2.988	5.545	149	NM_004546	exon	NDUFB2	5.445	5.644	2.989	2.987
chr9:140277065-140278196	-1.757	5.221	-15.816	5.30588e-19	3.14156e-17	6.106	4.361	40083	NM_001286823	intron	EXD3	4.369	4.353	6.144	6.067
chr5:96270495-96271192	1.662	5.247	15.801	5.48514e-19	3.24386e-17	4.434	6.083	-502	NM_005575	promoter-TSS	LNPEP	6.028	6.139	4.431	4.438
chr19:1856611-1856870	1.595	5.388	15.798	5.52543e-19	3.26466e-17	4.608	6.189	6823	NM_031918	intron	KLF16	6.244	6.135	4.518	4.699
chr2:27071310-27071917	2.774	4.018	15.796	5.55019e-19	3.27625e-17	2.696	5.415	322	NM_001253724	intron	DPYSL5	5.432	5.398	2.758	2.635
chr4:152462409-152463017	2.036	4.808	15.791	5.61356e-19	3.3106e-17	3.818	5.833	132315	NM_001109977	intron	FAM160A1	5.747	5.92	3.908	3.728
chr9:125702866-125703339	2.967	3.904	15.789	5.63929e-19	3.3227e-17	2.495	5.397	-185	NM_012197	promoter-TSS	RABGAP1	5.335	5.46	2.524	2.466
chr16:3070814-3071136	1.736	5.137	15.784	5.70305e-19	3.35717e-17	4.291	6.011	662	NM_016639	intron	TNFRSF12A	6.067	5.954	4.251	4.331
chr1:156719607-156719779	2.997	3.909	15.779	5.7653e-19	3.39068e-17	2.485	5.418	1850	NM_004494	intron	HDGF	5.363	5.473	2.646	2.324
chr8:97274641-97275000	3.29	3.697	15.778	5.77594e-19	3.3938e-17	2.149	5.351	707	NM_001290225	promoter-TSS	PTDSS1	5.391	5.31	2.025	2.274
chr21:38630232-38630525	2.97	3.95	15.77	5.87342e-19	3.44473e-17	2.538	5.444	9454	NM_006052	intron	DSCR3	5.547	5.34	2.524	2.553
chr1:228270212-228270314	1.988	4.776	15.771	5.87002e-19	3.44473e-17	3.811	5.777	-98	NM_001658	promoter-TSS	ARF1	5.763	5.792	3.875	3.747
chr5:51256472-51257196	2.727	4.055	15.768	5.90742e-19	3.46149e-17	2.754	5.427	-577668	NR_046243	Intergenic	LOC642366	5.471	5.383	2.758	2.75
chr9:135994503-135994677	1.473	5.519	15.766	5.93018e-19	3.47163e-17	4.798	6.261	2047	NM_001271776	intron	RALGDS	6.292	6.23	4.823	4.773
chr19:59084784-59085064	2.162	4.643	15.765	5.93854e-19	3.47334e-17	3.595	5.733	18	NM_001267033	promoter-TSS	MZF1	5.642	5.824	3.642	3.549
chr20:31110184-31111230	-0.582	7.779	-15.765	5.94553e-19	3.47424e-17	8.071	7.49	12945	NR_110619	intron	LOC101929698	7.507	7.474	8.107	8.035
chr8:11659541-11660180	1.896	4.883	15.758	6.04364e-19	3.52834e-17	3.962	5.837	-259	NM_001287756	promoter-TSS	FDFT1	5.845	5.829	3.908	4.016
chr5:98264681-98265050	2.17	4.591	15.754	6.08653e-19	3.55013e-17	3.542	5.682	28	NR_036530	promoter-TSS	LOC100289230	5.72	5.644	3.433	3.652
chr11:47290877-47291367	1.924	4.847	15.753	6.10907e-19	3.56001e-17	3.913	5.816	-77	NM_130471	promoter-TSS	MADD	5.82	5.813	3.971	3.854
chr1:23694780-23695061	3.185	3.861	15.751	6.12735e-19	3.5674e-17	2.352	5.462	-42	NM_030634	promoter-TSS	ZNF436	5.583	5.34	2.482	2.222
chr1:167690911-167691297	2.519	4.224	15.75	6.14593e-19	3.57496e-17	3.017	5.492	-83	NM_024569	promoter-TSS	MPZL1	5.477	5.507	2.927	3.107
chr3:169491077-169491340	3.481	3.604	15.748	6.1766e-19	3.58952e-17	1.973	5.354	356	NR_033703	promoter-TSS	MYNN	5.391	5.318	2.084	1.862
chr5:131131950-131133011	2.456	4.428	15.741	6.26786e-19	3.63924e-17	3.242	5.665	275	NM_133372	intron	FNIP1	5.528	5.802	3.215	3.27
chr7:12250547-12251123	2.413	4.343	15.74	6.28263e-19	3.6445e-17	3.182	5.558	-13	NM_001134232	promoter-TSS	TMEM106B	5.583	5.533	3.316	3.048
chr9:124462211-124463239	1.505	5.462	15.739	6.29361e-19	3.64755e-17	4.726	6.219	-42339	NM_138709	intron	DAB2IP	6.236	6.202	4.678	4.773
chr22:21056892-21057297	3.299	3.781	15.737	6.32132e-19	3.65696e-17	2.227	5.438	1693	NR_026815	intron	TMEM191A	5.471	5.405	1.901	2.553
chr17:73974762-73975459	3.039	3.86	15.738	6.31884e-19	3.65696e-17	2.42	5.389	-187	NM_001113324	promoter-TSS	TEN1	5.438	5.34	2.566	2.274
chr5:180650986-180651086	3.057	3.902	15.737	6.32828e-19	3.65767e-17	2.453	5.438	773	NM_033549	exon	TRIM41	5.477	5.398	2.194	2.712
chr8:27168735-27168999	3.353	3.706	15.734	6.37123e-19	3.67916e-17	2.126	5.393	-31	NM_001304495	promoter-TSS	TRIM35	5.292	5.493	2.14	2.111
chr6:41734440-41735390	-1.142	6.226	-15.733	6.38658e-19	3.68468e-17	6.801	5.662	12728	NM_006653	Intergenic	FRS3	5.693	5.632	6.793	6.81
chr12:14410493-14411544	1.475	5.498	15.732	6.40266e-19	3.69062e-17	4.776	6.241	-107547	NM_001286515	Intergenic	ATF7IP	6.233	6.249	4.752	4.8
chr2:74667154-74667836	2.058	4.701	15.731	6.41176e-19	3.69252e-17	3.704	5.737	215	NM_033046	5'UTR	RTKN	5.794	5.68	3.699	3.71
chr12:56553945-56554402	3.742	3.517	15.728	6.45861e-19	3.71615e-17	1.771	5.398	2129	NM_079423	intron	MYL6	5.391	5.405	1.901	1.641
chr15:74286694-74287134	3.246	3.747	15.725	6.49889e-19	3.73595e-17	2.215	5.38	49	NM_001256676	promoter-TSS	STOML1	5.349	5.412	2.438	1.992
chr2:16153196-16153623	1.389	5.703	15.719	6.58442e-19	3.78171e-17	5.021	6.402	-37139	NR_126559	Intergenic	GACAT3	6.36	6.444	4.946	5.096
chr4:41752887-41753654	1.835	4.946	15.717	6.62145e-19	3.79955e-17	4.053	5.87	-2284	NM_003924	Intergenic	PHOX2B	5.88	5.86	4.061	4.046
chr17:74536131-74537209	0.517	7.876	15.713	6.67211e-19	3.82518e-17	7.619	8.136	549	NM_001077620	intron	PRCD	8.123	8.15	7.636	7.602
chr11:2323491-2324114	-2.6	4.395	-15.709	6.73058e-19	3.85524e-17	5.704	3.139	560	NM_139022	promoter-TSS	TSPAN32	3.311	2.967	5.765	5.644
chr19:41222773-41223019	2.439	4.302	15.708	6.75217e-19	3.86413e-17	3.132	5.53	-106	NM_024876	promoter-TSS	COQ8B	5.559	5.5	3.02	3.244
chr6:35687358-35688471	1.22	5.96	15.703	6.8265e-19	3.90317e-17	5.361	6.574	8445	NM_001145775	intron	FKBP5	6.577	6.571	5.349	5.373
chr9:115983568-115983910	3.35	3.639	15.703	6.83519e-19	3.90463e-17	2.066	5.323	-69	NM_001859	promoter-TSS	SLC31A1	5.314	5.332	1.965	2.168
chr7:107531833-107531977	2.092	4.657	15.702	6.84413e-19	3.90624e-17	3.644	5.71	353	NM_001289750	intron	DLD	5.752	5.668	3.718	3.57
chr1:112281990-112282396	2.467	4.259	15.701	6.85604e-19	3.90954e-17	3.075	5.502	-147	NM_019099	promoter-TSS	FAM212B	5.503	5.5	3.162	2.987
chr22:41939894-41940788	2.428	4.326	15.695	6.95262e-19	3.96107e-17	3.159	5.547	152	NM_001018050	5'UTR	POLR3H	5.601	5.493	3.049	3.27
chr15:76632689-76632827	2.687	4.071	15.69	7.02937e-19	4.00122e-17	2.789	5.424	3693	NM_145805	exon	ISL2	5.464	5.383	2.828	2.75
chr16:88565752-88566047	-1.925	4.982	-15.686	7.09172e-19	4.03311e-17	5.95	4.043	30574	NR_049821	intron	MIR5189	3.972	4.115	5.933	5.967
chr20:62284782-62285396	1.4	5.646	15.684	7.12726e-19	4.0497e-17	4.96	6.351	-126	NR_075070	promoter-TSS	STMN3	6.343	6.359	4.89	5.03
chr20:62127411-62127750	1.886	4.885	15.682	7.15319e-19	4.0536e-17	3.97	5.835	3087	NM_001958	intron	EEF1A2	5.825	5.844	3.908	4.031
chr19:42579910-42580423	2.014	4.767	15.683	7.14741e-19	4.0536e-17	3.789	5.782	-123	NM_022752	promoter-TSS	ZNF574	5.747	5.818	3.908	3.671
chr16:67879807-67880081	3.069	3.848	15.683	7.14718e-19	4.0536e-17	2.394	5.391	-875	NM_005796	promoter-TSS	NUTF2	5.451	5.332	2.566	2.222
chr15:65578292-65579597	2.512	4.31	15.681	7.17405e-19	4.06181e-17	3.103	5.574	236	NM_001316943	5'UTR	PARP16	5.681	5.467	3.189	3.018
chr7:23513944-23514240	3.089	3.769	15.678	7.22244e-19	4.08196e-17	2.309	5.323	-4097	NM_006547	Intergenic	IGF2BP3	5.321	5.325	2.345	2.274
chr4:1722781-1723325	3.859	3.502	15.678	7.21752e-19	4.08196e-17	1.705	5.439	31	NM_001127266	promoter-TSS	TMEM129	5.509	5.369	1.692	1.718
chr2:16360871-16362145	0.291	9.329	15.676	7.24885e-19	4.09172e-17	9.183	9.476	170959	NR_126559	Intergenic	GACAT3	9.444	9.508	9.233	9.133
chr17:73781079-73781382	1.845	5.095	15.676	7.25254e-19	4.09172e-17	4.194	6.023	311	NM_001080419	promoter-TSS	UNK	6.092	5.954	4.373	4.016
chr1:151032161-151032296	2.976	3.967	15.666	7.41155e-19	4.17773e-17	2.551	5.466	78	NM_006818	promoter-TSS	MLLT11	5.418	5.513	2.828	2.274
chr1:155176785-155177632	1.818	5.028	15.665	7.42997e-19	4.18441e-17	4.143	5.941	563	NR_045553	intron	THBS3	5.988	5.895	4.031	4.255
chr15:89878091-89878536	2.513	4.207	15.662	7.48486e-19	4.20789e-17	3.002	5.473	-288	NM_002693	promoter-TSS	POLG	5.445	5.5	3.049	2.955
chr5:41903860-41904517	3.366	3.661	15.662	7.48384e-19	4.20789e-17	2.079	5.355	-281	NM_175921	promoter-TSS	C5orf51	5.363	5.347	2.296	1.862
chr12:88535574-88536206	2.901	3.971	15.66	7.52026e-19	4.22407e-17	2.589	5.431	103	NM_025114	promoter-TSS	CEP290	5.363	5.5	2.758	2.42
chr12:48146967-48147489	-1.86	5.138	-15.655	7.595e-19	4.26229e-17	6.075	4.228	4953	NM_001098532	intron	RAPGEF3	4.341	4.115	6.14	6.01
chr5:180618623-180619057	2.795	3.988	15.654	7.61281e-19	4.26853e-17	2.658	5.395	68	NR_108031	promoter-TSS	LOC102577426	5.363	5.426	2.566	2.75
chr16:734100-734155	2.865	3.983	15.653	7.62991e-19	4.27436e-17	2.618	5.425	311	NM_001005920	TTS	JMJD8	5.342	5.507	2.524	2.712
chr22:42016626-42017359	3.16	3.722	15.652	7.64638e-19	4.27982e-17	2.232	5.312	68	NM_015704	promoter-TSS	DESI1	5.314	5.31	2.296	2.168
chr15:77899441-77900128	-1.238	6.047	-15.648	7.72324e-19	4.31905e-17	6.671	5.437	25084	NM_032808	Intergenic	LINGO1	5.497	5.376	6.651	6.69
chr1:173445806-173446060	2.364	4.363	15.642	7.8213e-19	4.37006e-17	3.226	5.553	361	NR_037845	promoter-TSS	LOC100506023	5.528	5.577	3.107	3.345
chr17:1552260-1553301	2.623	4.125	15.637	7.91904e-19	4.42079e-17	2.872	5.445	611	NM_031430	exon	RILP	5.471	5.419	2.758	2.987
chr14:93453493-93454443	-0.971	6.593	-15.635	7.95059e-19	4.43452e-17	7.082	6.113	64523	NM_001301690	intron	CHGA	6.142	6.083	7.071	7.092
chr2:190649043-190649290	3.803	3.613	15.633	7.98331e-19	4.44888e-17	1.833	5.527	-70	NM_001128150	promoter-TSS	ORMDL1	5.445	5.608	2.194	1.472
chr8:28351248-28351870	2.881	3.906	15.63	8.03355e-19	4.47297e-17	2.538	5.355	-163	NM_017412	promoter-TSS	FZD3	5.363	5.347	2.482	2.594
chr17:42083332-42083795	1.834	5.16	15.622	8.18078e-19	4.55097e-17	4.266	6.081	1532	NM_153006	exon	NAGS	6.221	5.94	4.226	4.306
chr11:121633145-121633982	1.841	5.071	15.622	8.1903e-19	4.55229e-17	4.173	5.998	310652	NM_003105	Intergenic	SORL1	6.041	5.954	4.362	3.985
chr15:75246459-75247559	1.207	6.11	15.616	8.29558e-19	4.60679e-17	5.517	6.716	2766	NM_017793	TTS	RPP25	6.782	6.651	5.43	5.604
chr9:132258739-132259237	1.174	6.368	15.613	8.34712e-19	4.63138e-17	5.79	6.957	8049	NR_038955	intron	LINC00963	7.082	6.832	5.839	5.74
chr7:100199599-100200241	1.781	5.147	15.611	8.38783e-19	4.64588e-17	4.277	6.043	38	NM_002593	promoter-TSS	PCOLCE	6.071	6.016	4.464	4.09
chr22:32599428-32599821	3.383	3.775	15.612	8.38205e-19	4.64588e-17	2.179	5.476	-161	NM_001098527	promoter-TSS	RFPL2	5.534	5.419	2.566	1.792
chr22:21356022-21356206	2.641	4.1	15.606	8.48244e-19	4.6942e-17	2.838	5.429	-97	NR_027051	promoter-TSS	THAP7-AS1	5.432	5.426	2.721	2.955
chr17:61607764-61608885	-1.839	5.139	-15.598	8.63255e-19	4.77312e-17	6.066	4.239	7630	NM_173092	intron	KCNH6	4.397	4.08	6.084	6.048
chr2:27302357-27302403	2.729	4.11	15.598	8.64379e-19	4.77312e-17	2.807	5.482	945	NM_007046	intron	EMILIN1	5.445	5.52	2.566	3.048
chr11:66885729-66886460	1.766	5.04	15.598	8.6475e-19	4.77312e-17	4.18	5.929	-645	NR_027473	promoter-TSS	KDM2A	5.904	5.954	4.118	4.242
chr1:249120145-249120314	3.103	3.75	15.594	8.72014e-19	4.80905e-17	2.285	5.312	-76	NM_030645	promoter-TSS	SH3BP5L	5.277	5.347	2.296	2.274
chr9:95966937-95967966	-1.324	5.935	-15.59	8.79357e-19	4.84536e-17	6.603	5.282	20240	NM_001282394	intron	WNK2	5.405	5.159	6.602	6.604
chr3:129830318-129831099	1.457	5.537	15.59	8.8016e-19	4.84559e-17	4.822	6.271	-433	NR_024252	promoter-TSS	FAM86HP	6.307	6.234	4.881	4.764
chr10:101380172-101380988	2.706	4.025	15.589	8.82545e-19	4.85453e-17	2.736	5.388	-359	NM_031212	promoter-TSS	SLC25A28	5.37	5.405	2.721	2.75
chr4:41880852-41880991	2.448	4.287	15.583	8.93951e-19	4.91303e-17	3.111	5.521	3706	NR_104143	TTS	LINC00682	5.509	5.533	3.266	2.955
chr1:228783429-228783897	2.906	3.94	15.581	8.98126e-19	4.93172e-17	2.558	5.404	-1797	NR_106988	intron	MIR7641-2	5.314	5.493	2.606	2.51
chr6:2765257-2765824	2.288	4.454	15.58	8.99039e-19	4.93249e-17	3.352	5.604	-125	NM_020135	promoter-TSS	WRNIP1	5.67	5.539	3.241	3.462
chr19:13952713-13952749	3.444	3.646	15.579	9.01147e-19	4.93567e-17	2.028	5.38	-5258	NR_029495	Intergenic	MIR23A	5.292	5.467	2.194	1.862
chr7:99754666-99755132	2.346	4.377	15.579	9.01167e-19	4.93567e-17	3.247	5.559	-607	NR_039802	promoter-TSS	MIR4658	5.547	5.571	3.387	3.107
chr1:172113470-172114167	1.784	5.027	15.574	9.12077e-19	4.99114e-17	4.158	5.925	-35	NR_029618	promoter-TSS	MIR199A2	5.969	5.88	4.226	4.09
chr1:182991907-182992805	1.854	4.909	15.573	9.14228e-19	4.99861e-17	4.008	5.842	-239	NM_002293	promoter-TSS	LAMC1	5.835	5.85	3.94	4.076
chr2:46558893-46559734	1.046	6.73	15.567	9.26801e-19	5.05869e-17	6.211	7.258	34773	NM_001430	intron	EPAS1	7.146	7.37	6.315	6.107
chr1:112282510-112282868	2.68	4.109	15.567	9.26618e-19	5.05869e-17	2.827	5.459	226	NR_038952	promoter-TSS	FAM212B-AS1	5.425	5.493	3.02	2.635
chr22:31031383-31031875	2.225	4.568	15.566	9.29403e-19	5.06855e-17	3.491	5.689	-164	NM_001001479	promoter-TSS	SLC35E4	5.577	5.802	3.477	3.506
chr17:42385770-42386025	1.632	5.281	15.564	9.33115e-19	5.08444e-17	4.484	6.101	-29	NM_001144826	promoter-TSS	RUNDC3A	6.174	6.029	4.442	4.526
chr11:76325502-76326845	-1.508	5.535	-15.563	9.35538e-19	5.09329e-17	6.294	4.795	54870	NM_005512	Intergenic	LRRC32	4.788	4.801	6.321	6.267
chr9:139000725-139000998	-1.711	5.233	-15.555	9.52291e-19	5.17758e-17	6.095	4.396	9415	NM_001256526	Intergenic	C9orf69	4.383	4.41	6.13	6.059
chr17:42147734-42148355	2.315	4.422	15.555	9.52645e-19	5.17758e-17	3.306	5.588	-53	NM_138387	promoter-TSS	G6PC3	5.503	5.674	3.292	3.321
chr9:138392384-138392604	2.861	3.983	15.548	9.66266e-19	5.24565e-17	2.62	5.423	17	NR_051967	promoter-TSS	MRPS2	5.321	5.526	2.646	2.594
chr5:72793897-72794357	3.784	3.54	15.548	9.66815e-19	5.24565e-17	1.779	5.439	-123	NM_001207	promoter-TSS	BTF3	5.432	5.446	1.446	2.111
chr5:114961294-114961932	2.671	4.099	15.547	9.68907e-19	5.25253e-17	2.824	5.442	263	NM_181836	5'UTR	TMED7	5.522	5.362	2.758	2.89
chr17:75370920-75370995	1.629	5.235	15.546	9.71429e-19	5.26173e-17	4.438	6.056	-1207	NM_001113494	intron	2021-09-09	6.023	6.088	4.486	4.391
chr5:175815556-175815804	2.944	3.866	15.542	9.79868e-19	5.29843e-17	2.47	5.348	83	NM_001291306	promoter-TSS	NA	5.307	5.39	2.566	2.373
chr3:128598216-128598509	3.327	3.63	15.542	9.7917e-19	5.29843e-17	2.069	5.303	30	NM_014049	promoter-TSS	ACAD9	5.356	5.249	2.084	2.053
chr22:46262422-46263367	2.13	4.553	15.54	9.84861e-19	5.32092e-17	3.524	5.625	106491	NR_039919	Intergenic	MIR4762	5.618	5.632	3.499	3.549
chr11:66445070-66445664	3.56	3.613	15.538	9.89776e-19	5.34295e-17	1.944	5.402	25	NM_031492	promoter-TSS	RBM4B	5.292	5.513	1.835	2.053
chr10:670611-671649	1.301	5.965	15.534	9.96865e-19	5.37666e-17	5.324	6.621	16588	NR_049884	intron	MIR5699	6.513	6.729	5.337	5.311
chr11:62473747-62473932	3.218	3.666	15.534	9.9785e-19	5.37742e-17	2.152	5.286	-53	NM_032667	promoter-TSS	BSCL2	5.307	5.264	2.194	2.111
chr17:61918234-61919239	1.413	5.568	15.533	9.99651e-19	5.37889e-17	4.875	6.279	1614	NM_001098426	intron	SMARCD2	6.285	6.273	4.881	4.869
chr17:7760457-7760670	2.863	3.969	15.533	1.00064e-18	5.37889e-17	2.606	5.409	-500	NM_144607	promoter-TSS	CYB5D1	5.464	5.354	2.793	2.42
chr12:99038188-99039113	3.254	3.655	15.533	1.00065e-18	5.37889e-17	2.126	5.292	178	NM_153687	promoter-TSS	IKBIP	5.335	5.249	2.14	2.111
chr16:48399034-48400019	1.882	4.931	15.531	1.00374e-18	5.39093e-17	4.015	5.879	257	NM_001006610	5'UTR	SIAH1	5.913	5.844	4.159	3.871
chr1:6061244-6062642	-1.528	5.523	-15.53	1.0071e-18	5.40445e-17	6.293	4.774	-9410	NM_015102	intron	NPHP4	4.757	4.79	6.246	6.339
chr5:58423182-58423752	2.054	4.776	15.529	1.00949e-18	5.40813e-17	3.781	5.809	-88128	NM_001197222	intron	PDE4D	5.815	5.802	3.562	4
chr11:117185259-117186064	3.191	3.752	15.529	1.00878e-18	5.40813e-17	2.245	5.359	1310	NM_138972	intron	BACE1	5.292	5.426	2.438	2.053
chr19:10463203-10464472	1.145	6.14	15.524	1.02143e-18	5.4675e-17	5.576	6.716	-13493	NM_002162	intron	ICAM3	6.771	6.66	5.579	5.573
chr17:75447483-75447688	1.59	5.324	15.522	1.0243e-18	5.47368e-17	4.546	6.124	260	NM_001293697	5'UTR	2021-09-09	6.178	6.07	4.61	4.483
chr3:50393676-50394049	2.916	3.923	15.523	1.02372e-18	5.47368e-17	2.538	5.389	3076	NM_007024	intron	TMEM115	5.484	5.295	2.524	2.553
chr3:119813128-119814148	1.832	4.914	15.522	1.02596e-18	5.47796e-17	4.023	5.837	-374	NM_001146156	promoter-TSS	GSK3B	5.84	5.834	4.046	4
chr14:23775561-23776132	2.664	4.073	15.521	1.02733e-18	5.48071e-17	2.8	5.415	-124	NM_004050	promoter-TSS	BCL2L2	5.391	5.439	2.927	2.674
chr8:62626669-62627562	1.656	5.172	15.52	1.02938e-18	5.48704e-17	4.364	6.006	83	NM_001164754	promoter-TSS	ASPH	6.01	6.002	4.326	4.403
chr15:72409908-72410705	2.573	4.123	15.512	1.04828e-18	5.58314e-17	2.893	5.418	133	NM_006901	promoter-TSS	MYO9A	5.391	5.446	2.862	2.923
chr9:117349439-117350180	3.388	3.596	15.51	1.0529e-18	5.60306e-17	2.009	5.299	-184	NM_004888	promoter-TSS	ATP6V1G1	5.349	5.249	1.965	2.053
chr3:105084885-105085797	1.951	4.767	15.505	1.06477e-18	5.66148e-17	3.82	5.749	-216	NM_001243280	promoter-TSS	ALCAM	5.773	5.725	3.858	3.783
chr13:28194711-28195011	3.018	3.804	15.502	1.07276e-18	5.69449e-17	2.378	5.322	-19	NM_001206559	promoter-TSS	POLR1D	5.342	5.302	2.246	2.51
chr17:36955741-36956005	2.946	3.892	15.502	1.07199e-18	5.69449e-17	2.493	5.376	285	NM_003559	TTS	PIP4K2B	5.292	5.46	2.566	2.42
chr6:7389925-7390220	2.694	4.079	15.499	1.0808e-18	5.72763e-17	2.792	5.435	11	NM_031480	promoter-TSS	RIOK1	5.425	5.446	2.989	2.594
chr14:93798695-93799215	2.84	3.908	15.499	1.08058e-18	5.72763e-17	2.559	5.337	483	NM_001289133	promoter-TSS	BTBD7	5.356	5.318	2.566	2.553
chr16:230363-231151	2.142	4.537	15.494	1.09322e-18	5.7886e-17	3.502	5.615	424	NM_005331	exon	HBQ1	5.647	5.583	3.499	3.506
chr12:49449795-49450070	3.289	3.667	15.492	1.09839e-18	5.81118e-17	2.119	5.322	-826	NM_003482	promoter-TSS	KMT2D	5.255	5.39	2.246	1.992
chr5:130970453-130971160	2.923	3.944	15.491	1.0998e-18	5.8138e-17	2.556	5.413	122	NM_001164386	5'UTR	RAPGEF6	5.516	5.31	2.438	2.674
chr16:2955377-2956115	1.501	5.489	15.489	1.10344e-18	5.82824e-17	4.754	6.245	-6234	NM_020912	Intergenic	FLYWCH1	6.296	6.193	4.848	4.66
chr2:218353872-218354511	2.445	4.414	15.487	1.10902e-18	5.85286e-17	3.238	5.643	206736	NR_133642	intron	DIRC3-AS1	5.779	5.507	3.107	3.369
chr7:151424409-151425194	-1.19	6.104	-15.486	1.11147e-18	5.8609e-17	6.704	5.518	8598	NM_001304527	intron	PRKAG2	5.516	5.52	6.67	6.738
chr9:72873748-72873992	3.16	3.736	15.477	1.13624e-18	5.98656e-17	2.245	5.327	-8	NM_015110	promoter-TSS	SMC5	5.292	5.362	2.438	2.053
chr1:16971127-16971487	2.779	4.085	15.473	1.1441e-18	6.02299e-17	2.758	5.486	-762	NR_027504	promoter-TSS	MST1P2	5.451	5.52	3.049	2.466
chr5:175224394-175224750	2.094	4.637	15.47	1.1542e-18	6.07119e-17	3.624	5.692	962	NM_006650	intron	CPLX2	5.636	5.748	3.52	3.728
chr17:8059683-8059901	2.32	4.358	15.46	1.17886e-18	6.19578e-17	3.242	5.527	-4039	NM_002616	Intergenic	PER1	5.477	5.577	3.266	3.218
chr11:65264243-65265080	1.582	5.49	15.459	1.18196e-18	6.20694e-17	4.713	6.287	-571	NR_002819	promoter-TSS	MALAT1	6.274	6.299	4.922	4.505
chr17:7117641-7118153	1.296	5.889	15.458	1.1852e-18	6.21883e-17	5.252	6.542	-2547	NM_001270447	intron	ACADVL	6.559	6.524	5.378	5.125
chr2:177039768-177040311	2.331	4.49	15.457	1.18629e-18	6.21942e-17	3.362	5.665	2817	NR_110464	non-coding	HAGLR	5.571	5.759	3.562	3.163
chr2:8818913-8819167	2.627	4.092	15.453	1.19934e-18	6.28267e-17	2.838	5.414	2951	NR_110153	TTS	ID2-AS1	5.451	5.376	2.721	2.955
chr13:59193518-59194178	1.865	4.917	15.451	1.20253e-18	6.28909e-17	4.01	5.857	-386597	NR_132367	Intergenic	LINC00374	5.825	5.89	4.132	3.888
chr9:139744614-139744947	2.294	4.384	15.452	1.20195e-18	6.28909e-17	3.28	5.54	1513	NM_014172	non-coding	PHPT1	5.497	5.583	3.215	3.345
chr19:18699489-18699765	2.263	4.417	15.448	1.21105e-18	6.32845e-17	3.327	5.557	132	NM_001100419	exon	C19orf60	5.595	5.52	3.41	3.244
chr2:16507414-16507540	-0.64	7.594	-15.446	1.21738e-18	6.35629e-17	7.915	7.277	316928	NR_126559	Intergenic	GACAT3	7.278	7.277	7.966	7.865
chr19:36428223-36428897	3.776	3.458	15.444	1.22436e-18	6.38749e-17	1.703	5.356	538	NM_024509	intron	LRFN3	5.335	5.376	1.614	1.792
chr16:23568594-23569192	2.699	4.04	15.442	1.22746e-18	6.39847e-17	2.754	5.398	31	NM_019116	promoter-TSS	UBFD1	5.471	5.325	2.758	2.75
chr20:24450124-24451141	2.802	4.007	15.44	1.23468e-18	6.42557e-17	2.673	5.417	798	NM_024893	intron	SYNDIG1	5.509	5.325	2.793	2.553
chr3:88108139-88108456	2.839	3.974	15.44	1.23406e-18	6.42557e-17	2.624	5.402	-152	NM_003663	promoter-TSS	CGGBP1	5.384	5.419	2.392	2.856
chr5:71603837-71604322	2.044	4.644	15.438	1.24083e-18	6.4523e-17	3.656	5.674	12004	NM_015084	intron	MRPS27	5.704	5.644	3.699	3.612
chr3:127307574-127308392	3.081	3.739	15.437	1.24325e-18	6.45964e-17	2.285	5.29	1619	NR_073377	intron	TPRA1	5.247	5.332	2.246	2.324
chr16:90144264-90144460	2.559	4.172	15.436	1.24544e-18	6.46576e-17	2.947	5.461	-2024	NM_001098173	Intergenic	PRDM7	5.503	5.419	3.107	2.786
chr9:139964406-139964676	2.751	4.004	15.435	1.24808e-18	6.47418e-17	2.694	5.388	487	NM_178448	exon	SAPCD2	5.451	5.325	2.793	2.594
chr3:128839774-128840536	2.806	4.13	15.434	1.25031e-18	6.48049e-17	2.79	5.54	492	NM_001204887	exon	RAB43	5.704	5.376	2.793	2.786
chr11:71158856-71159272	3.532	3.528	15.432	1.256e-18	6.50468e-17	1.879	5.305	413	NM_001360	intron	DHCR7	5.27	5.34	1.965	1.792
chr12:94071599-94071846	3.326	3.642	15.431	1.25822e-18	6.51089e-17	2.079	5.316	572	NM_003805	intron	CRADD	5.292	5.34	2.296	1.862
chr17:79521099-79521223	2.628	4.06	15.427	1.27066e-18	6.56668e-17	2.807	5.383	-1732	NM_025161	Intergenic	FAAP100	5.405	5.362	2.758	2.856
chr2:25533840-25534951	-1.307	5.874	-15.427	1.27106e-18	6.56668e-17	6.531	5.232	17194	NR_031570	intron	MIR1301	5.162	5.302	6.527	6.536
chr11:125462379-125462815	3.52	3.558	15.423	1.28245e-18	6.61562e-17	1.914	5.327	-93	NM_152713	promoter-TSS	STT3A	5.405	5.249	1.835	1.992
chr19:1876527-1876655	2.786	3.991	15.423	1.28261e-18	6.61562e-17	2.664	5.393	8927	NM_001130111	TTS	ABHD17A	5.411	5.376	2.862	2.466
chr22:39710430-39710841	2.593	4.125	15.422	1.28555e-18	6.6254e-17	2.885	5.431	676	NR_000027	promoter-TSS	SNORD83A	5.471	5.39	3.02	2.75
chr3:135915200-135915770	2.077	4.591	15.419	1.29327e-18	6.65983e-17	3.587	5.636	-797	NM_018133	promoter-TSS	MSL2	5.647	5.626	3.562	3.612
chr10:72800533-72801320	-1.796	5.35	-15.417	1.29949e-18	6.68644e-17	6.252	4.471	-152384	NM_000281	Intergenic	PCBD1	4.424	4.518	6.383	6.121
chr16:1758983-1759151	1.996	4.698	15.413	1.31273e-18	6.74368e-17	3.731	5.704	2846	NM_015133	intron	MAPK8IP3	5.704	5.703	3.661	3.801
chr7:108209834-108210469	2.846	3.943	15.413	1.31208e-18	6.74368e-17	2.589	5.377	-37	NM_012328	promoter-TSS	DNAJB9	5.328	5.426	2.758	2.42
chr14:77564106-77564717	2.456	4.237	15.41	1.32141e-18	6.7828e-17	3.058	5.474	-166	NM_033426	promoter-TSS	CIPC	5.522	5.426	3.162	2.955
chr4:57301048-57301547	2.755	3.95	15.409	1.32537e-18	6.79768e-17	2.64	5.337	504	NM_002703	promoter-TSS	PPAT	5.342	5.332	2.646	2.635
chr2:70141669-70142290	3.047	3.768	15.408	1.32692e-18	6.80013e-17	2.33	5.301	-193	NM_002357	promoter-TSS	MXD1	5.277	5.325	2.194	2.466
chr22:27068932-27069112	3.211	3.711	15.408	1.32802e-18	6.80033e-17	2.199	5.326	216	NR_110543	non-coding	MIATNB	5.255	5.398	2.025	2.373
chr11:72079965-72080664	1.907	4.797	15.406	1.33171e-18	6.81374e-17	3.872	5.758	65413	NM_030813	intron	CLPB	5.773	5.742	3.891	3.854
chr16:732880-733050	3.123	3.804	15.401	1.34744e-18	6.88872e-17	2.33	5.373	1474	NM_001005920	TTS	JMJD8	5.37	5.376	2.025	2.635
chr12:6663337-6663565	2.078	4.663	15.396	1.3641e-18	6.96829e-17	3.657	5.71	1798	NM_001193457	intron	IFFO1	5.618	5.802	3.661	3.652
chr15:37402478-37402808	2.57	4.144	15.394	1.37005e-18	6.98747e-17	2.914	5.439	-9143	NM_001220482	Intergenic	MEIS2	5.425	5.453	3.078	2.75
chr10:105677314-105678374	2.025	4.68	15.394	1.36942e-18	6.98747e-17	3.699	5.7	201	NM_024928	intron	STN1	5.693	5.708	3.807	3.591
chr14:23538182-23538397	2.223	4.472	15.389	1.38599e-18	7.06311e-17	3.4	5.592	2489	NM_001164816	intron	ACIN1	5.528	5.656	3.316	3.484
chr19:49140644-49141166	1.499	5.426	15.386	1.39498e-18	7.10327e-17	4.692	6.182	-98	NM_001352	promoter-TSS	DBP	6.138	6.226	4.734	4.65
chr6:42981642-42982025	4.089	3.559	15.384	1.40106e-18	7.12852e-17	1.654	5.611	-7	NM_057161	promoter-TSS	KLHDC3	5.763	5.46	1.835	1.472
chr2:33824229-33824592	2.546	4.226	15.38	1.41376e-18	7.18741e-17	3.003	5.508	18	NM_015475	promoter-TSS	FAM98A	5.391	5.626	3.02	2.987
chr3:170074663-170075274	2.208	4.502	15.38	1.41556e-18	7.19084e-17	3.436	5.615	-504	NM_005414	promoter-TSS	SKIL	5.528	5.703	3.455	3.416
chr20:61449980-61450624	-0.951	6.663	-15.372	1.4412e-18	7.31525e-17	7.142	6.193	1888	NM_001853	intron	COL9A3	6.221	6.165	7.189	7.094
chr1:182572909-182573738	1.558	5.544	15.37	1.4469e-18	7.33831e-17	4.779	6.328	224	NM_002928	intron	RGS16	6.339	6.318	5	4.558
chr1:179051059-179051677	3.116	3.702	15.368	1.45267e-18	7.36173e-17	2.234	5.269	256	NM_022371	exon	TOR3A	5.314	5.225	2.246	2.222
chr14:105143603-105144362	1.148	6.174	15.368	1.45416e-18	7.36345e-17	5.609	6.751	103	NR_039860	TTS	MIR4710	6.833	6.669	5.614	5.604
chr17:79212858-79213231	2.876	3.878	15.364	1.46631e-18	7.41908e-17	2.513	5.327	-66	NM_001086521	promoter-TSS	NDUFAF8	5.285	5.369	2.606	2.42
chr13:95201021-95202027	2.729	4.113	15.363	1.47075e-18	7.42975e-17	2.807	5.488	47005	NM_014305	Intergenic	TGDS	5.349	5.626	2.828	2.786
chr5:33440494-33441195	2.628	4.184	15.363	1.47072e-18	7.42975e-17	2.925	5.508	-37	NM_152295	promoter-TSS	TARS	5.377	5.638	2.862	2.987
chr3:50388157-50388379	2.644	4.122	15.359	1.48387e-18	7.48417e-17	2.856	5.454	142	NM_001291284	non-coding	CYB561D2	5.349	5.558	2.927	2.786
chr11:71949140-71949534	1.204	5.95	15.359	1.48357e-18	7.48417e-17	5.357	6.556	5883	NM_005169	TTS	PHOX2A	6.525	6.587	5.366	5.348
chr17:79994666-79995411	2.553	4.139	15.357	1.49059e-18	7.50023e-17	2.918	5.425	534	NM_016286	intron	DCXR	5.451	5.398	3.049	2.786
chr3:51975899-51976503	2.371	4.35	15.357	1.48905e-18	7.50023e-17	3.212	5.543	-120	NM_001003931	promoter-TSS	PARP3	5.618	5.467	3.078	3.345
chr16:730889-731225	3.072	3.752	15.357	1.49054e-18	7.50023e-17	2.303	5.297	946	NM_001293197	TTS	STUB1	5.27	5.325	2.14	2.466
chr9:93799097-93799835	1.847	4.896	15.352	1.50746e-18	7.57915e-17	4	5.825	37948	NR_033912	Intergenic	LOC100129316	5.865	5.786	3.924	4.076
chr20:25604351-25604830	2.799	3.928	15.348	1.52086e-18	7.64047e-17	2.597	5.338	57	NM_152667	promoter-TSS	NANP	5.299	5.376	2.684	2.51
chr5:176831493-176831692	1.865	4.869	15.343	1.53813e-18	7.71267e-17	3.962	5.809	-3956	NM_001029886	exon	PFN3	5.752	5.865	3.94	3.985
chr11:68203739-68204987	-1.207	6.032	-15.343	1.53843e-18	7.71267e-17	6.64	5.438	-23823	NM_001164163	exon	PPP6R3	5.477	5.398	6.643	6.637
chr8:143626783-143627251	-2.016	4.929	-15.343	1.53886e-18	7.71267e-17	5.944	3.946	68816	NM_015193	TTS	ARC	4.061	3.831	6.033	5.856
chr14:23790086-23790578	2.633	4.096	15.341	1.54472e-18	7.73598e-17	2.838	5.422	935	NM_004643	5'UTR	PABPN1	5.503	5.34	2.927	2.75
chr9:96714983-96715565	4.192	3.439	15.337	1.56084e-18	7.81055e-17	1.497	5.543	2334	NM_021570	exon	BARX1	5.647	5.439	1.614	1.38
chr16:75297674-75298516	1.402	5.558	15.335	1.56666e-18	7.83353e-17	4.871	6.264	1751	NM_001170720	intron	BCAR1	6.285	6.242	4.873	4.869
chr6:96463213-96464097	2.527	4.131	15.333	1.57223e-18	7.85526e-17	2.922	5.404	-190	NM_006581	promoter-TSS	FUT9	5.425	5.383	2.989	2.856
chr5:153863571-153864016	1.709	5.09	15.332	1.57855e-18	7.88064e-17	4.257	5.95	-5970	NM_004821	Intergenic	HAND1	5.96	5.94	4.159	4.355
chr3:42084278-42085202	1.98	4.691	15.328	1.59224e-18	7.94278e-17	3.732	5.688	-48006	NM_001042646	Intergenic	TRAK1	5.709	5.668	3.736	3.728
chr11:77899699-77899929	2.687	4.057	15.324	1.60727e-18	8.01144e-17	2.776	5.409	-44	NM_020798	promoter-TSS	USP35	5.398	5.419	2.566	2.987
chr7:2552600-2552988	-2.552	4.33	-15.32	1.62247e-18	8.08092e-17	5.614	3.099	631	NM_001166355	exon	LFNG	3.158	3.041	5.687	5.542
chr6:86352669-86353467	2.088	4.664	15.317	1.63118e-18	8.11797e-17	3.655	5.714	-25	NM_006372	promoter-TSS	SYNCRIP	5.709	5.72	3.455	3.854
chr3:13083422-13083600	3.049	3.746	15.315	1.63897e-18	8.15036e-17	2.307	5.28	31106	NM_001134382	intron	IQSEC1	5.328	5.233	2.392	2.222
chr1:234748450-234748808	1.783	5.068	15.314	1.64141e-18	8.15615e-17	4.198	5.968	-3358	NM_001077397	Intergenic	IRF2BP2	5.87	6.066	4.277	4.119
chr1:154934472-154934611	3.316	3.609	15.31	1.6578e-18	8.22475e-17	2.054	5.279	-284	NM_138300	promoter-TSS	PYGO2	5.277	5.28	2.246	1.862
chr4:17812322-17812702	3.617	3.539	15.31	1.65711e-18	8.22475e-17	1.849	5.359	76	NM_022346	promoter-TSS	NCAPG	5.328	5.39	2.14	1.559
chr9:20683897-20684378	1.922	4.911	15.307	1.66968e-18	8.27727e-17	3.976	5.88	611	NR_121601	intron	FOCAD-AS1	5.845	5.915	4.186	3.765
chr22:20226037-20226420	-1.316	6.003	-15.306	1.6743e-18	8.28727e-17	6.664	5.356	10505	NR_031618	Intergenic	MIR1286	5.314	5.398	6.758	6.57
chr16:57094584-57095577	-1.688	5.221	-15.306	1.67305e-18	8.28727e-17	6.071	4.395	-31374	NM_152727	intron	CPNE2	4.437	4.353	6.102	6.04
chr5:176729379-176729693	2.945	3.847	15.305	1.67603e-18	8.2894e-17	2.451	5.329	1209	NM_130781	intron	RAB24	5.247	5.412	2.392	2.51
chr2:20551390-20551475	3.263	3.598	15.302	1.68729e-18	8.33861e-17	2.069	5.24	-822	NM_001282752	promoter-TSS	PUM2	5.224	5.256	2.084	2.053
chr9:131831278-131832043	-1.646	5.294	-15.302	1.69013e-18	8.34616e-17	6.123	4.487	-11722	NM_001135917	intron	DOLPP1	4.564	4.41	6.098	6.149
chr15:79052199-79052957	-1.222	6.117	-15.301	1.69344e-18	8.35604e-17	6.732	5.514	8199	NR_036495	intron	LOC646938	5.464	5.565	6.66	6.803
chr5:177658823-177659288	3.599	3.523	15.3	1.69512e-18	8.35787e-17	1.841	5.333	767	NM_153373	non-coding	PHYKPL	5.255	5.412	1.965	1.718
chr1:156718894-156719023	2.695	4.028	15.299	1.70147e-18	8.38269e-17	2.744	5.383	2584	NM_004494	intron	HDGF	5.405	5.362	2.566	2.923
chr14:39901649-39901891	2.935	3.816	15.295	1.71392e-18	8.43751e-17	2.428	5.293	-66	NM_203301	promoter-TSS	FBXO33	5.255	5.332	2.345	2.51
chr8:21916155-21917051	-1.281	6.011	-15.294	1.71857e-18	8.45387e-17	6.656	5.378	-53	NM_001114138	promoter-TSS	DMTN	5.516	5.241	6.686	6.627
chr1:172501929-172502310	1.825	5.035	15.294	1.72142e-18	8.46137e-17	4.147	5.952	-138	NM_014283	promoter-TSS	SUCO	5.951	5.954	3.94	4.355
chr17:73840415-73841297	-1.641	5.45	-15.293	1.72303e-18	8.46274e-17	6.277	4.645	-58	NM_199242	promoter-TSS	UNC13D	4.746	4.544	6.369	6.184
chr6:27100170-27101062	2.101	4.56	15.29	1.73393e-18	8.50974e-17	3.544	5.62	-41	NM_021058	promoter-TSS	HIST1H2BJ	5.571	5.668	3.582	3.506
chr1:155293968-155294074	3.22	3.639	15.287	1.7465e-18	8.56484e-17	2.126	5.259	-83	NM_001039517	promoter-TSS	RUSC1-AS1	5.201	5.318	2.084	2.168
chr19:34179268-34179662	-1.861	5.004	-15.286	1.75102e-18	8.5804e-17	5.941	4.096	4031	NM_022467	intron	CHST8	4.061	4.132	5.992	5.89
chr11:2420830-2421898	1.792	4.984	15.284	1.76104e-18	8.62286e-17	4.112	5.887	-354	NM_005706	promoter-TSS	TSSC4	5.904	5.87	4.238	3.985
chr1:228594568-228595004	2.964	3.782	15.281	1.7706e-18	8.66301e-17	2.381	5.274	-269	NM_145214	promoter-TSS	TRIM11	5.247	5.302	2.438	2.324
chr9:132244662-132245047	1.686	5.075	15.279	1.78089e-18	8.70667e-17	4.253	5.924	-6084	NR_038955	Intergenic	LINC00963	5.923	5.925	4.251	4.255
chr10:102504815-102504989	2.213	4.474	15.278	1.78294e-18	8.71003e-17	3.406	5.589	-566	NM_000278	promoter-TSS	PAX2	5.54	5.638	3.541	3.27
chr22:42466236-42466709	2.896	3.896	15.278	1.78439e-18	8.71044e-17	2.523	5.352	373	NM_000262	5'UTR	NAGA	5.328	5.376	2.296	2.75
chr12:57028829-57029000	2.358	4.315	15.276	1.78969e-18	8.72417e-17	3.182	5.503	1248	NM_013449	intron	BAZ2A	5.547	5.46	3.316	3.048
chr8:144698382-144699413	1.728	5.066	15.276	1.79044e-18	8.72417e-17	4.225	5.935	834	NM_003313	intron	TSTA3	5.965	5.905	4.118	4.331
chr9:100395153-100395957	3.089	4.006	15.276	1.79131e-18	8.72417e-17	2.537	5.562	-150	NM_002486	promoter-TSS	NCBP1	5.522	5.602	3.02	2.053
chr16:29825954-29825998	2.179	4.475	15.276	1.79311e-18	8.72628e-17	3.425	5.572	-1552	NM_024516	3'UTR	PAGR1	5.63	5.513	3.433	3.416
chr16:3199507-3200268	2.348	4.276	15.274	1.80047e-18	8.75541e-17	3.149	5.458	5596	NR_132322	TTS	CASP16P	5.477	5.439	3.135	3.163
chr8:143697681-143698441	-1.036	6.425	-15.267	1.82849e-18	8.88489e-17	6.946	5.914	-2228	NM_015193	Intergenic	ARC	5.85	5.978	6.97	6.921
chr16:57512321-57512357	2.025	4.661	15.265	1.83573e-18	8.91331e-17	3.681	5.681	8046	NM_018110	intron	DOK4	5.676	5.685	3.562	3.801
chr11:62358979-62359696	1.612	5.273	15.265	1.83844e-18	8.91968e-17	4.485	6.085	-229	NM_022830	promoter-TSS	TUT1	6.001	6.169	4.464	4.505
chr10:50605688-50605873	3.369	3.607	15.264	1.84229e-18	8.93155e-17	2.029	5.3	-1719	NM_001276451	Intergenic	DRGX	5.232	5.369	1.835	2.222
chr16:70471549-70472000	2.448	4.221	15.262	1.84849e-18	8.95479e-17	3.048	5.453	1216	NM_006927	intron	ST3GAL2	5.522	5.383	2.989	3.107
chr6:82956982-82957941	2.121	4.621	15.261	1.85558e-18	8.98232e-17	3.596	5.688	9	NM_015525	promoter-TSS	IBTK	5.799	5.577	3.622	3.57
chr13:96293491-96294114	3.792	3.504	15.26	1.85848e-18	8.98954e-17	1.738	5.409	3157	NM_198968	exon	DZIP1	5.522	5.295	1.835	1.641
chr19:34850106-34850658	1.966	4.74	15.255	1.87955e-18	9.07764e-17	3.786	5.73	-5263	NM_001184722	Intergenic	GPI	5.664	5.797	3.736	3.836
chr21:34914438-34914993	2.704	3.999	15.255	1.87838e-18	9.07764e-17	2.711	5.361	-252	NM_175085	promoter-TSS	GART	5.411	5.31	2.828	2.594
chr17:73512257-73512360	2.855	3.848	15.25	1.8993e-18	9.16612e-17	2.496	5.286	-300	NM_207346	promoter-TSS	TSEN54	5.307	5.264	2.482	2.51
chr16:31193531-31193985	2.982	3.766	15.249	1.90432e-18	9.18337e-17	2.358	5.266	2327	NM_001170937	intron	FUS	5.299	5.233	2.296	2.42
chr1:212781701-212782216	1.346	5.751	15.247	1.91236e-18	9.21518e-17	5.091	6.428	-11	NM_001040619	promoter-TSS	ATF3	6.503	6.352	5.023	5.16
chr8:33455841-33456523	2.017	4.71	15.246	1.9187e-18	9.23873e-17	3.733	5.726	-867	NM_001305116	promoter-TSS	DUSP26	5.779	5.674	3.875	3.591
chr1:245133996-245134465	1.919	4.801	15.245	1.92267e-18	9.25087e-17	3.872	5.767	-60	NR_111907	promoter-TSS	LOC101928068	5.825	5.708	3.79	3.953
chr17:79284131-79284613	-1.269	6.02	-15.244	1.92656e-18	9.25562e-17	6.659	5.394	-1324	NR_038080	TTS	LINC00482	5.516	5.272	6.703	6.616
chr4:3770352-3771433	-1.123	6.212	-15.244	1.92643e-18	9.25562e-17	6.778	5.657	2597	NM_000683	TTS	ADRA2C	5.725	5.59	6.776	6.781
chr9:96328737-96329211	2.84	3.918	15.243	1.93194e-18	9.27446e-17	2.571	5.346	-9935	NM_005392	TTS	PHF2	5.398	5.295	2.392	2.75
chr5:76925752-76926586	3.035	3.794	15.239	1.95104e-18	9.35912e-17	2.359	5.322	8353	NM_032109	exon	OTP	5.335	5.31	2.606	2.111
chr1:169862776-169863240	2.532	4.209	15.235	1.96909e-18	9.43862e-17	2.995	5.486	92	NM_020423	promoter-TSS	SCYL3	5.464	5.507	3.241	2.75
chr7:149099-149683	2.304	4.647	15.234	1.97301e-18	9.45029e-17	3.53	5.809	-327	NR_108065	promoter-TSS	LOC100507642	5.698	5.92	3.841	3.218
chr11:126382567-126383146	-1.63	5.307	-15.233	1.97777e-18	9.46597e-17	6.127	4.51	106780	NM_001254759	intron	ST3GAL4	4.437	4.582	6.157	6.096
chr4:8285017-8285860	-1.446	5.601	-15.232	1.98144e-18	9.47643e-17	6.329	4.892	13947	NM_001297559	intron	HTRA3	4.859	4.924	6.372	6.286
chr12:57623819-57624138	2.254	4.4	15.222	2.02478e-18	9.67645e-17	3.314	5.537	-132	NM_001166359	promoter-TSS	SHMT2	5.484	5.59	3.41	3.218
chr3:126733453-126733778	-1.388	5.664	-15.219	2.04254e-18	9.75402e-17	6.363	4.982	26179	NM_032242	exon	PLXNA1	4.992	4.973	6.375	6.351
chr20:34286839-34287395	3.978	3.385	15.217	2.05033e-18	9.78388e-17	1.543	5.384	-115	NM_080748	promoter-TSS	ROMO1	5.349	5.419	1.614	1.472
chr1:112050016-112050779	3.263	3.595	15.216	2.05409e-18	9.7945e-17	2.066	5.236	-3655	NM_020683	intron	TMIGD3	5.262	5.209	1.965	2.168
chr19:2096334-2097042	1.722	5.245	15.215	2.06059e-18	9.81814e-17	4.406	6.111	-180	NM_001031735	promoter-TSS	IZUMO4	6.252	5.969	4.373	4.438
chr17:78932596-78933817	-0.734	7.16	-15.214	2.06621e-18	9.83758e-17	7.53	6.796	-32434	NM_024591	intron	CHMP6	6.828	6.765	7.546	7.513
chr14:89506814-89507533	2.611	4.048	15.21	2.08263e-18	9.90836e-17	2.804	5.362	216677	NM_198309	Intergenic	TTC8	5.37	5.354	2.684	2.923
chr9:132221486-132223252	0.718	7.179	15.204	2.11302e-18	1.00305e-16	6.824	7.54	-28570	NR_038955	Intergenic	LINC00963	7.553	7.527	6.878	6.77
chr16:73089231-73089810	2.832	3.977	15.204	2.1115e-18	1.00305e-16	2.63	5.402	3013	NM_001164766	intron	ZFHX3	5.509	5.295	2.793	2.466
chr1:155146958-155148303	1.268	5.785	15.204	2.11156e-18	1.00305e-16	5.162	6.425	401	NR_046329	intron	TRIM46	6.402	6.447	5.171	5.153
chr11:65382718-65382999	3.166	3.877	15.201	2.12756e-18	1.0092e-16	2.378	5.471	-924	NM_032223	promoter-TSS	PCNX3	5.503	5.439	2.828	1.928
chr16:87416959-87417180	2.178	4.451	15.2	2.13034e-18	1.00976e-16	3.401	5.547	329	NM_024735	exon	FBXO31	5.595	5.5	3.387	3.416
chr11:77899067-77899525	2.358	4.264	15.197	2.14726e-18	1.01703e-16	3.131	5.452	379	NM_001029859	promoter-TSS	KCTD21	5.438	5.467	3.215	3.048
chr12:110062448-110063364	-2.425	4.47	-15.19	2.18313e-18	1.03325e-16	5.692	3.295	51406	NM_001114185	Intergenic	MVK	3.55	3.041	5.696	5.688
chr16:30960168-30960618	2.529	4.353	15.187	2.19673e-18	1.03892e-16	3.135	5.626	-12	NM_152288	promoter-TSS	ORAI3	5.451	5.802	3.078	3.191
chr12:52444375-52444861	2.097	4.535	15.185	2.20687e-18	1.04294e-16	3.522	5.593	-568	NM_173157	promoter-TSS	NR4A1	5.565	5.62	3.582	3.462
chr19:1019310-1019505	2.824	3.9	15.184	2.21104e-18	1.04414e-16	2.558	5.322	1733	NM_001033026	intron	TMEM259	5.247	5.398	2.606	2.51
chr4:8706271-8707426	-1.238	5.954	-15.183	2.21713e-18	1.04546e-16	6.577	5.344	112462	NM_001014448	Intergenic	CPZ	5.299	5.39	6.599	6.555
chr3:150320946-150321164	2.26	4.369	15.183	2.21651e-18	1.04546e-16	3.281	5.508	-11	NM_016275	promoter-TSS	SELENOT	5.451	5.565	3.292	3.27
chr11:64008401-64008613	2.792	3.883	15.182	2.22343e-18	1.04766e-16	2.559	5.289	94	NM_004470	promoter-TSS	FKBP2	5.314	5.264	2.524	2.594
chr5:133340427-133340888	2.193	4.434	15.179	2.23739e-18	1.05345e-16	3.377	5.54	-1	NR_036624	promoter-TSS	VDAC1	5.497	5.583	3.433	3.321
chr1:110883489-110883814	2.959	3.78	15.177	2.24681e-18	1.05711e-16	2.381	5.271	1707	NM_001201545	exon	RBM15	5.217	5.325	2.438	2.324
chr11:119649404-119650561	-0.89	6.726	-15.176	2.25017e-18	1.05791e-16	7.174	6.287	49690	NR_120587	Intergenic	LOC102724301	6.285	6.288	7.2	7.147
chr3:13083972-13084209	1.969	4.701	15.173	2.26566e-18	1.06441e-16	3.747	5.694	30526	NM_001134382	intron	IQSEC1	5.731	5.656	3.824	3.671
chr11:2325030-2325434	-2.788	4.119	-15.169	2.28906e-18	1.07461e-16	5.524	2.781	1989	NM_139022	intron	TSPAN32	2.988	2.574	5.528	5.52
chr2:16404492-16405476	-0.229	9.849	-15.168	2.2948e-18	1.07572e-16	9.962	9.736	214435	NR_126559	Intergenic	GACAT3	9.724	9.747	10.004	9.921
chr2:74684312-74684946	3.206	3.676	15.168	2.29353e-18	1.07572e-16	2.168	5.29	-898	NM_012477	promoter-TSS	WBP1	5.37	5.209	2.345	1.992
chr6:13615409-13615644	3.165	3.705	15.164	2.31385e-18	1.08386e-16	2.215	5.298	-32	NM_016167	promoter-TSS	NOL7	5.363	5.233	2.438	1.992
chr8:104426825-104427517	2.994	3.782	15.162	2.32589e-18	1.0887e-16	2.367	5.29	229	NM_015420	non-coding	DCAF13	5.27	5.31	2.566	2.168
chr2:74734389-74734660	1.7	5.163	15.159	2.33952e-18	1.09427e-16	4.333	6.018	296	NM_032673	intron	PCGF1	6.092	5.945	4.464	4.202
chr19:39390083-39390653	3.072	3.721	15.158	2.34494e-18	1.096e-16	2.275	5.266	28	NM_001243116	promoter-TSS	NFKBIB	5.292	5.241	2.084	2.466
chr1:154841971-154842834	1.735	5.01	15.157	2.35178e-18	1.09839e-16	4.165	5.885	351	NM_001204087	exon	KCNN3	5.845	5.925	4.226	4.105
chr7:50575485-50576315	-0.899	6.743	-15.155	2.36149e-18	1.10201e-16	7.194	6.3	-23557	NR_033845	intron	DDC-AS1	6.233	6.366	7.175	7.214
chr21:45552915-45553586	2.315	4.429	15.155	2.36299e-18	1.10201e-16	3.314	5.594	-243	NM_004649	promoter-TSS	C21orf33	5.676	5.513	3.52	3.107
chr10:31872728-31873586	0.905	6.607	15.154	2.36793e-18	1.10351e-16	6.159	7.062	263093	NM_001128128	Intergenic	ZEB1	7.043	7.082	6.194	6.125
chr19:1855958-1856340	1.03	6.36	15.152	2.37837e-18	1.10756e-16	5.851	6.879	7415	NM_031918	intron	KLF16	6.815	6.943	5.856	5.847
chr14:51561748-51562390	1.716	5.078	15.151	2.38637e-18	1.11048e-16	4.244	5.941	353	NM_015163	5'UTR	TRIM9	5.988	5.895	4.132	4.355
chr5:172086182-172087194	-1.771	5.131	-15.15	2.38913e-18	1.11095e-16	6.022	4.265	18419	NM_001308178	intron	NEURL1B	4.223	4.308	5.953	6.092
chr6:109415623-109416469	2.471	4.205	15.148	2.39912e-18	1.11478e-16	3.023	5.449	-310	NM_001083535	promoter-TSS	CEP57L1	5.464	5.433	2.828	3.218
chr11:105892517-105893336	2.626	4.004	15.148	2.40085e-18	1.11478e-16	2.753	5.326	27	NM_032424	promoter-TSS	MSANTD4	5.335	5.318	2.793	2.712
chr11:65337461-65337729	2.684	4.088	15.146	2.414e-18	1.12007e-16	2.807	5.438	289	NR_038923	promoter-TSS	SSSCA1-AS1	5.363	5.513	2.566	3.048
chr9:139657355-139657952	-1.792	5.08	-15.144	2.4222e-18	1.12305e-16	5.983	4.204	1311	NM_203347	intron	LCN15	4.327	4.08	5.995	5.971
chr19:1275957-1276063	2.44	4.195	15.142	2.43472e-18	1.12804e-16	3.026	5.425	490	NM_017914	intron	C19orf24	5.425	5.426	3.162	2.89
chr9:139620956-139621152	2.493	4.235	15.141	2.43844e-18	1.12894e-16	3.039	5.492	277	NR_002958	promoter-TSS	SNORA17A	5.516	5.467	3.292	2.786
chr5:178771060-178771787	2.765	3.909	15.139	2.45085e-18	1.13387e-16	2.597	5.301	1007	NM_014244	intron	ADAMTS2	5.292	5.31	2.482	2.712
chr5:150460153-150460449	2.613	4.017	15.135	2.4759e-18	1.1438e-16	2.772	5.334	344	NM_001252386	intron	TNIP1	5.299	5.369	2.758	2.786
chr20:3749074-3749201	2.184	4.478	15.135	2.47549e-18	1.1438e-16	3.423	5.579	-103	NR_047675	promoter-TSS	C20orf27	5.497	5.662	3.477	3.369
chr6:3228497-3228532	2.709	4.072	15.133	2.48766e-18	1.14839e-16	2.779	5.437	-547	NM_178012	promoter-TSS	TUBB2B	5.497	5.376	3.049	2.51
chr3:48672834-48673228	2.961	3.78	15.126	2.52551e-18	1.16503e-16	2.381	5.271	-105	NM_022911	promoter-TSS	SLC26A6	5.209	5.332	2.296	2.466
chr14:93799352-93799586	2.957	3.792	15.125	2.53158e-18	1.16698e-16	2.394	5.281	-31	NM_001002860	promoter-TSS	BTBD7	5.314	5.249	2.566	2.222
chr5:50695259-50695409	2.394	4.322	15.12	2.55864e-18	1.1786e-16	3.171	5.528	-16168	NR_046243	Intergenic	LOC642366	5.589	5.467	3.387	2.955
chr19:10444245-10444449	2.575	4.107	15.119	2.56589e-18	1.18109e-16	2.876	5.404	-33	NM_133452	promoter-TSS	RAVER1	5.411	5.398	3.078	2.674
chr1:161128508-161129054	3.223	3.609	15.118	2.56992e-18	1.18209e-16	2.096	5.232	-473	NM_012475	promoter-TSS	USP21	5.17	5.295	2.14	2.053
chr10:105492307-105492982	1.303	5.823	15.114	2.59476e-18	1.19266e-16	5.182	6.479	-13892	NR_038940	intron	SH3PXD2A-AS1	6.475	6.484	5.319	5.045
chr16:29820545-29820593	2.464	4.19	15.113	2.60121e-18	1.19476e-16	3.009	5.432	2711	NR_074080	intron	MAZ	5.391	5.473	3.162	2.856
chr12:125347455-125348326	1.726	5.006	15.113	2.6049e-18	1.19559e-16	4.166	5.875	628	NM_001082959	intron	SCARB1	5.87	5.88	4.09	4.242
chr5:61699243-61699962	3.706	3.423	15.111	2.617e-18	1.20028e-16	1.703	5.285	125	NM_014473	5'UTR	DIMT1	5.314	5.256	1.614	1.792
chr12:93322633-93323371	2.321	4.334	15.11	2.62246e-18	1.20192e-16	3.218	5.503	105	NM_003566	5'UTR	EEA1	5.534	5.473	3.387	3.048
chr17:38256190-38256730	2.35	4.248	15.108	2.63076e-18	1.20399e-16	3.12	5.433	518	NM_021724	5'UTR	NR1D1	5.405	5.46	3.078	3.163
chr19:12251241-12251697	2.851	3.876	15.108	2.63035e-18	1.20399e-16	2.522	5.312	-247	NM_021143	promoter-TSS	ZNF20	5.299	5.325	2.721	2.324
chr14:50778452-50779188	3.136	3.691	15.107	2.64166e-18	1.20811e-16	2.215	5.27	127	NM_024884	promoter-TSS	L2HGDH	5.307	5.233	2.438	1.992
chr12:120632283-120632873	3.278	3.69	15.106	2.64507e-18	1.20881e-16	2.151	5.337	-65	NM_006836	promoter-TSS	GCN1	5.262	5.412	1.835	2.466
chr13:113242420-113242768	2.874	3.905	15.103	2.66089e-18	1.2143e-16	2.541	5.353	-95	NM_001286279	promoter-TSS	TUBGCP3	5.425	5.28	2.758	2.324
chr2:73460386-73460810	3.73	3.427	15.104	2.65914e-18	1.2143e-16	1.698	5.301	-242	NM_032319	promoter-TSS	PRADC1	5.277	5.325	1.533	1.862
chr14:24911884-24912048	2.461	4.133	15.1	2.68239e-18	1.22323e-16	2.957	5.373	41	NM_020195	promoter-TSS	SDR39U1	5.377	5.369	2.958	2.955
chr17:38474878-38474963	1.792	4.908	15.098	2.69416e-18	1.22597e-16	4.038	5.81	448	NM_001145302	intron	RARA	5.835	5.786	3.971	4.105
chr10:102505388-102505652	2.564	4.091	15.098	2.69399e-18	1.22597e-16	2.866	5.384	52	NM_003988	promoter-TSS	PAX2	5.349	5.419	3.02	2.712
chr3:128902521-128903062	3.173	3.698	15.098	2.6922e-18	1.22597e-16	2.205	5.296	18	NM_001127195	promoter-TSS	CNBP	5.335	5.256	2.482	1.928
chr15:76632928-76632983	2.63	4.021	15.092	2.73433e-18	1.24336e-16	2.768	5.345	3891	NM_145805	intron	ISL2	5.307	5.383	2.646	2.89
chr6:99281138-99281311	2.819	3.876	15.085	2.77359e-18	1.26031e-16	2.538	5.296	-1355	NM_005604	Intergenic	POU3F2	5.224	5.369	2.524	2.553
chr1:967927-968738	1.561	5.235	15.085	2.77822e-18	1.26152e-16	4.473	6.022	12830	NM_001305275	intron	AGRN	6.015	6.029	4.486	4.46
chr7:158066881-158067513	3.196	3.624	15.084	2.78326e-18	1.26201e-16	2.123	5.232	258308	NR_030325	intron	MIR595	5.17	5.295	2.025	2.222
chr2:148778285-148778705	2.791	3.861	15.084	2.78173e-18	1.26201e-16	2.538	5.267	-32	NM_181741	promoter-TSS	ORC4	5.285	5.249	2.524	2.553
chr6:2999636-3000191	2.225	4.53	15.077	2.82943e-18	1.28203e-16	3.454	5.652	-136	NM_001290221	promoter-TSS	NQO2	5.618	5.685	3.718	3.191
chr11:66034493-66034962	2.154	4.548	15.076	2.8321e-18	1.28233e-16	3.506	5.635	-1328	NM_030981	3'UTR	RAB1B	5.613	5.656	3.718	3.295
chr1:174968431-174968632	2.073	4.697	15.07	2.87298e-18	1.29992e-16	3.694	5.739	-39	NM_001007214	promoter-TSS	CACYBP	5.87	5.608	3.622	3.765
chr2:97523637-97524100	2.605	4.118	15.069	2.8775e-18	1.30104e-16	2.874	5.428	-113	NM_016466	promoter-TSS	ANKRD39	5.547	5.31	2.793	2.955
chr3:128206683-128206974	2.747	3.993	15.068	2.88741e-18	1.30459e-16	2.686	5.376	-65	NM_001145662	promoter-TSS	GATA2	5.464	5.287	2.862	2.51
chr5:110721923-110722520	0.993	6.457	15.065	2.90862e-18	1.31324e-16	5.966	6.958	-125702	NR_040093	intron	STARD4-AS1	6.923	6.993	6.051	5.881
chr16:4743453-4743770	2.147	4.515	15.061	2.93632e-18	1.32481e-16	3.478	5.598	-82	NM_032349	promoter-TSS	NUDT16L1	5.516	5.68	3.562	3.393
chr15:78910559-78911445	1.352	5.618	15.059	2.94488e-18	1.32774e-16	4.955	6.3	2635	NM_000743	exon	CHRNA3	6.281	6.318	5.015	4.895
chr20:44767437-44768501	-1.276	5.902	-15.059	2.9472e-18	1.32784e-16	6.545	5.274	21076	NM_001302753	Intergenic	CD40	5.285	5.264	6.602	6.487
chr2:219433012-219433361	2.898	3.815	15.059	2.94997e-18	1.32815e-16	2.445	5.274	-103	NM_020935	promoter-TSS	USP37	5.314	5.233	2.296	2.594
chr11:118965685-118966002	3.017	3.705	15.058	2.9523e-18	1.32821e-16	2.284	5.223	333	NM_002105	exon	H2AFX	5.262	5.184	2.345	2.222
chr17:48224630-48224716	2.843	3.972	15.058	2.95426e-18	1.32821e-16	2.62	5.402	3205	NM_032595	intron	PPP1R9B	5.547	5.256	2.646	2.594
chr7:150756184-150756297	2.641	3.973	15.056	2.97079e-18	1.3347e-16	2.716	5.304	-416	NM_003040	promoter-TSS	SLC4A2	5.328	5.28	2.721	2.712
chr5:176885932-176886458	-1.547	5.415	-15.053	2.9868e-18	1.34094e-16	6.194	4.656	10869	NM_001174102	exon	PRR7	4.612	4.701	6.144	6.244
chr14:104095118-104095580	2.858	3.87	15.053	2.99044e-18	1.34163e-16	2.516	5.307	-176	NM_005552	promoter-TSS	KLC1	5.398	5.217	2.438	2.594
chr20:60879593-60880147	3.381	3.87	15.052	2.99605e-18	1.34321e-16	2.268	5.569	1918	NM_007002	intron	ADRM1	5.363	5.775	2.025	2.51
chr9:95527740-95527864	2.318	4.402	15.052	2.99832e-18	1.34328e-16	3.284	5.571	-719	NM_001003800	promoter-TSS	BICD2	5.516	5.626	3.52	3.048
chr5:784850-785089	2.543	4.07	15.042	3.06812e-18	1.37359e-16	2.856	5.351	66131	NM_024786	Intergenic	ZDHHC11	5.391	5.31	2.927	2.786
chr9:101984493-101984603	3.275	3.567	15.041	3.07034e-18	1.37362e-16	2.034	5.215	-22	NM_006808	promoter-TSS	SEC61B	5.262	5.168	2.14	1.928
chr1:1014806-1015770	1.353	5.852	15.039	3.08585e-18	1.37959e-16	5.188	6.532	-5601	NM_001205252	Intergenic	RNF223	6.562	6.501	4.992	5.384
chr11:2324487-2324780	-2.383	4.454	-15.038	3.09454e-18	1.3825e-16	5.657	3.301	1391	NM_139022	intron	TSPAN32	3.525	3.077	5.639	5.674
chr9:129884481-129885589	1.522	5.302	15.034	3.12136e-18	1.39351e-16	4.559	6.069	9	NM_012098	promoter-TSS	ANGPTL2	6.063	6.074	4.508	4.61
chr17:79010797-79011656	1.137	6.047	15.03	3.14846e-18	1.40364e-16	5.488	6.619	2280	NM_017451	intron	BAIAP2	6.645	6.593	5.533	5.443
chr14:106323836-106323889	-1.843	4.942	-15.03	3.14773e-18	1.40364e-16	5.87	4.044	481	NR_039730	TTS	MIR4507	4.061	4.027	5.876	5.865
chr17:73512007-73512121	2.747	3.883	15.03	3.15457e-18	1.40538e-16	2.579	5.268	-400	NM_020753	promoter-TSS	CASKIN2	5.255	5.28	2.606	2.553
chr16:47494817-47495353	3.201	3.626	15.024	3.19832e-18	1.42388e-16	2.123	5.236	100	NM_030790	promoter-TSS	ITFG1	5.321	5.151	2.194	2.053
chr2:148777919-148778135	3.153	3.629	15.022	3.21275e-18	1.4293e-16	2.149	5.215	279	NM_001190882	promoter-TSS	ORC4	5.262	5.168	2.025	2.274
chr5:135468285-135468940	2.932	3.768	15.016	3.25077e-18	1.44521e-16	2.383	5.244	79	NM_001001419	promoter-TSS	SMAD5	5.186	5.302	2.345	2.42
chr14:73925205-73925655	1.562	5.27	15.016	3.2567e-18	1.44684e-16	4.506	6.057	-144	NM_001005745	promoter-TSS	NUMB	6.063	6.052	4.61	4.403
chr19:49496530-49496882	3.088	3.655	15.013	3.2739e-18	1.45347e-16	2.204	5.21	-96	NR_027763	promoter-TSS	GYS1	5.186	5.233	2.084	2.324
chr19:55850535-55851295	1.672	5.206	15.013	3.27823e-18	1.45438e-16	4.39	6.047	-306	NM_032701	promoter-TSS	KMT5C	6.154	5.94	4.475	4.306
chr5:124745489-124746133	1.513	5.392	15.011	3.29116e-18	1.4591e-16	4.652	6.155	-83143	NR_109887	Intergenic	LOC101927460	6.154	6.156	4.788	4.516
chr8:97274092-97274209	2.629	4.03	15.01	3.29927e-18	1.46079e-16	2.776	5.354	37	NM_001290225	promoter-TSS	PTDSS1	5.384	5.325	2.958	2.594
chr12:107348677-107349648	3.022	3.785	15.01	3.29957e-18	1.46079e-16	2.356	5.306	-381	NM_152261	promoter-TSS	TMEM263	5.193	5.419	2.246	2.466
chr7:106808457-106809204	2.398	4.249	15.008	3.31616e-18	1.46712e-16	3.098	5.458	-575	NM_001244262	promoter-TSS	HBP1	5.391	5.526	3.241	2.955
chr1:111148991-111149320	3.346	3.509	15.007	3.32647e-18	1.47066e-16	1.946	5.192	-181	NM_004974	promoter-TSS	KCNA2	5.209	5.176	1.965	1.928
chr3:17535738-17536411	1.881	4.758	15.003	3.35303e-18	1.47851e-16	3.846	5.706	205437	NM_001134381	intron	TBC1D5	5.715	5.697	3.891	3.801
chr4:1713176-1713831	2.762	3.868	15.003	3.35228e-18	1.47851e-16	2.558	5.26	964	NM_006527	intron	SLBP	5.255	5.264	2.606	2.51
chr13:67804425-67804805	2.029	4.585	15.004	3.34829e-18	1.47851e-16	3.605	5.607	-147	NM_020403	promoter-TSS	PCDH9	5.595	5.62	3.52	3.69
chr1:150601578-150601902	1.752	4.949	15.003	3.35351e-18	1.47851e-16	4.096	5.832	-131	NM_207047	promoter-TSS	ENSA	5.789	5.875	4.132	4.061
chr2:6912476-6912926	1.778	4.902	15.002	3.36078e-18	1.4807e-16	4.038	5.798	-2259	NR_038369	Intergenic	LINC00487	5.768	5.829	4.001	4.076
chr3:128207149-128207405	2.973	3.931	15	3.37703e-18	1.48682e-16	2.519	5.429	96	NM_001145661	promoter-TSS	GATA2	5.425	5.433	2.927	2.111
chr3:13082738-13082861	2.149	4.425	14.999	3.38171e-18	1.48786e-16	3.39	5.508	31817	NM_001134382	intron	IQSEC1	5.497	5.52	3.387	3.393
chr9:116381927-116383127	-1.552	5.393	-14.993	3.43015e-18	1.50398e-16	6.175	4.633	26093	NM_001276262	Intergenic	RGS3	4.588	4.678	6.224	6.125
chr11:65254944-65255857	0.831	6.786	14.993	3.42954e-18	1.50398e-16	6.374	7.204	-9832	NR_002819	Intergenic	MALAT1	7.168	7.24	6.38	6.369
chr22:24168223-24169810	0.699	7.255	14.993	3.42823e-18	1.50398e-16	6.908	7.607	12182	NM_001002862	intron	DERL3	7.572	7.642	6.966	6.849
chr22:50219013-50219519	4.636	3.279	14.994	3.4242e-18	1.50398e-16	1.159	5.604	282	NM_001304809	intron	BRD1	5.577	5.632	1.037	1.282
chr5:151138224-151138407	2.246	4.333	14.994	3.42713e-18	1.50398e-16	3.253	5.465	-106	NM_004045	promoter-TSS	ATOX1	5.49	5.439	3.316	3.191
chr9:139981162-139981604	2.014	4.635	14.991	3.45155e-18	1.51232e-16	3.66	5.65	4	NM_016219	promoter-TSS	MAN1B1	5.698	5.602	3.772	3.549
chr1:246729481-246729905	3.183	3.692	14.989	3.46425e-18	1.51685e-16	2.192	5.295	54	NM_001139459	promoter-TSS	CNST	5.193	5.398	2.392	1.992
chr11:71497299-71498337	1.352	5.599	14.987	3.4805e-18	1.52291e-16	4.936	6.279	-739	NM_001099653	promoter-TSS	FAM86C1	6.27	6.288	4.881	4.991
chr15:41220303-41220785	2.109	4.497	14.984	3.50081e-18	1.53075e-16	3.481	5.559	-987	NM_019074	promoter-TSS	DLL4	5.618	5.5	3.455	3.506
chr17:7760810-7761055	2.808	3.86	14.982	3.5217e-18	1.53883e-16	2.529	5.274	-131	NM_144607	promoter-TSS	CYB5D1	5.277	5.272	2.684	2.373
chr17:76719160-76719796	1.497	5.346	14.979	3.54169e-18	1.54651e-16	4.614	6.101	354	NM_001292018	5'UTR	CYTH1	6.071	6.131	4.669	4.558
chr17:42084033-42084175	1.796	4.872	14.977	3.56256e-18	1.55455e-16	4	5.776	2072	NM_153006	intron	NAGS	5.799	5.753	4.046	3.953
chr2:238600503-238600957	1.705	5.017	14.977	3.56541e-18	1.55473e-16	4.188	5.876	-77	NM_001137551	promoter-TSS	LRRFIP1	5.928	5.824	4.173	4.202
chr1:155034815-155035141	1.703	5.082	14.973	3.59754e-18	1.56767e-16	4.253	5.939	-1235	NM_182690	non-coding	EFNA4	6.028	5.85	4.213	4.294
chr16:31470435-31470866	2.225	4.377	14.971	3.61016e-18	1.57119e-16	3.306	5.498	334	NM_001105247	exon	ARMC5	5.432	5.565	3.266	3.345
chr19:6272256-6272607	1.369	5.618	14.971	3.61054e-18	1.57119e-16	4.946	6.309	7527	NM_005934	intron	MLLT1	6.255	6.362	5.023	4.869
chr19:57791144-57791434	2.896	3.773	14.965	3.65946e-18	1.59139e-16	2.406	5.231	-564	NM_006635	promoter-TSS	ZNF460	5.277	5.184	2.438	2.373
chr5:6633393-6633587	2.674	3.947	14.963	3.67947e-18	1.599e-16	2.676	5.294	-10	NM_001047	promoter-TSS	SRD5A1	5.27	5.318	2.566	2.786
chr19:47287607-47287999	2.144	4.5	14.961	3.69578e-18	1.605e-16	3.467	5.579	331	NM_001145145	exon	SLC1A5	5.659	5.5	3.364	3.57
chr7:100183742-100184092	2.067	4.582	14.959	3.7109e-18	1.61046e-16	3.582	5.625	-39	NM_033506	promoter-TSS	FBXO24	5.553	5.697	3.68	3.484
chr3:194408262-194408851	1.936	4.766	14.956	3.73474e-18	1.61971e-16	3.827	5.742	1935	NM_153690	exon	FAM43A	5.758	5.725	4.001	3.652
chr19:33997941-33998880	-1.064	6.256	-14.954	3.76055e-18	1.62979e-16	6.791	5.73	14388	NM_001166056	intron	PEPD	5.736	5.725	6.802	6.781
chr5:158527134-158527623	2.125	4.532	14.949	3.7993e-18	1.64547e-16	3.508	5.601	-112	NR_109890	promoter-TSS	LOC101927740	5.67	5.533	3.364	3.652
chr8:73387596-73388505	1.868	4.784	14.948	3.81098e-18	1.64941e-16	3.88	5.725	-61575	NM_004770	Intergenic	KCNB2	5.742	5.708	3.79	3.969
chr1:151688648-151689019	1.625	5.108	14.943	3.85752e-18	1.66842e-16	4.316	5.926	-42	NM_001172648	promoter-TSS	CELF3	5.918	5.935	4.338	4.294
chr1:155293189-155293340	2.929	3.81	14.941	3.86684e-18	1.67132e-16	2.425	5.284	-463	NM_001278227	promoter-TSS	RUSC1	5.193	5.376	2.296	2.553
chr16:27215032-27215373	1.777	4.879	14.941	3.87496e-18	1.67369e-16	4.016	5.774	-93	NM_001145348	promoter-TSS	KDM8	5.779	5.77	4.001	4.031
chr3:9975157-9975569	2.85	3.822	14.939	3.88476e-18	1.67679e-16	2.474	5.256	-161	NM_015513	promoter-TSS	CRELD1	5.328	5.184	2.482	2.466
chr19:6373204-6373878	1.599	5.262	14.938	3.89368e-18	1.67836e-16	4.481	6.069	1097	NM_032306	intron	ALKBH7	6.032	6.105	4.63	4.331
chr12:56617921-56618292	3.21	3.572	14.939	3.89267e-18	1.67836e-16	2.069	5.187	-18	NM_024068	promoter-TSS	NABP2	5.24	5.134	2.084	2.053
chr19:49148748-49149751	1.894	4.737	14.936	3.9181e-18	1.68661e-16	3.819	5.691	201	NM_001217	5'UTR	CA11	5.698	5.685	3.891	3.747
chr9:34653599-34654732	0.638	7.35	14.936	3.91644e-18	1.68661e-16	7.034	7.671	272	NR_052010	intron	IL11RA	7.676	7.666	7.003	7.066
chr1:213188551-213188996	2.736	3.959	14.935	3.92972e-18	1.69047e-16	2.657	5.338	77	NM_001300755	promoter-TSS	ANGEL2	5.314	5.362	2.895	2.42
chr20:44485933-44486345	3.664	3.546	14.934	3.93385e-18	1.6911e-16	1.833	5.39	-81	NR_037628	promoter-TSS	ZSWIM3	5.247	5.533	2.025	1.641
chr9:66458501-66458537	2.754	3.864	14.93	3.97122e-18	1.70602e-16	2.558	5.251	1230	NR_121647	intron	LINC01410	5.277	5.225	2.606	2.51
chr1:228353755-228354050	1.978	4.698	14.926	4.00507e-18	1.71855e-16	3.74	5.693	394	NM_001010867	promoter-TSS	IBA57	5.784	5.602	3.68	3.801
chr5:218297-218519	3.088	3.63	14.926	4.00578e-18	1.71855e-16	2.179	5.185	70	NM_001294332	promoter-TSS	SDHA	5.154	5.217	2.246	2.111
chr9:134164781-134165363	1.732	4.985	14.925	4.02172e-18	1.72423e-16	4.143	5.857	-9	NM_032728	promoter-TSS	PLPP7	5.855	5.86	4.031	4.255
chr20:5100642-5100814	2.75	3.862	14.923	4.03563e-18	1.72903e-16	2.559	5.247	-81	NM_182649	promoter-TSS	PCNA	5.27	5.225	2.524	2.594
chr1:153930724-153930867	2.521	4.093	14.916	4.09937e-18	1.75516e-16	2.89	5.362	336	NM_181715	TTS	CRTC2	5.438	5.287	2.958	2.822
chr20:45986341-45986654	1.001	6.359	14.914	4.12485e-18	1.76488e-16	5.866	6.862	-865	NM_001281778	promoter-TSS	ZMYND8	6.914	6.811	5.872	5.86
chr2:39348116-39348429	2.743	3.903	14.913	4.12946e-18	1.76567e-16	2.6	5.285	-669	NM_005633	promoter-TSS	SOS1	5.209	5.362	2.606	2.594
chr8:145721356-145722032	-1.576	5.307	-14.91	4.15703e-18	1.77627e-16	6.101	4.535	-415	NM_032902	promoter-TSS	PPP1R16A	4.489	4.582	6.08	6.121
chrX:54834739-54835583	2.22	4.422	14.905	4.20582e-18	1.79591e-16	3.351	5.542	-332	NM_201222	promoter-TSS	MAGED2	5.445	5.638	3.433	3.27
chr11:118795197-118795268	2.445	4.109	14.902	4.2341e-18	1.80678e-16	2.941	5.341	-13620	NM_182557	Intergenic	BCL9L	5.342	5.34	2.958	2.923
chr2:241398214-241399495	-0.705	7.227	-14.902	4.23784e-18	1.80716e-16	7.582	6.877	-2738	NR_024014	intron	PP14571	6.928	6.827	7.596	7.567
chr9:131902128-131902169	1.659	5.067	14.899	4.27122e-18	1.82018e-16	4.26	5.903	28182	NM_001193397	intron	PTPA	5.951	5.855	4.251	4.268
chr5:132201755-132202440	3.065	3.676	14.891	4.34632e-18	1.85095e-16	2.232	5.22	-76	NM_001288827	promoter-TSS	GDF9	5.137	5.302	2.296	2.168
chr19:18699894-18700048	2.37	4.241	14.89	4.36026e-18	1.85564e-16	3.105	5.434	476	NM_001100419	intron	C19orf60	5.522	5.347	3.162	3.048
chr16:2509958-2510221	1.967	4.709	14.886	4.39644e-18	1.86979e-16	3.756	5.7	-25	NM_025108	promoter-TSS	C16orf59	5.624	5.775	3.642	3.871
chr5:110847631-110848027	2.594	4.008	14.881	4.44452e-18	1.88898e-16	2.772	5.315	-95	NR_040093	promoter-TSS	STARD4-AS1	5.247	5.383	2.758	2.786
chr11:10830408-10830814	3.042	3.637	14.878	4.47575e-18	1.90099e-16	2.208	5.168	-29	NM_001042559	promoter-TSS	EIF4G2	5.178	5.159	2.194	2.222
chr12:115106986-115107130	3.008	3.816	14.876	4.5045e-18	1.91192e-16	2.394	5.329	14911	NM_016569	Intergenic	TBX3	5.458	5.201	2.566	2.222
chr10:50605069-50605499	3.17	3.633	14.875	4.51349e-18	1.91447e-16	2.144	5.229	-1222	NM_001276451	Intergenic	DRGX	5.314	5.143	2.296	1.992
chr22:20307572-20307948	3.056	3.692	14.873	4.5294e-18	1.91994e-16	2.252	5.232	-132	NM_033257	promoter-TSS	DGCR6L	5.154	5.31	2.392	2.111
chr17:21117449-21117726	3.248	3.526	14.873	4.53406e-18	1.92064e-16	2.009	5.161	320	NM_003876	non-coding	TMEM11	5.154	5.168	1.965	2.053
chr20:44849074-44849802	-1.521	5.58	-14.869	4.57063e-18	1.93469e-16	6.344	4.835	87699	NM_021248	intron	CDH22	4.623	5.047	6.357	6.33
chr20:57607389-57607732	2.993	3.907	14.869	4.57331e-18	1.93469e-16	2.49	5.41	-139	NM_006886	promoter-TSS	ATP5E	5.54	5.28	2.194	2.786
chr22:19929304-19929573	2.828	3.788	14.868	4.58838e-18	1.93978e-16	2.451	5.213	76	NM_006440	promoter-TSS	TXNRD2	5.209	5.217	2.482	2.42
chr3:185826740-185827305	2.025	4.626	14.864	4.62547e-18	1.95416e-16	3.646	5.648	-122	NM_004454	promoter-TSS	ETV5	5.553	5.742	3.68	3.612
chr1:228327560-228328015	2.215	4.376	14.862	4.6544e-18	1.96508e-16	3.312	5.492	3	NM_001242839	promoter-TSS	GUK1	5.503	5.48	3.162	3.462
chr16:3174608-3174697	3.066	3.621	14.861	4.66068e-18	1.96643e-16	2.181	5.165	-9054	NR_024166	TTS	ZNF205-AS1	5.146	5.184	2.194	2.168
chr14:50101049-50101326	2.72	3.903	14.859	4.68833e-18	1.97679e-16	2.612	5.274	760	NM_018139	exon	DNAAF2	5.299	5.249	2.758	2.466
chr11:65479951-65480255	3.255	3.53	14.857	4.70107e-18	1.98085e-16	2.009	5.168	630	NM_182709	intron	KAT5	5.209	5.126	1.965	2.053
chr9:127533010-127533451	3.127	3.62	14.855	4.73223e-18	1.99266e-16	2.152	5.194	358	NM_001489	intron	NR6A1	5.27	5.117	2.194	2.111
chr22:19928305-19929181	3.15	3.72	14.853	4.74827e-18	1.9981e-16	2.237	5.306	-520	NM_000754	promoter-TSS	COMT	5.418	5.193	2.482	1.992
chr16:30787351-30787518	3.478	3.599	14.85	4.77998e-18	2.00784e-16	1.976	5.345	11088	NM_001080417	3'UTR	ZNF629	5.307	5.383	1.533	2.42
chr2:27303376-27303798	1.585	5.272	14.85	4.78401e-18	2.00784e-16	4.497	6.071	2152	NM_007046	intron	EMILIN1	6.037	6.105	4.65	4.343
chr19:4455647-4456356	1.948	4.687	14.85	4.78165e-18	2.00784e-16	3.744	5.668	-707	NM_001171091	promoter-TSS	UBXN6	5.681	5.656	3.875	3.612
chr22:41346985-41347464	2.419	4.181	14.851	4.77525e-18	2.00784e-16	3.022	5.401	-126	NM_014248	promoter-TSS	RBX1	5.432	5.369	3.189	2.856
chr19:56154665-56154726	2.479	4.148	14.85	4.78716e-18	2.00784e-16	2.964	5.395	-290	NM_016535	promoter-TSS	ZNF581	5.458	5.332	2.793	3.135
chr4:111544030-111544518	2.411	4.17	14.849	4.79467e-18	2.00966e-16	3.016	5.384	-20	NM_000325	promoter-TSS	PITX2	5.451	5.318	3.078	2.955
chr3:195635092-195635590	1.742	5.163	14.847	4.81301e-18	2.01603e-16	4.312	6.041	539	NM_005781	intron	TNK2	5.909	6.173	4.186	4.438
chr5:139087993-139089307	-1.394	5.614	-14.846	4.8229e-18	2.01752e-16	6.316	4.931	37158	NR_105052	Intergenic	LOC101929696	4.879	4.982	6.348	6.283
chr1:244815980-244816498	2.531	4.029	14.847	4.82074e-18	2.01752e-16	2.824	5.304	-111	NM_016076	promoter-TSS	DESI2	5.321	5.287	2.758	2.89
chr8:145722153-145722441	-1.99	4.735	-14.846	4.8268e-18	2.01783e-16	5.739	3.768	188	NM_032902	5'UTR	PPP1R16A	3.838	3.699	5.747	5.731
chr12:58145919-58146455	1.968	4.801	14.845	4.83353e-18	2.01931e-16	3.844	5.794	43	NM_000075	promoter-TSS	CDK4	5.659	5.93	3.924	3.765
chr1:109940512-109940851	2.513	4.092	14.845	4.84199e-18	2.02152e-16	2.891	5.358	-115	NM_002959	promoter-TSS	SORT1	5.277	5.439	2.828	2.955
chr14:45431111-45431481	2.555	4.006	14.844	4.85291e-18	2.02475e-16	2.789	5.294	-97	NM_001308120	promoter-TSS	FAM179B	5.27	5.318	2.828	2.75
chr3:17784066-17784544	2.566	4.045	14.842	4.87516e-18	2.03246e-16	2.822	5.337	-1906	NM_014744	Intergenic	TBC1D5	5.418	5.256	2.895	2.75
chr10:88105389-88105975	-1.269	5.911	-14.842	4.87776e-18	2.03246e-16	6.551	5.285	20568	NM_017551	intron	GRID1	5.411	5.159	6.561	6.541
chr11:67120295-67120943	1.602	5.134	14.841	4.88245e-18	2.03309e-16	4.353	5.941	448	NM_001256870	intron	POLD4	5.909	5.974	4.35	4.355
chr5:176738412-176738603	2.66	3.955	14.838	4.9137e-18	2.04477e-16	2.691	5.295	784	NM_001142935	intron	MXD3	5.342	5.249	2.828	2.553
chr20:48469739-48470897	-2.259	4.508	-14.837	4.9302e-18	2.05029e-16	5.646	3.415	41068	NR_048539	intron	SLC9A8	3.525	3.305	5.715	5.578
chr3:158245847-158246419	1.974	4.67	14.833	4.97474e-18	2.06514e-16	3.714	5.665	42722	NR_104147	intron	LOC100996447	5.577	5.753	3.718	3.71
chr13:80915178-80915760	2.429	4.163	14.833	4.97561e-18	2.06514e-16	3.001	5.387	-383	NM_005842	promoter-TSS	SPRY2	5.321	5.453	2.895	3.107
chr9:35115815-35116542	1.419	5.434	14.833	4.97487e-18	2.06514e-16	4.74	6.149	-286	NM_025182	promoter-TSS	FAM214B	6.134	6.165	4.716	4.764
chr10:73025326-73026473	0.767	6.912	14.83	5.00531e-18	2.07611e-16	6.533	7.298	-47915	NR_038453	intron	UNC5B-AS1	7.285	7.311	6.535	6.531
chr10:90639673-90640568	2.273	4.266	14.827	5.04858e-18	2.0927e-16	3.176	5.411	177	NM_020799	5'UTR	STAMBPL1	5.432	5.39	3.135	3.218
chr17:73007830-73008580	1.959	4.7	14.825	5.07042e-18	2.10039e-16	3.752	5.687	-554	NM_001545	promoter-TSS	MRPL58	5.742	5.632	3.891	3.612
chr6:43909750-43910348	-1.207	5.938	-14.82	5.13245e-18	2.1247e-16	6.546	5.345	51284	NR_024478	Intergenic	LINC01512	5.307	5.383	6.556	6.536
chr6:160210644-160210993	3.088	3.625	14.815	5.18313e-18	2.14429e-16	2.175	5.181	-84	NM_030752	promoter-TSS	TCP1	5.137	5.225	2.296	2.053
chr11:133906718-133907136	1.12	6.023	14.815	5.19115e-18	2.14621e-16	5.472	6.586	4760	NR_027276	intron	LOC100128239	6.592	6.581	5.496	5.448
chr9:139875424-139876502	-1.447	5.517	-14.814	5.19624e-18	2.14693e-16	6.246	4.806	-1482	NM_207510	intron	LCNL1	4.889	4.724	6.249	6.244
chr19:1018959-1019202	2.663	3.922	14.811	5.23872e-18	2.16307e-16	2.658	5.262	2060	NM_001033026	intron	TMEM259	5.292	5.233	2.566	2.75
chr6:44213497-44214428	1.83	4.829	14.809	5.25947e-18	2.16966e-16	3.941	5.752	60	NM_001271970	promoter-TSS	HSP90AB1	5.789	5.714	4.046	3.836
chr2:26256053-26256985	2.596	3.986	14.809	5.26148e-18	2.16966e-16	2.751	5.293	-210	NM_016131	promoter-TSS	RAB10	5.255	5.332	2.646	2.856
chr17:74541714-74541750	2.518	4.233	14.808	5.27267e-18	2.17287e-16	3.026	5.501	5611	NM_001077620	TTS	PRCD	5.618	5.383	3.266	2.786
chr5:133561713-133562190	2.746	3.877	14.807	5.2845e-18	2.17634e-16	2.575	5.259	-2	NM_002715	promoter-TSS	PPP2CA	5.217	5.302	2.438	2.712
chr3:128199120-128199528	1.877	4.791	14.805	5.31187e-18	2.18479e-16	3.88	5.739	7440	NM_001145662	3'UTR	GATA2	5.653	5.824	3.924	3.836
chr6:56708508-56708911	2.195	4.336	14.805	5.31092e-18	2.18479e-16	3.28	5.442	-74	NR_125866	promoter-TSS	LOC101930010	5.445	5.439	3.266	3.295
chr9:91794625-91795146	2.305	4.252	14.802	5.35338e-18	2.20044e-16	3.146	5.413	-1204	NM_016848	Intergenic	SHC3	5.464	5.362	3.215	3.078
chr2:20251400-20251695	1.856	4.793	14.798	5.39226e-18	2.215e-16	3.894	5.728	241	NM_014713	5'UTR	LAPTM4A	5.747	5.708	3.772	4.016
chr22:28500956-28501745	-1.63	5.306	-14.79	5.50459e-18	2.25968e-16	6.125	4.51	-184751	NR_036169	exon	MIR3199-1	4.437	4.582	6.207	6.044
chr16:29821495-29821531	2.15	4.413	14.786	5.54782e-18	2.27596e-16	3.378	5.496	-1896	NM_001256442	non-coding	PRRT2	5.559	5.433	3.364	3.393
chr1:67390496-67390736	2.104	4.484	14.778	5.663e-18	2.32172e-16	3.468	5.546	38	NM_001077702	promoter-TSS	MIER1	5.471	5.62	3.52	3.416
chr11:66114160-66114650	3.512	3.467	14.774	5.70711e-18	2.3383e-16	1.833	5.232	756	NM_006876	exon	B4GAT1	5.17	5.295	1.614	2.053
chr2:219847146-219847252	2.17	4.415	14.771	5.74529e-18	2.35243e-16	3.372	5.508	3180	NM_017521	intron	FEV	5.528	5.487	3.215	3.528
chr13:62931424-62932367	2.244	4.314	14.77	5.76155e-18	2.35501e-16	3.236	5.446	145481	NR_125787	Intergenic	LINC01075	5.458	5.433	3.364	3.107
chr2:23768786-23769077	-1.564	5.42	-14.77	5.75908e-18	2.35501e-16	6.205	4.655	160634	NM_052920	intron	KLHL29	4.476	4.833	6.194	6.217
chr9:33024887-33025383	2.574	4.051	14.77	5.76266e-18	2.35501e-16	2.824	5.346	-66	NM_001314039	promoter-TSS	DNAJA1	5.451	5.241	2.862	2.786
chr5:139486897-139487692	3.24	3.611	14.766	5.81665e-18	2.37462e-16	2.092	5.242	302	NR_102739	non-coding	LINC01024	5.292	5.193	2.392	1.792
chr3:37034605-37035033	2.376	4.168	14.766	5.81811e-18	2.37462e-16	3.031	5.367	-22	NM_000249	promoter-TSS	MLH1	5.328	5.405	3.107	2.955
chr1:212208915-212209078	2.76	4.038	14.763	5.86271e-18	2.3913e-16	2.726	5.424	5	NM_001199812	promoter-TSS	INTS7	5.458	5.39	2.345	3.107
chr13:45148483-45148599	3.145	3.658	14.76	5.90109e-18	2.40541e-16	2.179	5.242	-1491	NR_038381	exon	TSC22D1-AS1	5.121	5.362	2.084	2.274
chr10:38146540-38146778	3.653	3.389	14.759	5.91386e-18	2.40908e-16	1.698	5.225	-95	NM_001267606	promoter-TSS	ZNF248	5.201	5.249	1.533	1.862
chr11:129938722-129939888	1.895	4.821	14.758	5.92366e-18	2.41153e-16	3.901	5.776	-411	NR_024516	promoter-TSS	APLP2	5.681	5.87	3.772	4.031
chr14:77787204-77787490	2.031	4.604	14.757	5.94102e-18	2.41705e-16	3.623	5.628	117	NM_145870	promoter-TSS	GSTZ1	5.553	5.703	3.499	3.747
chr21:38592753-38593407	3.218	3.573	14.754	5.98894e-18	2.43499e-16	2.066	5.192	12276	NR_026719	non-coding	DSCR9	5.285	5.1	2.14	1.992
chr16:58549646-58549888	3.733	3.381	14.753	5.99633e-18	2.43644e-16	1.654	5.255	384	NM_024860	exon	SETD6	5.224	5.287	1.446	1.862
chr12:50372346-50373454	0.665	7.21	14.747	6.07618e-18	2.46626e-16	6.88	7.545	6280	NM_001652	Intergenic	AQP6	7.543	7.546	6.872	6.889
chr12:113328356-113329766	-1.556	5.314	-14.747	6.07746e-18	2.46626e-16	6.098	4.553	-15678	NM_016816	intron	OAS1	4.6	4.505	6.126	6.07
chr12:9799859-9800993	3.111	3.642	14.743	6.1457e-18	2.49237e-16	2.181	5.207	-89	NR_046451	promoter-TSS	LOC374443	5.314	5.1	2.194	2.168
chr3:100119947-100120109	2.848	3.795	14.741	6.17241e-18	2.50161e-16	2.449	5.229	-9	NM_001085451	promoter-TSS	LNP1	5.307	5.151	2.524	2.373
chr22:46692554-46692877	2.675	3.888	14.74	6.17772e-18	2.50217e-16	2.618	5.236	78	NM_016426	promoter-TSS	GTSE1	5.255	5.217	2.684	2.553
chr1:23695340-23695594	2.637	4.062	14.74	6.18179e-18	2.50223e-16	2.806	5.388	3	NR_033690	promoter-TSS	ZNF436-AS1	5.528	5.249	2.721	2.89
chr11:75294668-75295258	1.962	4.622	14.739	6.19402e-18	2.50559e-16	3.673	5.61	21862	NM_001235	Intergenic	SERPINH1	5.63	5.59	3.582	3.765
chr8:28747451-28747991	2.415	4.497	14.738	6.20569e-18	2.50872e-16	3.331	5.715	-23	NM_018250	promoter-TSS	INTS9	5.693	5.737	3.772	2.89
chr1:67390855-67390989	1.999	4.622	14.736	6.23443e-18	2.51874e-16	3.655	5.63	344	NM_001077702	promoter-TSS	MIER1	5.547	5.714	3.718	3.591
chr3:194990871-194991229	3.068	3.678	14.736	6.24507e-18	2.52144e-16	2.237	5.221	845	NM_152531	intron	XXYLT1	5.201	5.241	1.965	2.51
chr12:57505471-57506131	1.73	4.952	14.733	6.27984e-18	2.53388e-16	4.111	5.824	-605	NM_003153	promoter-TSS	STAT6	5.763	5.885	4.061	4.161
chr19:36207206-36207634	2.638	4.05	14.731	6.31574e-18	2.54675e-16	2.792	5.378	-1501	NM_014727	exon	KMT2B	5.484	5.272	2.989	2.594
chr17:48228828-48229009	2.326	4.291	14.728	6.36456e-18	2.56481e-16	3.176	5.463	-1041	NM_032595	Intergenic	PPP1R9B	5.425	5.5	2.958	3.393
chr22:31643798-31644693	2.356	4.161	14.727	6.36958e-18	2.56521e-16	3.034	5.348	-102	NM_016733	promoter-TSS	LIMK2	5.328	5.369	3.02	3.048
chr17:32908021-32908388	2.173	4.44	14.719	6.49385e-18	2.6129e-16	3.395	5.534	437	NM_001304438	intron	TMEM132E	5.607	5.46	3.241	3.549
chr17:38231326-38231776	-1.459	5.45	-14.719	6.49619e-18	2.6129e-16	6.185	4.735	12483	NM_199334	intron	THRA	4.757	4.713	6.197	6.173
chr11:71159410-71159676	3.213	3.586	14.713	6.58055e-18	2.64517e-16	2.079	5.204	-66	NM_001163817	promoter-TSS	DHCR7	5.137	5.272	2.296	1.862
chr2:233415193-233415511	3.195	3.561	14.712	6.60379e-18	2.65283e-16	2.066	5.169	-52	NM_145702	promoter-TSS	TIGD1	5.247	5.091	2.14	1.992
chr12:49412465-49412766	3.564	3.391	14.711	6.61631e-18	2.65619e-16	1.738	5.185	13	NM_001206709	promoter-TSS	PRKAG1	5.178	5.193	1.835	1.641
chr11:133821346-133821402	1.436	5.385	14.708	6.65514e-18	2.6701e-16	4.684	6.109	5275	NM_001277285	intron	IGSF9B	6.134	6.083	4.659	4.708
chr1:161275086-161275856	2.911	3.723	14.708	6.67037e-18	2.67452e-16	2.352	5.188	4291	NM_000530	3'UTR	MPZ	5.201	5.176	2.194	2.51
chr19:11545566-11546371	2.084	4.539	14.706	6.69062e-18	2.68096e-16	3.532	5.591	11	NM_001302454	promoter-TSS	CCDC151	5.49	5.691	3.602	3.462
chr11:118794620-118794715	2.331	4.219	14.706	6.7015e-18	2.68363e-16	3.101	5.394	-13055	NM_182557	Intergenic	BCL9L	5.349	5.439	3.215	2.987
chr3:134204508-134204670	3.311	3.529	14.703	6.73461e-18	2.6952e-16	1.982	5.197	14	NM_001042383	promoter-TSS	CEP63	5.186	5.209	2.246	1.718
chr8:11305700-11306104	-1.793	4.944	-14.699	6.81173e-18	2.72318e-16	5.848	4.071	18374	NM_053279	intron	FAM167A	4.044	4.098	5.856	5.839
chr11:133818269-133818306	1.344	5.602	14.698	6.81308e-18	2.72318e-16	4.944	6.279	8361	NM_001277285	intron	IGSF9B	6.339	6.218	4.898	4.991
chr7:5567485-5567986	2.254	4.268	14.69	6.94937e-18	2.76852e-16	3.187	5.405	2496	NM_001101	exon	ACTB	5.384	5.426	3.266	3.107
chr16:89788878-89789499	2.446	4.076	14.69	6.95256e-18	2.76852e-16	2.909	5.309	1237	NM_001113525	exon	ZNF276	5.277	5.34	2.862	2.955
chr10:80908041-80909480	-0.829	6.836	-14.691	6.93812e-18	2.76852e-16	7.253	6.425	79969	NM_020338	intron	ZMIZ1	6.478	6.373	7.274	7.232
chr13:44360911-44361211	2.145	4.407	14.69	6.94641e-18	2.76852e-16	3.375	5.487	55	NM_017993	promoter-TSS	ENOX1	5.528	5.446	3.266	3.484
chr19:42746669-42747144	1.799	4.917	14.691	6.94065e-18	2.76852e-16	4.043	5.822	-171	NM_019884	promoter-TSS	GSK3A	5.815	5.829	3.858	4.229
chr22:50683798-50683833	2.728	3.847	14.691	6.93247e-18	2.76852e-16	2.556	5.221	-416	NM_020461	promoter-TSS	TUBGCP6	5.217	5.225	2.438	2.674
chr17:61574425-61575021	-1.706	5.202	-14.689	6.9641e-18	2.76965e-16	6.06	4.369	12545	NM_001178057	exon	ACE	4.341	4.396	6.161	5.959
chr17:35292176-35292421	1.771	4.851	14.689	6.96216e-18	2.76965e-16	3.992	5.744	-2473	NM_005568	Intergenic	LHX1	5.773	5.714	4.031	3.953
chr1:156695518-156695593	2.727	4.064	14.689	6.97227e-18	2.77117e-16	2.764	5.438	2675	NM_001303095	intron	ISG20L2	5.528	5.347	3.107	2.42
chr22:31739328-31739567	2.157	4.355	14.684	7.05289e-18	2.80147e-16	3.319	5.442	2801	NM_014323	intron	PATZ1	5.458	5.426	3.316	3.321
chr12:56415480-56415707	2.624	3.943	14.683	7.06704e-18	2.80534e-16	2.696	5.264	905	NM_022465	intron	IKZF4	5.328	5.201	2.758	2.635
chr16:81040750-81040941	2.685	4.082	14.682	7.07386e-18	2.8063e-16	2.801	5.433	-344	NM_020188	promoter-TSS	CMC2	5.314	5.552	2.524	3.078
chr3:52086697-52087464	1.533	5.298	14.682	7.0897e-18	2.80909e-16	4.55	6.069	3380	NM_001947	intron	DUSP7	6.117	6.02	4.431	4.67
chr1:155293616-155293800	3.081	3.751	14.682	7.08787e-18	2.80909e-16	2.3	5.3	-20	NM_001278227	promoter-TSS	RUSC1	5.217	5.383	1.965	2.635
chr16:4666023-4666655	2.044	4.499	14.679	7.13079e-18	2.82361e-16	3.513	5.53	-1412	NM_145253	Intergenic	UBALD1	5.484	5.577	3.52	3.506
chr20:44657793-44658325	2.027	4.704	14.679	7.13908e-18	2.82515e-16	3.721	5.726	238	NM_020708	intron	SLC12A5	5.583	5.87	3.79	3.652
chr14:103395649-103396260	2.33	4.471	14.677	7.16249e-18	2.83265e-16	3.349	5.643	6962	NM_030943	intron	AMN	5.583	5.703	2.989	3.71
chr16:11891098-11891511	3.107	3.575	14.676	7.18396e-18	2.83909e-16	2.119	5.14	-191	NM_014153	promoter-TSS	ZC3H7A	5.146	5.134	2.246	1.992
chr5:149379839-149380252	3.908	3.303	14.676	7.18769e-18	2.83909e-16	1.502	5.268	-123	NM_014983	promoter-TSS	HMGXB3	5.24	5.295	1.446	1.559
chr10:43457287-43458168	-1.247	5.845	-14.671	7.27063e-18	2.87008e-16	6.473	5.231	19227	NR_126352	Intergenic	LINC01264	5.27	5.193	6.446	6.501
chr12:54379300-54379629	2.282	4.356	14.67	7.28442e-18	2.87374e-16	3.258	5.506	-162	NR_047506	promoter-TSS	HOXC-AS3	5.553	5.46	3.499	3.018
chr11:73034538-73035036	-1.605	5.214	-14.669	7.3011e-18	2.87854e-16	6.023	4.43	15124	NM_014786	intron	ARHGEF17	4.464	4.396	6.048	5.998
chr19:7669939-7670876	-1.888	4.838	-14.668	7.31638e-18	2.88278e-16	5.79	3.92	9620	NM_001080429	intron	CAMSAP3	4.008	3.831	5.809	5.772
chr22:46460691-46460732	2.456	4.063	14.666	7.35921e-18	2.89787e-16	2.891	5.3	-10688	NM_018280	Intergenic	PRR34	5.328	5.272	2.828	2.955
chr17:40830077-40830190	1.469	5.345	14.663	7.39902e-18	2.91174e-16	4.627	6.086	-1086	NR_073573	Intergenic	PLEKHH3	6.067	6.105	4.707	4.548
chr5:472223-472490	3.272	3.588	14.662	7.42822e-18	2.92143e-16	2.055	5.236	723	NR_024158	promoter-TSS	PP7080	5.201	5.272	2.392	1.718
chr16:56965810-56966166	1.841	4.782	14.661	7.43898e-18	2.92386e-16	3.89	5.712	-14	NM_001272103	promoter-TSS	HERPUD1	5.642	5.781	3.908	3.871
chr16:57519199-57519405	3.54	3.455	14.657	7.50873e-18	2.94945e-16	1.81	5.234	1083	NM_018110	intron	DOK4	5.342	5.126	1.692	1.928
chr14:67826485-67826815	3.197	3.614	14.652	7.59451e-18	2.98131e-16	2.115	5.224	70	NM_015994	promoter-TSS	ATP6V1D	5.247	5.201	2.438	1.792
chr5:141262905-141263140	3.215	3.508	14.649	7.64361e-18	2.99874e-16	2.006	5.127	-5048	NM_032420	Intergenic	PCDH1	5.154	5.1	2.084	1.928
chr11:72342898-72343938	-1.284	5.814	-14.648	7.66338e-18	3.00465e-16	6.46	5.184	10086	NM_001243784	intron	PDE2A	5.104	5.264	6.501	6.419
chr1:2412921-2413793	-1.244	5.881	-14.647	7.68382e-18	3.01081e-16	6.506	5.27	5603	NM_001303013	intron	PLCH2	5.178	5.362	6.49	6.523
chr16:58066248-58067072	-0.932	6.556	-14.644	7.74746e-18	3.03388e-16	7.025	6.096	7378	NM_002428	intron	MMP15	6.122	6.07	7.062	6.988
chr9:14322221-14322935	2.079	4.437	14.643	7.75657e-18	3.03559e-16	3.435	5.485	-8533	NM_005596	intron	NFIB	5.477	5.493	3.477	3.393
chr19:46272704-46273016	2.114	4.459	14.64	7.80713e-18	3.05162e-16	3.442	5.524	-363	NM_175875	promoter-TSS	SIX5	5.484	5.565	3.292	3.591
chr8:109455454-109455918	2.418	4.093	14.641	7.80437e-18	3.05162e-16	2.938	5.312	-167	NM_014673	promoter-TSS	EMC2	5.307	5.318	3.02	2.856
chr12:39836735-39837384	1.38	5.552	14.638	7.84883e-18	3.06417e-16	4.876	6.248	132	NM_017641	5'UTR	KIF21A	6.166	6.329	4.857	4.895
chr2:232645959-232646172	2.731	3.848	14.638	7.84481e-18	3.06417e-16	2.556	5.223	-29	NR_110994	promoter-TSS	PDE6D	5.27	5.176	2.438	2.674
chr17:72427526-72428176	2.541	4.086	14.637	7.86826e-18	3.068e-16	2.875	5.365	184	NM_022036	5'UTR	GPRC5C	5.49	5.241	2.927	2.822
chr9:102828735-102829412	2.521	4.101	14.637	7.86712e-18	3.068e-16	2.895	5.373	32260	NM_015051	intron	ERP44	5.285	5.46	3.078	2.712
chr10:124913556-124913972	2.366	4.174	14.637	7.87429e-18	3.06847e-16	3.043	5.366	4	NM_004725	promoter-TSS	BUB3	5.342	5.39	2.895	3.191
chr5:135528097-135528348	4.001	3.289	14.632	7.96703e-18	3.10271e-16	1.448	5.301	628	NR_024418	non-coding	LOC389332	5.292	5.31	1.614	1.282
chr22:50689689-50690044	1.781	5.158	14.629	8.0129e-18	3.11867e-16	4.29	6.054	-33	NM_001159286	promoter-TSS	HDAC10	6.174	5.935	4.518	4.061
chr2:43446055-43447251	0.995	6.321	14.628	8.03346e-18	3.12476e-16	5.83	6.822	7092	NM_006887	Intergenic	ZFP36L2	6.83	6.814	5.897	5.763
chr2:91844830-91845629	0.874	6.634	14.624	8.11786e-18	3.15567e-16	6.203	7.074	2745	NR_027238	intron	LOC654342	7.101	7.046	6.256	6.149
chr16:29827298-29827484	2.062	4.528	14.621	8.16556e-18	3.17228e-16	3.534	5.566	-137	NM_024516	promoter-TSS	PAGR1	5.659	5.473	3.477	3.591
chr3:150480706-150481463	1.969	4.607	14.621	8.17485e-18	3.1731e-16	3.656	5.598	178	NM_005067	5'UTR	SIAH2	5.664	5.533	3.602	3.71
chr5:124074521-124075320	1.362	5.576	14.621	8.17764e-18	3.1731e-16	4.908	6.264	5884	NM_020747	intron	ZNF608	6.186	6.341	4.938	4.878
chr5:139422607-139423085	2.311	4.213	14.62	8.18862e-18	3.17543e-16	3.107	5.377	38	NM_013981	promoter-TSS	NRG2	5.445	5.31	3.107	3.107
chr8:143820241-143820721	2.483	4.068	14.618	8.22492e-18	3.18757e-16	2.885	5.318	3348	NM_020427	Intergenic	SLURP1	5.349	5.287	2.721	3.048
chr3:11680504-11681060	1.8	4.801	14.617	8.25552e-18	3.19748e-16	3.928	5.709	4669	NM_001128219	intron	VGLL4	5.704	5.714	4.001	3.854
chr1:208684519-208684960	-2.181	4.502	-14.613	8.32477e-18	3.22064e-16	5.601	3.449	-267075	NM_025179	Intergenic	PLXNA2	3.395	3.502	5.654	5.547
chr5:176898431-176899235	1.876	4.727	14.613	8.3254e-18	3.22064e-16	3.819	5.672	1038	NM_080881	intron	DBN1	5.731	5.614	3.891	3.747
chr16:89989719-89989858	2.65	4.033	14.611	8.36445e-18	3.23239e-16	2.772	5.367	102	NM_006086	5'UTR	TUBB3	5.516	5.217	2.793	2.75
chr11:64031251-64032197	-1.267	5.861	-14.611	8.36592e-18	3.23239e-16	6.501	5.236	12729	NM_001316314	intron	PLCB3	5.356	5.117	6.487	6.514
chr4:120988380-120988475	2.412	4.119	14.61	8.39531e-18	3.24178e-16	2.968	5.333	-415	NM_002358	promoter-TSS	MAD2L1	5.356	5.31	2.828	3.107
chr9:134165781-134165949	2.474	4.084	14.602	8.54178e-18	3.29634e-16	2.903	5.331	784	NM_032728	intron	PLPP7	5.405	5.256	3.02	2.786
chr1:156050264-156050726	3.135	3.62	14.602	8.54999e-18	3.29751e-16	2.149	5.198	1294	NM_001093725	intron	MEX3A	5.314	5.082	2.246	2.053
chr2:10426244-10426776	-1.487	5.41	-14.601	8.56374e-18	3.29788e-16	6.16	4.681	-16520	NM_002149	Intergenic	HPCAL1	4.767	4.594	6.164	6.156
chr1:39874071-39874764	2.928	3.661	14.601	8.56344e-18	3.29788e-16	2.284	5.136	-758	NM_015038	promoter-TSS	KIAA0754	5.137	5.134	2.345	2.222
chr21:34099972-34100556	3.844	3.364	14.601	8.56645e-18	3.29788e-16	1.592	5.293	-14	NM_001160306	promoter-TSS	SYNJ1	5.285	5.302	1.256	1.928
chr12:54020230-54020387	2.876	3.758	14.598	8.62964e-18	3.3182e-16	2.399	5.208	-110	NM_001130060	promoter-TSS	ATF7	5.129	5.287	2.524	2.274
chr3:184080440-184080820	2.916	3.758	14.598	8.62646e-18	3.3182e-16	2.383	5.226	-141	NM_001278714	promoter-TSS	POLR2H	5.342	5.109	2.392	2.373
chr14:20923213-20923448	3.402	3.673	14.596	8.67053e-18	3.33191e-16	2.084	5.38	41	NM_001244249	promoter-TSS	APEX1	5.391	5.369	1.533	2.635
chr22:41032686-41033085	2.794	3.79	14.594	8.71512e-18	3.34703e-16	2.47	5.197	-163	NM_020831	promoter-TSS	MKL1	5.154	5.241	2.345	2.594
chr17:47754675-47755227	2.461	4.061	14.59	8.80052e-18	3.37576e-16	2.888	5.301	574	NM_001007230	intron	SPOP	5.285	5.318	2.758	3.018
chr22:19984162-19984788	-0.867	6.816	-14.59	8.79623e-18	3.37576e-16	7.252	6.388	19834	NM_001670	intron	ARVCF	6.353	6.423	7.316	7.187
chr16:85240277-85241356	0.804	6.773	14.588	8.82784e-18	3.3842e-16	6.377	7.178	70061	NR_033984	Intergenic	LOC400548	7.172	7.184	6.351	6.402
chr22:46505982-46506021	-1.729	5.014	-14.588	8.83388e-18	3.38448e-16	5.885	4.172	-2627	NR_029478	non-coding	MIRLET7A3	4.144	4.199	5.864	5.906
chr11:69950405-69951502	-1.509	5.491	-14.584	8.92627e-18	3.41782e-16	6.25	4.752	19438	NR_030691	intron	ANO1	4.735	4.769	6.348	6.153
chr17:19280934-19281857	2.461	4.061	14.579	9.0318e-18	3.45615e-16	2.888	5.301	99	NM_001243475	promoter-TSS	B9D1	5.277	5.325	2.758	3.018
chr5:176831120-176831157	2.178	4.357	14.574	9.13252e-18	3.4926e-16	3.309	5.455	-3502	NM_001029886	intron	PFN3	5.471	5.439	3.455	3.163
chr19:16770598-16770828	2.604	4.007	14.57	9.20812e-18	3.5194e-16	2.768	5.317	255	NM_024104	intron	SMIM7	5.425	5.209	2.646	2.89
chr16:57548667-57549223	-1.47	5.448	-14.569	9.24338e-18	3.53076e-16	6.188	4.728	21532	NM_033212	intron	CCDC102A	4.623	4.833	6.184	6.191
chr20:18487995-18488297	3.988	3.295	14.568	9.2496e-18	3.53102e-16	1.459	5.297	-42	NM_006363	promoter-TSS	SEC23B	5.37	5.225	1.446	1.472
chr17:79679226-79679497	2.433	4.135	14.567	9.27863e-18	3.53998e-16	2.971	5.361	96	NM_001270888	promoter-TSS	SLC25A10	5.262	5.46	2.895	3.048
chr16:57511464-57511633	1.426	5.456	14.567	9.29135e-18	3.5406e-16	4.758	6.175	8836	NM_018110	intron	DOK4	6.097	6.253	4.707	4.809
chr16:30076022-30076214	3.009	3.658	14.567	9.29045e-18	3.5406e-16	2.245	5.172	300	NM_001127617	promoter-TSS	ALDOA	5.209	5.134	2.025	2.466
chr2:43269008-43269452	-1.408	5.665	-14.566	9.31259e-18	3.54657e-16	6.372	4.975	-2548	NR_110585	Intergenic	LOC102723854	4.799	5.151	6.357	6.387
chr1:155035300-155035608	1.661	4.981	14.565	9.32614e-18	3.54961e-16	4.174	5.819	-759	NM_182690	promoter-TSS	EFNA4	5.84	5.797	4.146	4.202
chr21:44312628-44313459	2.879	3.913	14.564	9.33896e-18	3.55237e-16	2.548	5.364	-334	NM_021075	promoter-TSS	NDUFV3	5.432	5.295	2.927	2.168
chr5:81147312-81147929	1.607	5.347	14.558	9.47267e-18	3.60108e-16	4.56	6.157	-100549	NM_001256733	Intergenic	SSBP2	6.162	6.152	4.814	4.306
chr1:150602119-150602353	1.823	4.792	14.554	9.57648e-18	3.63838e-16	3.907	5.712	-138	NM_207042	promoter-TSS	ENSA	5.693	5.731	4.031	3.783
chr10:102758982-102759137	2.477	4.051	14.551	9.63425e-18	3.65815e-16	2.869	5.299	2196	NM_032429	intron	LZTS2	5.349	5.249	2.989	2.75
chr12:107712506-107713057	3.224	3.71	14.551	9.64012e-18	3.6582e-16	2.193	5.332	585	NM_001018072	exon	BTBD11	5.471	5.193	2.524	1.862
chr16:87867845-87868876	-1.13	6.054	-14.549	9.68874e-18	3.67446e-16	6.624	5.498	-95	NR_106833	promoter-TSS	MIR6775	5.522	5.473	6.648	6.599
chr5:473897-474199	2.853	3.818	14.548	9.71696e-18	3.68297e-16	2.47	5.252	697	NR_125375	promoter-TSS	LOC100288152	5.37	5.134	2.345	2.594
chr15:75744922-75745133	3.298	3.495	14.546	9.76252e-18	3.69804e-16	1.956	5.156	-941	NM_001145358	promoter-TSS	SIN3A	5.137	5.176	2.194	1.718
chr5:140857252-140857709	3.279	3.523	14.544	9.79205e-18	3.70702e-16	1.994	5.172	1912	NM_032403	exon	PCDHGC3	5.104	5.241	1.765	2.222
chr20:59827853-59828354	3.435	3.404	14.544	9.80844e-18	3.71102e-16	1.81	5.131	622	NM_001794	intron	CDH4	5.137	5.126	1.692	1.928
chr7:2144482-2145530	-0.848	6.747	-14.543	9.82392e-18	3.71468e-16	7.173	6.329	127577	NM_001304524	intron	MAD1L1	6.274	6.384	7.177	7.17
chr16:58535329-58535470	2.699	3.836	14.542	9.8502e-18	3.7202e-16	2.558	5.196	1353	NM_001242836	intron	NDRG4	5.24	5.151	2.606	2.51
chr1:156829667-156829830	1.877	4.703	14.542	9.8446e-18	3.7202e-16	3.795	5.649	-922	NM_001012331	promoter-TSS	NTRK1	5.715	5.583	3.807	3.783
chr5:176943944-176944503	3.124	3.549	14.538	9.92967e-18	3.74799e-16	2.087	5.123	-257	NM_016222	promoter-TSS	DDX41	5.137	5.109	2.246	1.928
chr16:733173-733258	2.732	3.876	14.537	9.97053e-18	3.76119e-16	2.583	5.251	1223	NM_001005920	TTS	JMJD8	5.277	5.225	2.345	2.822
chr19:55997647-55997979	1.638	5.155	14.536	9.98215e-18	3.76335e-16	4.357	5.979	1256	NM_020378	exon	NAT14	6.058	5.901	4.497	4.216
chr12:16034783-16035505	2.83	3.76	14.535	1.00106e-17	3.77184e-16	2.424	5.186	-144	NM_007178	promoter-TSS	STRAP	5.255	5.117	2.524	2.324
chr9:92220680-92221025	2.416	4.115	14.535	1.00204e-17	3.77329e-16	2.96	5.333	926	NM_006705	intron	GADD45G	5.335	5.332	3.135	2.786
chr15:41221835-41221891	2.349	4.141	14.534	1.00399e-17	3.7762e-16	3.018	5.325	332	NM_019074	5'UTR	DLL4	5.37	5.28	3.049	2.987
chr20:62612292-62612428	2.167	4.452	14.534	1.00349e-17	3.7762e-16	3.41	5.543	-71	NM_012469	promoter-TSS	PRPF6	5.659	5.426	3.292	3.528
chr19:799267-799398	2.545	3.98	14.533	1.00503e-17	3.77789e-16	2.768	5.263	1941	NM_031991	intron	PTBP1	5.209	5.318	2.862	2.674
chr20:44960777-44961327	-2.617	4.072	-14.533	1.00676e-17	3.78214e-16	5.389	2.82	-23915	NM_021248	Intergenic	CDH22	2.752	2.888	5.418	5.361
chr10:43476267-43477494	-0.906	6.71	-14.532	1.0087e-17	3.78721e-16	7.167	6.261	74	NR_126352	promoter-TSS	LINC01264	6.274	6.249	7.096	7.237
chr17:80415970-80416657	2.233	4.258	14.531	1.01036e-17	3.78896e-16	3.187	5.384	-226	NM_031968	promoter-TSS	NARF	5.363	5.405	3.266	3.107
chr11:126138789-126139164	3.026	3.594	14.531	1.01006e-17	3.78896e-16	2.175	5.119	42	NM_017547	promoter-TSS	FOXRED1	5.104	5.134	2.296	2.053
chr1:150978889-150979512	2.472	4.091	14.528	1.01683e-17	3.81098e-16	2.91	5.338	72	NM_001163259	promoter-TSS	FAM63A	5.292	5.383	3.107	2.712
chr14:23770979-23771261	2.403	4.12	14.528	1.01796e-17	3.81297e-16	2.973	5.33	937	NM_001276318	intron	PPP1R3E	5.411	5.249	2.958	2.987
chr1:2343991-2344270	2.303	4.216	14.523	1.02939e-17	3.85126e-16	3.114	5.377	-121	NM_002617	promoter-TSS	PEX10	5.391	5.362	2.958	3.27
chr1:193028259-193028785	2.403	4.153	14.523	1.02901e-17	3.85126e-16	3.006	5.362	1	NM_001199261	promoter-TSS	UCHL5	5.356	5.369	2.793	3.218
chr16:4663370-4663835	3.163	3.557	14.522	1.03142e-17	3.85662e-16	2.079	5.148	1324	NM_145253	intron	UBALD1	5.137	5.159	1.835	2.324
chr1:110174062-110175603	-0.891	6.655	-14.517	1.04536e-17	3.90642e-16	7.103	6.216	6784	NM_203404	TTS	AMPD2	6.17	6.261	7.14	7.066
chr13:42845528-42846304	2.631	3.963	14.512	1.05704e-17	3.94775e-16	2.711	5.288	-373	NM_016248	promoter-TSS	AKAP11	5.193	5.383	2.566	2.856
chr17:79818498-79819101	2.817	3.757	14.511	1.05875e-17	3.95186e-16	2.428	5.177	-256	NM_000918	promoter-TSS	P4HB	5.113	5.241	2.345	2.51
chr20:31146189-31146747	-2.361	4.271	-14.511	1.06032e-17	3.95538e-16	5.462	3.136	26407	NM_001256798	intron	NOL4L	3.126	3.146	5.469	5.454
chr15:41222034-41222219	2.162	4.374	14.51	1.06234e-17	3.9606e-16	3.334	5.464	596	NM_019074	exon	DLL4	5.509	5.419	3.477	3.191
chr2:220024542-220025105	1.707	4.939	14.505	1.07449e-17	4.00355e-16	4.111	5.799	763	NM_024782	intron	NHEJ1	5.855	5.742	4.046	4.175
chr4:8871676-8871992	3.391	3.44	14.501	1.08552e-17	4.04228e-16	1.862	5.149	1709	NM_018942	intron	HMX1	5.146	5.151	2.084	1.641
chr4:114682664-114683594	2.388	4.355	14.5	1.08724e-17	4.04635e-16	3.205	5.56	-46	NM_172128	promoter-TSS	CAMK2D	5.458	5.662	3.52	2.89
chr7:155088471-155089264	1.761	5.028	14.499	1.09004e-17	4.05439e-16	4.171	5.915	-618	NM_198336	promoter-TSS	INSIG1	5.82	6.011	3.986	4.355
chr11:72483902-72484748	-1.359	5.954	-14.498	1.0914e-17	4.05708e-16	6.636	5.286	-10250	NR_039841	intron	MIR4692	5.232	5.34	6.771	6.501
chr16:699195-699464	3.499	3.414	14.493	1.10675e-17	4.11176e-16	1.793	5.172	-33	NM_145294	promoter-TSS	WDR90	5.193	5.151	1.533	2.053
chr22:31002524-31003291	2.733	3.787	14.488	1.11785e-17	4.15056e-16	2.496	5.163	92	NM_001282327	promoter-TSS	PES1	5.193	5.134	2.482	2.51
chr17:38467200-38467580	1.35	5.493	14.484	1.12922e-17	4.19035e-16	4.833	6.174	1967	NM_000964	intron	RARA	6.166	6.181	4.857	4.809
chr2:46525571-46526098	2.753	3.82	14.483	1.13168e-17	4.19703e-16	2.516	5.208	1294	NM_001430	intron	EPAS1	5.121	5.295	2.566	2.466
chr9:140093613-140093706	3.145	3.506	14.483	1.13247e-17	4.19751e-16	2.038	5.089	1503	NM_001128228	exon	TPRN	5.079	5.1	1.965	2.111
chr6:43142357-43142443	2.442	4.08	14.482	1.13521e-17	4.20521e-16	2.914	5.311	2272	NM_001292001	intron	SRF	5.342	5.28	3.078	2.75
chr14:105156264-105156826	2.599	3.913	14.475	1.15278e-17	4.26783e-16	2.679	5.222	602	NM_032714	intron	INF2	5.285	5.159	2.684	2.674
chr8:17779974-17780522	2.172	4.343	14.474	1.15551e-17	4.27545e-16	3.298	5.439	-118	NM_001315508	promoter-TSS	PCM1	5.405	5.473	3.433	3.163
chr9:139938729-139939119	1.545	5.185	14.474	1.15654e-17	4.27633e-16	4.431	5.963	1752	NM_015392	intron	NPDC1	6.001	5.925	4.508	4.355
chr19:58838675-58838777	3.256	3.459	14.474	1.15709e-17	4.27633e-16	1.944	5.098	341	NM_181846	intron	ZSCAN22	5.113	5.082	1.835	2.053
chr3:132759558-132760069	2.331	4.245	14.472	1.16236e-17	4.29333e-16	3.127	5.42	2682	NM_023943	intron	TMEM108	5.451	5.39	3.364	2.89
chr1:156710424-156711037	2.543	4.003	14.471	1.16451e-17	4.29879e-16	2.792	5.287	192	NM_145729	intron	MRPL24	5.255	5.318	2.989	2.594
chr19:18314800-18315258	2.214	4.358	14.466	1.1784e-17	4.34753e-16	3.296	5.473	-155	NM_002866	promoter-TSS	RAB3A	5.54	5.405	3.107	3.484
chr12:56551537-56551845	2.729	3.785	14.465	1.18142e-17	4.35617e-16	2.495	5.16	-354	NM_021019	promoter-TSS	MYL6	5.186	5.134	2.524	2.466
chr16:87421610-87422188	1.579	5.113	14.465	1.18269e-17	4.3583e-16	4.344	5.909	3814	NM_001282683	intron	FBXO31	5.928	5.89	4.42	4.268
chr16:88572443-88572530	-2.506	4.18	-14.464	1.18444e-17	4.36225e-16	5.442	2.978	37161	NR_049821	intron	MIR5189	2.988	2.967	5.512	5.373
chr6:41040865-41041058	2.419	4.09	14.463	1.18785e-17	4.37227e-16	2.936	5.309	255	NM_021705	promoter-TSS	NFYA	5.27	5.347	2.793	3.078
chr19:50380597-50381051	2.477	4.169	14.46	1.19512e-17	4.39649e-16	2.983	5.418	142	NM_024682	promoter-TSS	TBC1D17	5.377	5.46	3.292	2.674
chr15:101142995-101143090	2.835	3.739	14.46	1.19596e-17	4.39705e-16	2.403	5.166	288	NM_198243	promoter-TSS	ASB7	5.232	5.1	2.296	2.51
chr1:23880386-23881720	1.007	6.419	14.456	1.20575e-17	4.43051e-16	5.921	6.928	5232	NM_002167	Intergenic	ID3	6.843	7.012	5.999	5.843
chr1:156717834-156718012	2.884	3.779	14.452	1.21719e-17	4.46995e-16	2.416	5.232	3620	NM_004494	intron	HDGF	5.232	5.233	2.721	2.111
chr3:134514935-134515384	3.154	3.506	14.451	1.2219e-17	4.48468e-16	2.034	5.094	1061	NM_004441	intron	EPHB1	5.096	5.091	1.901	2.168
chr6:42858081-42858399	2.523	3.998	14.447	1.2327e-17	4.51833e-16	2.796	5.27	314	NM_001008739	exon	C6orf226	5.307	5.233	2.958	2.635
chr7:82072943-82073838	1.866	4.712	14.447	1.23274e-17	4.51833e-16	3.808	5.652	-269	NM_000722	promoter-TSS	CACNA2D1	5.636	5.668	3.68	3.937
chr16:3013607-3014371	1.674	5.013	14.447	1.23391e-17	4.51833e-16	4.199	5.856	-228	NM_001253726	promoter-TSS	KREMEN2	5.937	5.775	4.264	4.133
chr11:65686567-65686863	2.92	3.655	14.447	1.23377e-17	4.51833e-16	2.284	5.126	-13	NM_006442	promoter-TSS	DRAP1	5.178	5.073	2.194	2.373
chr14:36003086-36003428	2.281	4.234	14.446	1.23517e-17	4.52034e-16	3.142	5.383	9	NM_032594	promoter-TSS	INSM2	5.425	5.34	2.989	3.295
chr3:126422122-126423103	2.125	4.361	14.441	1.25187e-17	4.57883e-16	3.34	5.432	-450	NM_032343	promoter-TSS	CHCHD6	5.438	5.426	3.241	3.44
chr20:62797285-62797446	2.243	4.252	14.44	1.25446e-17	4.58568e-16	3.175	5.383	1539	NM_004535	intron	MYT1	5.314	5.453	3.215	3.135
chr22:50679664-50679810	3.065	3.558	14.439	1.2577e-17	4.5949e-16	2.123	5.102	3663	NM_020461	intron	TUBGCP6	5.053	5.151	2.025	2.222
chr1:211432129-211432380	2.623	3.918	14.437	1.26263e-17	4.61028e-16	2.673	5.24	-453	NM_001136223	promoter-TSS	RCOR3	5.178	5.302	2.524	2.822
chr2:2328401-2328594	3.29	3.554	14.436	1.26677e-17	4.62274e-16	2.016	5.212	5494	NR_024468	non-coding	MYT1L-AS1	5.24	5.184	2.392	1.641
chr9:138885752-138886024	-1.802	4.893	-14.432	1.2763e-17	4.65485e-16	5.801	4.016	-32662	NM_016172	Intergenic	UBAC1	4.061	3.971	5.83	5.772
chr11:120895179-120895669	2.737	3.785	14.431	1.28006e-17	4.6659e-16	2.493	5.163	611	NM_152715	intron	TBCEL	5.193	5.134	2.392	2.594
chr17:7118330-7118602	1.234	5.721	14.431	1.28182e-17	4.66964e-16	5.116	6.344	-1978	NM_001270447	intron	ACADVL	6.339	6.348	5.165	5.067
chr5:162886623-162887232	2.882	3.663	14.427	1.29303e-17	4.70777e-16	2.307	5.115	215	NM_145266	promoter-TSS	NUDCD2	5.104	5.126	2.392	2.222
chr22:31739744-31739945	2.196	4.297	14.426	1.29544e-17	4.71385e-16	3.242	5.404	2404	NM_014323	intron	PATZ1	5.335	5.473	3.215	3.27
chr17:73126237-73127102	2.715	3.85	14.426	1.29713e-17	4.71732e-16	2.566	5.217	1220	NM_014595	TTS	NT5C	5.217	5.217	2.345	2.786
chr19:42829417-42829874	2.257	4.262	14.423	1.30546e-17	4.7449e-16	3.179	5.401	-115	NM_001410	promoter-TSS	MEGF8	5.356	5.446	3.34	3.018
chr2:132430864-132431157	2.715	3.898	14.422	1.3067e-17	4.7467e-16	2.609	5.267	36413	NR_108087	Intergenic	LINC01087	5.27	5.264	2.895	2.324
chr6:151711198-151711898	2.344	4.122	14.421	1.30989e-17	4.75559e-16	3.002	5.303	1287	NM_020861	intron	ZBTB2	5.342	5.264	3.049	2.955
chr9:139701813-139702097	2.71	3.831	14.419	1.31678e-17	4.77789e-16	2.547	5.197	-419	NM_024718	promoter-TSS	RABL6	5.178	5.217	2.721	2.373
chr5:176831298-176831384	2.072	4.484	14.414	1.33229e-17	4.82865e-16	3.484	5.53	-3704	NM_001029886	exon	PFN3	5.458	5.602	3.622	3.345
chr11:75217325-75217840	-1.746	5.024	-14.415	1.33156e-17	4.82865e-16	5.905	4.172	19016	NM_030792	intron	GDPD5	4.298	4.045	5.949	5.86
chr4:100867189-100868016	2.857	3.829	14.414	1.3346e-17	4.8343e-16	2.481	5.266	280	NM_001278311	exon	DNAJB14	5.299	5.233	2.14	2.822
chr11:72853153-72853949	1.745	5.088	14.407	1.35544e-17	4.90699e-16	4.239	5.965	-408	NM_014824	promoter-TSS	FCHSD2	6.122	5.808	4.173	4.306
chr17:43137971-43138759	1.752	4.82	14.407	1.35679e-17	4.90909e-16	3.97	5.704	112	NM_024819	promoter-TSS	DCAKD	5.67	5.737	3.986	3.953
chr17:37761873-37762476	2.631	3.846	14.404	1.36598e-17	4.93953e-16	2.6	5.172	2000	NM_006160	exon	NEUROD2	5.186	5.159	2.606	2.594
chr4:8429543-8430392	2.864	3.862	14.404	1.36681e-17	4.93973e-16	2.504	5.304	12484	NM_003501	intron	ACOX3	5.162	5.446	2.296	2.712
chr9:132258161-132258630	0.984	6.447	14.402	1.37218e-17	4.95633e-16	5.963	6.941	7457	NR_038955	intron	LINC00963	7.033	6.85	6.007	5.919
chr2:241389593-241390100	-1.16	5.955	-14.401	1.37402e-17	4.95829e-16	6.54	5.384	-5571	NR_029702	non-coding	MIR149	5.37	5.398	6.519	6.56
chr12:50134979-50135455	2.319	4.243	14.401	1.37428e-17	4.95829e-16	3.131	5.412	-76	NM_003217	promoter-TSS	TMBIM6	5.477	5.347	3.34	2.923
chr11:123430265-123430704	2.468	4.011	14.4	1.37926e-17	4.97064e-16	2.835	5.255	-485	NM_001286564	promoter-TSS	GRAMD1B	5.262	5.249	2.958	2.712
chr2:27295312-27295623	1.567	5.121	14.4	1.37874e-17	4.97064e-16	4.357	5.912	-901	NM_001134693	promoter-TSS	OST4	5.87	5.954	4.408	4.306
chr2:27303981-27304348	1.243	5.764	14.398	1.38388e-17	4.98448e-16	5.154	6.391	2730	NM_007046	intron	EMILIN1	6.405	6.377	5.263	5.045
chr2:130940845-130941278	2.979	3.659	14.396	1.38997e-17	5.00359e-16	2.259	5.159	-739	NR_033230	promoter-TSS	SMPD4	5.27	5.047	2.296	2.222
chr16:8961225-8961330	2.468	4.124	14.394	1.39726e-17	5.027e-16	2.944	5.368	7	NM_001278264	promoter-TSS	CARHSP1	5.411	5.325	3.215	2.674
chr19:12847681-12848129	2.091	4.42	14.394	1.39819e-17	5.02748e-16	3.412	5.475	-401	NM_004317	promoter-TSS	ASNA1	5.398	5.552	3.455	3.369
chr1:244211031-244211702	1.964	4.595	14.394	1.39942e-17	5.02909e-16	3.646	5.586	-874	NM_001278196	promoter-TSS	ZBTB18	5.601	5.571	3.807	3.484
chrX:47510001-47510516	2.346	4.139	14.39	1.41178e-17	5.07065e-16	3.016	5.322	-256	NM_005229	promoter-TSS	ELK1	5.255	5.39	3.078	2.955
chr16:58550031-58550366	3.847	3.273	14.386	1.42459e-17	5.11378e-16	1.502	5.207	816	NM_024860	exon	SETD6	5.255	5.159	1.533	1.472
chr1:201618341-201618641	2.813	3.795	14.386	1.42667e-17	5.11708e-16	2.465	5.212	1041	NM_020443	exon	NAV1	5.314	5.109	2.606	2.324
chr10:93169177-93169871	2.948	3.757	14.385	1.42712e-17	5.11708e-16	2.369	5.24	-518	NM_173497	promoter-TSS	HECTD2	5.193	5.287	2.025	2.712
chr13:100633547-100634022	2.652	3.874	14.384	1.43186e-17	5.13119e-16	2.618	5.21	-241	NM_007129	promoter-TSS	ZIC2	5.285	5.134	2.524	2.712
chr3:42200808-42201827	2.439	4.034	14.383	1.43436e-17	5.13725e-16	2.872	5.264	-343	NM_014965	promoter-TSS	TRAK1	5.24	5.287	2.758	2.987
chr19:4471614-4472003	2.28	4.293	14.383	1.43667e-17	5.14264e-16	3.199	5.442	-384	NM_032631	promoter-TSS	HDGFRP2	5.516	5.369	3.41	2.987
chr22:18894078-18894151	2.114	4.345	14.382	1.43995e-17	5.14859e-16	3.329	5.411	379	NM_005675	exon	DGCR6	5.432	5.39	3.364	3.295
chr1:2126167-2126343	2.065	4.418	14.382	1.43927e-17	5.14859e-16	3.424	5.459	-41	NM_001282672	promoter-TSS	FAAP20	5.418	5.5	3.364	3.484
chr20:61428354-61428963	3.269	3.434	14.381	1.4408e-17	5.14876e-16	1.914	5.08	854	NM_018270	intron	MRGBP	5.113	5.047	1.965	1.862
chr19:1873328-1873777	1.609	5.036	14.378	1.45081e-17	5.18162e-16	4.253	5.848	-9989	NM_031918	Intergenic	KLF16	5.815	5.88	4.213	4.294
chr19:5086748-5087165	-1.705	5.019	-14.377	1.45448e-17	5.19184e-16	5.879	4.188	117833	NM_015015	intron	KDM4B	4.161	4.215	5.839	5.919
chr5:6633132-6633283	2.533	3.99	14.376	1.45988e-17	5.2082e-16	2.784	5.266	265	NM_017755	promoter-TSS	NSUN2	5.193	5.34	2.646	2.923
chr5:79950246-79950615	2.93	3.609	14.374	1.46528e-17	5.22454e-16	2.234	5.085	-36	NM_002439	promoter-TSS	MSH3	5.071	5.1	2.194	2.274
chr19:12902166-12902363	1.898	4.654	14.372	1.47401e-17	5.2508e-16	3.736	5.61	-45	NM_002229	promoter-TSS	JUNB	5.613	5.608	3.602	3.871
chr5:74632179-74632383	2.617	3.91	14.372	1.4743e-17	5.2508e-16	2.669	5.227	-712	NM_000859	promoter-TSS	HMGCR	5.262	5.193	2.482	2.856
chr19:55852047-55852508	2.327	4.13	14.371	1.47547e-17	5.25143e-16	3.018	5.303	1057	NM_032701	intron	KMT5C	5.349	5.256	3.049	2.987
chr1:249120444-249120578	2.921	3.686	14.371	1.47612e-17	5.25143e-16	2.31	5.159	-65	NR_036070	promoter-TSS	MIR3124	5.053	5.264	2.296	2.324
chr4:1302807-1303463	2.255	4.378	14.37	1.48144e-17	5.26583e-16	3.291	5.516	-96	NM_001297432	promoter-TSS	MAEA	5.363	5.668	3.364	3.218
chr1:156637630-156638778	-1.298	5.751	-14.37	1.48182e-17	5.26583e-16	6.406	5.111	8985	NM_006617	TTS	NES	5.232	4.991	6.395	6.416
chr14:24025467-24025689	3.149	3.477	14.366	1.49303e-17	5.30269e-16	2.008	5.063	387	NM_001256321	5'UTR	THTPA	5.053	5.073	2.025	1.992
chr19:506551-506980	2.291	4.182	14.364	1.50092e-17	5.32778e-16	3.085	5.337	-731	NM_033513	promoter-TSS	TPGS1	5.349	5.325	3.215	2.955
chr17:45726421-45727413	1.862	4.715	14.359	1.51999e-17	5.39244e-16	3.813	5.654	-287	NM_002265	promoter-TSS	KPNB1	5.571	5.737	3.772	3.854
chr22:51143262-51144236	1.48	5.321	14.358	1.52215e-17	5.3971e-16	4.598	6.067	30679	NM_033517	intron	SHANK3	6.101	6.034	4.725	4.472
chr16:67693746-67693989	3.772	3.28	14.357	1.52774e-17	5.41391e-16	1.543	5.176	850	NM_001082487	promoter-TSS	ACD	5.201	5.151	1.446	1.641
chr15:96878003-96878050	3.628	3.331	14.354	1.53829e-17	5.44829e-16	1.654	5.156	1458	NM_001145157	intron	NR2F2	5.137	5.176	1.835	1.472
chr7:96635475-96636062	2.529	4.069	14.351	1.5508e-17	5.48955e-16	2.864	5.341	479	NM_005222	intron	DLX6	5.321	5.362	2.566	3.163
chr2:14772682-14773071	2.839	3.719	14.35	1.55287e-17	5.49383e-16	2.381	5.149	67	NM_145175	promoter-TSS	FAM84A	5.232	5.065	2.438	2.324
chr9:135988953-135990535	0.463	7.961	14.349	1.55494e-17	5.4981e-16	7.732	8.194	6893	NM_001271776	intron	RALGDS	8.228	8.159	7.744	7.72
chr16:3095867-3096431	3.229	3.449	14.348	1.56089e-17	5.51608e-16	1.946	5.075	-533	NM_022468	promoter-TSS	MMP25	5.121	5.028	1.901	1.992
chr11:61485233-61486296	1.568	5.079	14.345	1.57134e-17	5.5488e-16	4.316	5.87	-34344	NM_001127392	intron	MYRF	5.875	5.865	4.301	4.331
chr16:67969568-67969716	2.949	3.59	14.345	1.57189e-17	5.5488e-16	2.207	5.077	1138	NM_002801	intron	PSMB10	5.062	5.091	2.246	2.168
chr20:62669543-62670172	1.071	6.165	14.344	1.5752e-17	5.5574e-16	5.637	6.706	4161	NR_027687	non-coding	LINC00176	6.665	6.746	5.738	5.536
chr17:48229121-48229337	1.993	4.542	14.343	1.57808e-17	5.5614e-16	3.58	5.547	-1351	NM_032595	Intergenic	PPP1R9B	5.607	5.487	3.699	3.462
chr1:155292834-155293029	2.726	3.782	14.343	1.57739e-17	5.5614e-16	2.493	5.156	-796	NM_001278227	promoter-TSS	RUSC1	5.104	5.209	2.566	2.42
chr15:31664796-31665320	-1.041	6.247	-14.341	1.58584e-17	5.58565e-16	6.771	5.734	46000	NM_001302461	3'UTR	KLF13	5.715	5.753	6.815	6.726
chr13:114432175-114433018	1.618	5	14.34	1.5883e-17	5.59125e-16	4.215	5.816	21465	NR_028064	intron	LINC00552	5.835	5.797	4.213	4.216
chr15:74496003-74496272	1.693	5.002	14.339	1.59286e-17	5.6042e-16	4.18	5.854	-582	NM_001142618	promoter-TSS	STRA6	5.96	5.748	4.226	4.133
chr19:57791722-57791931	3.145	3.475	14.337	1.60092e-17	5.62944e-16	2.009	5.059	-26	NM_006635	promoter-TSS	ZNF460	5.071	5.047	1.965	2.053
chr12:8185188-8185772	2.649	3.852	14.335	1.60835e-17	5.65245e-16	2.597	5.187	121	NM_018416	5'UTR	FOXJ2	5.247	5.126	2.684	2.51
chr4:2965118-2965381	3.077	3.531	14.333	1.61559e-17	5.67479e-16	2.094	5.081	-17	NM_001291978	promoter-TSS	NOP14	5.045	5.117	1.965	2.222
chr5:172197559-172197857	2.475	4.002	14.332	1.61933e-17	5.68479e-16	2.824	5.248	495	NM_004417	exon	DUSP1	5.321	5.176	2.793	2.856
chr22:51021231-51021547	2.973	3.573	14.332	1.62207e-17	5.69127e-16	2.181	5.072	39	NM_005198	promoter-TSS	CHKB	5.096	5.047	2.14	2.222
chr3:186288084-186288519	3.198	3.497	14.33	1.62708e-17	5.70571e-16	2.006	5.106	30	NM_001134415	promoter-TSS	TBCCD1	5.193	5.019	1.901	2.111
chr15:78176945-78177612	-1.676	5.066	-14.33	1.62895e-17	5.70911e-16	5.911	4.248	41909	NR_027024	Intergenic	LOC645752	4.313	4.183	5.953	5.869
chr22:50689470-50689549	1.944	4.667	14.327	1.64097e-17	5.74807e-16	3.726	5.647	324	NM_032019	5'UTR	HDAC10	5.698	5.596	3.924	3.528
chr19:46457495-46458016	-1.518	5.36	-14.326	1.64252e-17	5.75034e-16	6.127	4.616	18901	NM_002516	intron	NOVA2	4.714	4.518	6.07	6.184
chr11:65769576-65770027	3.223	3.444	14.325	1.64786e-17	5.76589e-16	1.944	5.068	-165	NM_001242484	promoter-TSS	EIF1AD	5.045	5.091	2.025	1.862
chr16:1097842-1098740	-1.448	5.493	-14.323	1.65656e-17	5.79314e-16	6.223	4.784	-24465	NM_001172560	Intergenic	SSTR5	4.714	4.854	6.15	6.295
chr14:35451512-35451944	2.974	3.717	14.318	1.67513e-17	5.85486e-16	2.32	5.213	-376	NM_001146282	promoter-TSS	SRP54	5.232	5.193	1.965	2.674
chr1:161136481-161136516	3.112	3.492	14.316	1.68286e-17	5.87867e-16	2.039	5.059	318	NM_001122764	TTS	PPOX	5.027	5.091	2.025	2.053
chr20:45981355-45981415	2.692	3.788	14.308	1.71767e-17	5.99699e-16	2.516	5.145	4248	NM_001281780	intron	ZMYND8	5.121	5.168	2.438	2.594
chr16:1823500-1823841	3.566	3.352	14.304	1.73285e-17	6.04666e-16	1.703	5.145	442	NM_001257370	promoter-TSS	EME2	5.224	5.065	1.614	1.792
chr2:20817648-20818101	-1.173	5.929	-14.303	1.73627e-17	6.05198e-16	6.52	5.353	-25567	NR_046836	3'UTR	HS1BP3-IT1	5.307	5.398	6.493	6.547
chr8:22552512-22552819	4.384	3.353	14.303	1.73559e-17	6.05198e-16	1.353	5.548	-1851	NM_004430	Intergenic	EGR3	5.624	5.473	0.779	1.928
chr3:101396026-101396321	2.731	3.763	14.302	1.73981e-17	6.06101e-16	2.474	5.14	-186	NM_014415	promoter-TSS	ZBTB11	5.088	5.193	2.438	2.51
chr1:153940198-153940422	3.336	3.395	14.302	1.74231e-17	6.06639e-16	1.846	5.075	-5	NM_001255980	promoter-TSS	CREB3L4	5.113	5.038	1.901	1.792
chr5:36152011-36152293	2.289	4.142	14.301	1.74392e-17	6.06869e-16	3.048	5.296	7	NM_032637	promoter-TSS	SKP2	5.321	5.272	3.078	3.018
chr14:71275896-71276702	3.612	3.331	14.3	1.74959e-17	6.08511e-16	1.663	5.149	-411	NM_001284230	promoter-TSS	MAP3K9	5.088	5.209	1.533	1.792
chr19:42723870-42724606	2.25	4.213	14.298	1.7587e-17	6.11345e-16	3.135	5.348	66	NR_073047	promoter-TSS	DEDD2	5.277	5.419	3.135	3.135
chr17:39703537-39704518	-1.247	5.752	-14.297	1.76142e-17	6.11957e-16	6.381	5.14	6719	NR_038442	Intergenic	LINC00974	5.146	5.134	6.372	6.39
chr5:139781056-139781458	2.395	4.182	14.296	1.76441e-17	6.12661e-16	3.034	5.39	-142	NM_020690	promoter-TSS	ANKHD1-EIF4EBP3	5.247	5.533	3.049	3.018
chr6:3195843-3196216	2.208	4.22	14.296	1.76556e-17	6.12729e-16	3.163	5.334	-29	NR_038296	promoter-TSS	LOC100507194	5.328	5.34	3.135	3.191
chr4:174439948-174440282	2.885	3.737	14.293	1.77703e-17	6.16224e-16	2.379	5.188	11263	NM_021973	Intergenic	HAND2	5.217	5.159	2.084	2.674
chr5:141704659-141705085	1.923	4.714	14.293	1.77757e-17	6.16224e-16	3.784	5.683	14	NR_120664	promoter-TSS	LOC101926941	5.613	5.753	3.582	3.985
chr16:87669522-87669966	2.636	3.827	14.29	1.79263e-17	6.21109e-16	2.58	5.155	33251	NM_001271604	intron	JPH3	5.193	5.117	2.566	2.594
chr15:43803664-43803748	1.838	4.738	14.289	1.79472e-17	6.21244e-16	3.848	5.665	-999	NM_005657	promoter-TSS	TP53BP1	5.704	5.626	3.986	3.71
chr11:66035103-66035302	2.375	4.084	14.289	1.79497e-17	6.21244e-16	2.95	5.282	-853	NM_030981	promoter-TSS	RAB1B	5.255	5.31	3.078	2.822
chr17:17814396-17814751	-2.476	4.159	-14.288	1.79981e-17	6.22579e-16	5.407	2.97	61210	NM_001033551	intron	TOM1L2	3.092	2.847	5.372	5.443
chr4:1723924-1724287	4.065	3.258	14.288	1.80231e-17	6.23106e-16	1.396	5.298	889	NM_006342	intron	TACC3	5.363	5.233	1.151	1.641
chr16:3071509-3071659	1.394	5.418	14.287	1.80636e-17	6.24169e-16	4.737	6.12	1271	NM_016639	exon	TNFRSF12A	6.158	6.083	4.814	4.66
chr14:93411222-93411751	-1.453	5.401	-14.286	1.81058e-17	6.25289e-16	6.133	4.691	22042	NM_001301690	intron	CHGA	4.612	4.769	6.144	6.121
chr19:4792907-4793671	3.858	3.28	14.282	1.82583e-17	6.30214e-16	1.502	5.22	1561	NM_018708	exon	FEM1A	5.137	5.302	1.533	1.472
chr2:220071835-220071969	2.72	3.847	14.281	1.82983e-17	6.31253e-16	2.558	5.218	396	NM_001270999	intron	ZFAND2B	5.277	5.159	2.793	2.324
chr9:131843027-131843478	2.662	3.848	14.273	1.86633e-17	6.43497e-16	2.589	5.189	-130	NM_001135917	promoter-TSS	DOLPP1	5.178	5.201	2.392	2.786
chr17:43226622-43226858	2.259	4.201	14.273	1.8678e-17	6.43655e-16	3.119	5.341	2056	NM_006460	exon	HEXIM1	5.277	5.405	3.189	3.048
chr22:19705319-19705891	2.336	4.149	14.272	1.87172e-17	6.44655e-16	3.032	5.325	-353	NM_001009939	promoter-TSS	2021-09-05	5.418	5.233	3.078	2.987
chr1:112533203-112533736	3.264	3.425	14.271	1.87674e-17	6.46035e-16	1.909	5.067	280	NM_001270945	5'UTR	LOC643355	5.053	5.082	1.765	2.053
chr15:40697760-40698046	3.4	3.387	14.263	1.90947e-17	6.56948e-16	1.81	5.098	217	NM_002225	5'UTR	IVD	5.036	5.159	1.692	1.928
chr15:75659751-75660529	3.034	3.627	14.263	1.91172e-17	6.57367e-16	2.204	5.152	828	NM_001256494	intron	MAN2C1	5.277	5.028	2.084	2.324
chr3:126731183-126731292	-2.155	4.515	-14.257	1.9393e-17	6.66494e-16	5.6	3.473	23801	NM_032242	intron	PLXNA1	3.367	3.579	5.517	5.683
chr2:91847749-91847850	2.36	4.308	14.251	1.9647e-17	6.74856e-16	3.176	5.496	175	NR_027238	intron	LOC654342	5.653	5.34	3.364	2.987
chr5:151137488-151138022	2.765	3.745	14.251	1.96575e-17	6.74856e-16	2.44	5.139	455	NM_004045	intron	ATOX1	5.162	5.117	2.606	2.274
chr11:72122632-72123249	0.648	7.243	14.251	1.96838e-17	6.75283e-16	6.922	7.568	22787	NM_030813	intron	CLPB	7.607	7.529	6.933	6.912
chr22:50312048-50312411	3.09	3.616	14.251	1.96912e-17	6.75283e-16	2.169	5.169	-48	NM_001135101	promoter-TSS	CRELD2	5.292	5.047	1.965	2.373
chr7:99102506-99102679	2.759	3.728	14.25	1.97137e-17	6.75694e-16	2.428	5.119	20	NM_014569	promoter-TSS	ZKSCAN5	5.079	5.159	2.345	2.51
chr12:57481664-57481898	2.682	3.807	14.25	1.97265e-17	6.75768e-16	2.538	5.16	-896	NM_005967	promoter-TSS	NAB2	5.088	5.233	2.566	2.51
chr19:1410241-1410813	1.648	5.171	14.248	1.98207e-17	6.78629e-16	4.367	6.002	2959	NM_170711	intron	DAZAP1	6.045	5.959	4.6	4.133
chr3:156877899-156878204	2.79	3.762	14.247	1.98525e-17	6.79355e-16	2.445	5.168	497	NM_020307	5'UTR	CCNL1	5.262	5.073	2.566	2.324
chr11:67351818-67352312	2.896	3.716	14.243	2.00302e-17	6.85066e-16	2.352	5.174	999	NM_000852	intron	GSTP1	5.292	5.056	2.482	2.222
chr7:86974275-86975084	2.61	3.852	14.242	2.00748e-17	6.86226e-16	2.615	5.169	128	NR_015381	promoter-TSS	TP53TG1	5.137	5.201	2.721	2.51
chr22:31740362-31740501	2.174	4.258	14.241	2.0138e-17	6.88017e-16	3.216	5.354	1817	NM_014323	exon	PATZ1	5.398	5.31	3.215	3.218
chr4:39528790-39529389	1.987	4.554	14.239	2.02257e-17	6.90642e-16	3.596	5.555	128	NM_003359	promoter-TSS	UGDH	5.571	5.539	3.41	3.783
chr1:157108156-157108588	2.355	4.096	14.239	2.02656e-17	6.91636e-16	2.973	5.282	11	NM_001145312	promoter-TSS	ETV3	5.356	5.209	2.958	2.987
chr2:216979479-216979731	2.123	4.499	14.237	2.03234e-17	6.92896e-16	3.477	5.568	5585	NM_021141	intron	XRCC5	5.54	5.596	3.189	3.765
chr21:47744426-47744853	2.162	4.264	14.237	2.03243e-17	6.92896e-16	3.228	5.355	-162	NM_001315529	promoter-TSS	PCNT	5.356	5.354	3.292	3.163
chr16:2569864-2570241	2.39	4.086	14.234	2.04777e-17	6.97751e-16	2.946	5.29	-310	NM_015944	promoter-TSS	AMDHD2	5.285	5.295	2.758	3.135
chr4:113152504-113153050	2.763	3.727	14.232	2.05954e-17	7.01387e-16	2.425	5.12	-118	NM_001128426	promoter-TSS	AP1AR	5.096	5.143	2.296	2.553
chr2:133110668-133110728	3.762	3.323	14.231	2.06455e-17	7.02719e-16	1.586	5.214	45981	NM_001304449	Intergenic	ZNF806	5.328	5.1	1.614	1.559
chr1:27114349-27114565	3.452	3.339	14.23	2.06704e-17	7.03192e-16	1.742	5.076	3	NM_017837	promoter-TSS	PIGV	5.053	5.1	1.692	1.792
chr19:55896721-55896960	1.805	4.734	14.227	2.08099e-17	7.07558e-16	3.86	5.645	-459	NM_001136134	promoter-TSS	RPL28	5.676	5.614	3.955	3.765
chr17:38600007-38600390	2.33	4.15	14.227	2.08485e-17	7.08495e-16	3.035	5.325	523	NM_001552	exon	IGFBP4	5.363	5.287	3.215	2.856
chr20:62289981-62290096	3.435	3.361	14.226	2.08638e-17	7.08636e-16	1.771	5.088	876	NM_016434	intron	RTEL1	5.121	5.056	1.614	1.928
chr9:108209878-108210799	2.023	4.553	14.226	2.09064e-17	7.09706e-16	3.576	5.575	24	NM_001287191	promoter-TSS	FSD1L	5.559	5.59	3.807	3.345
chr19:2428688-2428757	2.029	4.574	14.225	2.09345e-17	7.10279e-16	3.593	5.598	-809	NM_012458	promoter-TSS	TIMM13	5.565	5.632	3.841	3.345
chr20:60716240-60717045	2.461	4.114	14.225	2.09532e-17	7.10536e-16	2.938	5.355	1871	NM_002792	intron	PSMA7	5.37	5.34	3.241	2.635
chr2:20778288-20779091	-1.684	5.008	-14.217	2.13501e-17	7.23612e-16	5.858	4.187	13618	NR_046836	Intergenic	HS1BP3-IT1	4.208	4.166	5.826	5.89
chr8:124286243-124287168	2.117	4.396	14.214	2.14776e-17	7.27546e-16	3.377	5.464	21	NR_037874	promoter-TSS	ZHX1	5.363	5.565	3.292	3.462
chr14:59950506-59950961	2.983	3.669	14.213	2.15403e-17	7.29283e-16	2.268	5.172	339	NM_144581	promoter-TSS	L3HYPDH	5.071	5.272	2.025	2.51
chr13:24462848-24463338	3.427	3.358	14.212	2.15976e-17	7.30832e-16	1.771	5.084	65	NM_001014442	promoter-TSS	C1QTNF9B-AS1	5.121	5.047	1.901	1.641
chr20:31407958-31408164	2.559	3.913	14.212	2.16095e-17	7.30847e-16	2.697	5.204	362	NM_012325	intron	MAPRE1	5.121	5.287	2.721	2.674
chr16:66969203-66969663	3.693	3.379	14.21	2.16843e-17	7.32989e-16	1.673	5.234	1059	NR_036684	exon	CES2	5.137	5.332	1.354	1.992
chr1:170043196-170043937	3.268	3.4	14.21	2.16964e-17	7.33009e-16	1.882	5.046	312	NM_001204514	intron	KIFAP3	5.018	5.073	1.901	1.862
chr2:219923476-219923686	2.335	4.295	14.205	2.19817e-17	7.42254e-16	3.173	5.474	-109	NR_036081	promoter-TSS	MIR3131	5.377	5.571	3.455	2.89
chr14:104757951-104758448	-1.12	6.086	-14.204	2.20063e-17	7.42692e-16	6.651	5.535	153140	NM_015656	Intergenic	KIF26A	5.589	5.48	6.707	6.594
chr3:136537729-136538017	2.284	4.154	14.203	2.2082e-17	7.44852e-16	3.062	5.306	12	NM_001097599	promoter-TSS	SLC35G2	5.37	5.241	3.107	3.018
chr10:3823743-3823880	2.09	4.357	14.198	2.23232e-17	7.52591e-16	3.351	5.412	3661	NR_027653	intron	KLF6	5.37	5.453	3.433	3.27
chr7:99698130-99698549	2.87	3.633	14.195	2.25102e-17	7.58493e-16	2.285	5.078	63	NM_182776	promoter-TSS	MCM7	5.137	5.019	2.296	2.274
chr19:11909208-11909406	2.024	4.589	14.194	2.25523e-17	7.59511e-16	3.61	5.61	-84	NM_152356	promoter-TSS	ZNF491	5.624	5.596	3.875	3.345
chr3:113465531-113465687	2.841	3.784	14.194	2.2571e-17	7.59741e-16	2.44	5.218	-257	NM_001690	promoter-TSS	ATP6V1A	5.088	5.347	2.606	2.274
chr7:107384046-107384379	3.173	3.454	14.192	2.26391e-17	7.61631e-16	1.976	5.052	71	NR_024199	promoter-TSS	CBLL1	5.113	4.991	2.025	1.928
chr16:4743053-4743307	2.187	4.248	14.191	2.2726e-17	7.64149e-16	3.2	5.352	-514	NM_032349	promoter-TSS	NUDT16L1	5.314	5.39	3.292	3.107
chr1:110880925-110881203	1.89	4.63	14.189	2.28366e-17	7.67363e-16	3.718	5.583	729	NR_036595	promoter-TSS	LOC440600	5.601	5.565	3.582	3.854
chr3:93698725-93699217	2.511	3.938	14.189	2.28456e-17	7.67363e-16	2.744	5.205	-12	NM_001174150	promoter-TSS	ARL13B	5.209	5.201	2.895	2.594
chr3:52079254-52080456	-1.494	5.339	-14.188	2.28913e-17	7.68491e-16	6.091	4.609	10606	NM_001947	Intergenic	DUSP7	4.527	4.69	6.048	6.135
chr9:34646509-34646765	1.71	4.906	14.187	2.2936e-17	7.69587e-16	4.075	5.769	51	NM_000155	promoter-TSS	GALT	5.731	5.808	4.213	3.937
chr1:89458099-89458755	2.156	4.274	14.186	2.29596e-17	7.69975e-16	3.239	5.361	216	NM_001008661	5'UTR	KYAT3	5.398	5.325	3.316	3.163
chr4:17491850-17492665	0.947	6.358	14.183	2.31484e-17	7.75896e-16	5.891	6.835	21599	NM_000320	intron	QDPR	6.792	6.878	5.917	5.865
chr7:65958182-65958809	2.521	3.893	14.183	2.31801e-17	7.76552e-16	2.697	5.165	-93101	NR_026873	Intergenic	LINC00174	5.162	5.168	2.721	2.674
chr20:45981123-45981227	2.925	3.619	14.181	2.32852e-17	7.78435e-16	2.245	5.094	4458	NM_001281780	intron	ZMYND8	5.062	5.126	2.438	2.053
chr17:49337421-49337608	2.265	4.208	14.181	2.32519e-17	7.78435e-16	3.123	5.35	-88	NM_017643	promoter-TSS	MBTD1	5.398	5.302	3.292	2.955
chr8:42009742-42010707	1.704	4.849	14.181	2.32667e-17	7.78435e-16	4.024	5.708	-239	NM_001134296	promoter-TSS	AP3M2	5.736	5.68	3.971	4.076
chr16:31226322-31227091	2.406	4.147	14.181	2.32775e-17	7.78435e-16	2.995	5.362	1365	NM_001008274	TTS	TRIM72	5.285	5.439	3.241	2.75
chr21:45139850-45140394	3.103	3.567	14.178	2.34367e-17	7.83077e-16	2.115	5.132	1144	NM_003681	intron	PDXK	5.121	5.143	2.438	1.792
chr12:57636559-57636753	1.647	4.958	14.178	2.34486e-17	7.83077e-16	4.158	5.788	-2181	NM_020142	TTS	NDUFA4L2	5.768	5.808	4.061	4.255
chr13:96328863-96329449	2.895	3.591	14.177	2.35083e-17	7.8466e-16	2.234	5.05	23	NR_132117	promoter-TSS	DNAJC3-AS1	5.036	5.065	2.194	2.274
chr13:53424894-53425032	2.752	3.749	14.174	2.36703e-17	7.89066e-16	2.452	5.136	-2188	NM_002590	Intergenic	PCDH8	5.224	5.047	2.438	2.466
chr20:33297270-33297675	2.697	3.914	14.174	2.36774e-17	7.89066e-16	2.634	5.272	5325	NM_021202	intron	TP53INP2	5.377	5.168	2.895	2.373
chr1:119682590-119682776	3.167	3.477	14.174	2.36694e-17	7.89066e-16	2.002	5.072	-336	NR_125977	promoter-TSS	LOC101929147	5.01	5.134	1.835	2.168
chr4:1786609-1787273	-4.089	3.432	-14.173	2.36926e-17	7.89161e-16	5.484	1.532	-8098	NM_001163213	Intergenic	FGFR3	1.356	1.707	5.458	5.509
chr17:45973201-45973647	2.79	3.739	14.173	2.37232e-17	7.89765e-16	2.425	5.144	-92	NM_003110	promoter-TSS	SP2	5.232	5.056	2.296	2.553
chr10:70359820-70360304	2.442	3.985	14.17	2.39015e-17	7.95287e-16	2.822	5.217	39945	NM_030625	intron	TET1	5.17	5.264	2.895	2.75
chr17:35305676-35306353	2.401	4.111	14.168	2.39812e-17	7.97522e-16	2.963	5.322	-160	NM_012138	promoter-TSS	AATF	5.335	5.31	3.215	2.712
chr12:115889891-115890916	1.301	5.713	14.167	2.40607e-17	7.99748e-16	5.076	6.367	696055	NR_030351	Intergenic	MIR620	6.468	6.265	4.985	5.167
chr9:66455290-66455622	2.3	4.13	14.166	2.41211e-17	8.01337e-16	3.031	5.29	-1833	NR_121647	Intergenic	LINC01410	5.247	5.332	2.927	3.135
chr1:156829447-156829543	1.977	4.503	14.165	2.41765e-17	8.02759e-16	3.55	5.5	-783	NM_014215	promoter-TSS	INSRR	5.54	5.46	3.661	3.44
chr22:50638196-50638983	2.371	4.101	14.164	2.42277e-17	8.0404e-16	2.97	5.296	-818	NM_031454	promoter-TSS	SELENOO	5.391	5.201	3.049	2.89
chr19:42772207-42772728	1.358	5.46	14.164	2.42449e-17	8.04195e-16	4.795	6.146	-221	NM_001304815	promoter-TSS	CIC	6.122	6.169	4.881	4.708
chr5:153854015-153854054	2.881	3.693	14.161	2.44382e-17	8.10183e-16	2.339	5.142	3789	NM_004821	TTS	HAND1	5.193	5.091	2.084	2.594
chr5:170846942-170847338	2.278	4.121	14.16	2.44751e-17	8.10985e-16	3.034	5.271	473	NM_003862	5'UTR	FGF18	5.292	5.249	3.02	3.048
chr7:33102311-33102640	1.959	4.643	14.159	2.45421e-17	8.12783e-16	3.696	5.63	-67	NM_001002009	promoter-TSS	NT5C3A	5.534	5.725	3.52	3.871
chr16:57543268-57543763	-1.047	6.156	-14.156	2.47127e-17	8.18009e-16	6.684	5.64	-23131	NM_018110	Intergenic	DOK4	5.659	5.62	6.698	6.669
chr12:20521999-20522704	3.079	3.627	14.154	2.48276e-17	8.21385e-16	2.183	5.178	173	NM_000921	exon	PDE3A	5.299	5.056	2.438	1.928
chr22:42466833-42466982	2.707	3.788	14.154	2.48524e-17	8.2178e-16	2.51	5.152	-62	NM_000262	promoter-TSS	NAGA	5.096	5.209	2.345	2.674
chr11:58346224-58346730	2.799	3.673	14.152	2.49564e-17	8.2479e-16	2.356	5.084	-110	NR_024091	promoter-TSS	ZFP91-CNTF	5.121	5.047	2.438	2.274
chr1:155294515-155294567	3.589	3.377	14.149	2.50983e-17	8.29051e-16	1.719	5.18	355	NR_103478	promoter-TSS	RUSC1	5.277	5.082	1.446	1.992
chr16:1823945-1824190	3.653	3.269	14.149	2.51368e-17	8.29892e-16	1.587	5.105	839	NM_001257370	promoter-TSS	EME2	5.129	5.082	1.533	1.641
chr17:36715715-36715965	1.512	5.184	14.144	2.54211e-17	8.38844e-16	4.447	5.947	46343	NM_025248	exon	SRCIN1	5.983	5.91	4.539	4.355
chr14:31926081-31926698	2.548	3.868	14.143	2.54757e-17	8.40212e-16	2.66	5.152	290	NM_080664	intron	DTD2	5.121	5.184	2.646	2.674
chr22:30648464-30649789	-0.923	6.679	-14.143	2.55185e-17	8.41186e-16	7.144	6.223	-6287	NM_002309	Intergenic	LIF	6.285	6.16	7.225	7.063
chr12:125423708-125424318	2.022	4.432	14.14	2.56466e-17	8.44974e-16	3.458	5.452	23920	NR_049820	Intergenic	MIR5188	5.391	5.513	3.41	3.506
chr3:126731736-126731777	-2.252	4.357	-14.138	2.58208e-17	8.50273e-16	5.493	3.271	24320	NM_032242	intron	PLXNA1	3.395	3.146	5.549	5.437
chr15:83239770-83240670	2.319	4.175	14.136	2.59143e-17	8.52828e-16	3.066	5.344	353	NM_001079534	exon	CPEB1	5.425	5.264	3.241	2.89
chr16:69599146-69599889	2.693	3.744	14.136	2.59251e-17	8.52828e-16	2.474	5.101	253	NR_031719	promoter-TSS	MIR1538	5.129	5.073	2.438	2.51
chr15:91478787-91478937	3.212	3.438	14.132	2.61538e-17	8.59905e-16	1.944	5.056	647	NM_018671	exon	UNC45A	5.129	4.982	2.025	1.862
chr8:11306279-11306420	-1.649	5.098	-14.127	2.6464e-17	8.69657e-16	5.928	4.295	17926	NM_053279	intron	FAM167A	4.208	4.382	5.988	5.869
chr17:7738053-7738412	2.113	4.379	14.127	2.65127e-17	8.7036e-16	3.362	5.446	-5002	NM_001080424	Intergenic	KDM6B	5.432	5.46	3.562	3.163
chr10:54438320-54438798	1.757	4.771	14.127	2.65105e-17	8.7036e-16	3.918	5.658	92901	NM_000242	Intergenic	MBL2	5.636	5.68	4.001	3.836
chr2:16399587-16400309	-0.639	7.573	-14.126	2.65511e-17	8.7079e-16	7.893	7.257	209399	NR_126559	Intergenic	GACAT3	7.241	7.273	7.971	7.815
chr12:106980638-106981013	3.309	3.568	14.126	2.65624e-17	8.7079e-16	2.021	5.236	4141	NM_213594	intron	RFX4	5.17	5.302	2.482	1.559
chr16:67878477-67878612	2.786	3.712	14.126	2.65668e-17	8.7079e-16	2.399	5.117	-2274	NM_005796	TTS	NUTF2	5.186	5.047	2.524	2.274
chr15:78284014-78284415	-1.461	5.487	-14.124	2.66842e-17	8.74188e-16	6.224	4.77	2352	NR_026998	Intergenic	LOC91450	4.946	4.594	6.262	6.187
chr1:120190292-120190511	2.893	3.588	14.123	2.67778e-17	8.76804e-16	2.232	5.046	-12	NM_001080470	promoter-TSS	ZNF697	5.053	5.038	2.14	2.324
chr16:30960728-30961163	1.943	4.502	14.121	2.68593e-17	8.7902e-16	3.566	5.482	541	NM_152288	TTS	ORAI3	5.458	5.507	3.52	3.612
chr10:126711898-126712287	1.368	5.398	14.121	2.68859e-17	8.79442e-16	4.729	6.088	4360	NM_022802	intron	CTBP2	6.088	6.088	4.779	4.679
chr22:49061614-49062481	2.365	4.035	14.117	2.71592e-17	8.87926e-16	2.909	5.227	89930	NM_015381	intron	FAM19A5	5.27	5.184	2.895	2.923
chr17:8125977-8126616	2.827	3.663	14.116	2.71796e-17	8.88135e-16	2.333	5.088	1064	NR_026951	non-coding	LINC00324	5.018	5.159	2.392	2.274
chr1:156695154-156695411	2.682	3.84	14.115	2.7278e-17	8.90894e-16	2.57	5.191	2948	NM_001303095	intron	ISG20L2	5.292	5.091	2.721	2.42
chr10:5931170-5931356	3.383	3.369	14.113	2.74035e-17	8.94536e-16	1.803	5.07	-272	NM_001258452	promoter-TSS	FBXO18	5.113	5.028	1.614	1.992
chr10:102758808-102758843	2.667	3.82	14.111	2.75288e-17	8.98166e-16	2.558	5.163	1962	NM_032429	intron	LZTS2	5.262	5.065	2.606	2.51
chr2:232329183-232329497	2.852	3.659	14.109	2.76738e-17	9.02435e-16	2.317	5.098	-135	NM_005381	promoter-TSS	NCL	5.104	5.091	2.524	2.111
chr19:39340600-39340972	1.568	5.134	14.107	2.77897e-17	9.0575e-16	4.369	5.925	-169	NM_001533	promoter-TSS	HNRNPL	5.835	6.016	4.431	4.306
chr19:18846770-18846843	-1.677	5.068	-14.106	2.78419e-17	9.06989e-16	5.915	4.249	52382	NM_001098482	intron	CRTC1	4.383	4.115	5.961	5.869
chr17:8533671-8534508	2.149	4.281	14.104	2.79988e-17	9.11169e-16	3.249	5.367	-11	NM_001256012	promoter-TSS	MYH10	5.328	5.405	3.364	3.135
chr9:102582156-102582418	2.215	4.259	14.104	2.7993e-17	9.11169e-16	3.197	5.376	-116	NR_109802	promoter-TSS	LOC101928438	5.299	5.453	3.049	3.345
chr19:10514894-10515178	2.676	3.792	14.101	2.82172e-17	9.17808e-16	2.529	5.14	-765	NM_007065	promoter-TSS	CDC37	5.154	5.126	2.345	2.712
chr12:67662914-67663120	2.399	3.998	14.1	2.83027e-17	9.20118e-16	2.856	5.208	-44	NM_018448	promoter-TSS	CAND1	5.232	5.184	2.927	2.786
chr19:51870623-51871146	2.091	4.352	14.099	2.83366e-17	9.20753e-16	3.348	5.407	-1213	NM_001985	intron	ETFB	5.438	5.376	3.477	3.218
chr5:112419763-112420837	0.775	6.931	14.098	2.84062e-17	9.22544e-16	6.547	7.322	107893	NR_038352	intron	DCP2	7.315	7.328	6.646	6.448
chr4:131484476-131485042	2.274	4.12	14.092	2.87965e-17	9.34741e-16	3.034	5.267	-792126	NR_110753	Intergenic	LOC101927282	5.232	5.302	2.989	3.078
chr16:67281255-67281621	2.07	4.348	14.086	2.92457e-17	9.48358e-16	3.354	5.393	-13	NM_013241	promoter-TSS	FHOD1	5.445	5.34	3.364	3.345
chr22:21355712-21355789	2.577	3.859	14.086	2.92334e-17	9.48358e-16	2.639	5.158	-460	NR_027051	promoter-TSS	THAP7-AS1	5.224	5.091	2.566	2.712
chr12:6832930-6833546	2.686	3.908	14.085	2.93074e-17	9.49875e-16	2.634	5.26	88	NM_001164095	promoter-TSS	COPS7A	5.411	5.109	2.758	2.51
chr1:213031526-213031752	3.383	3.37	14.08	2.96494e-17	9.60473e-16	1.803	5.072	42	NM_014053	promoter-TSS	FLVCR1	5.018	5.126	1.614	1.992
chr11:67797860-67798187	2.882	3.689	14.078	2.98068e-17	9.65081e-16	2.333	5.14	-60	NM_002496	promoter-TSS	NDUFS8	5.27	5.01	2.392	2.274
chr14:94213950-94215171	-0.938	6.43	-14.076	2.99694e-17	9.68999e-16	6.902	5.967	40205	NM_178013	intron	PRIMA1	5.951	5.983	6.868	6.937
chr11:65819172-65819605	2.038	4.37	14.076	2.99647e-17	9.68999e-16	3.39	5.398	-427	NM_006842	promoter-TSS	SF3B2	5.37	5.426	3.387	3.393
chr6:52860428-52860496	3.035	3.759	14.076	2.99734e-17	9.68999e-16	2.328	5.29	-284	NM_001512	promoter-TSS	GSTA4	5.217	5.362	2.793	1.862
chr17:72978421-72978636	2.206	4.229	14.073	3.01422e-17	9.73563e-16	3.172	5.341	-5198	NM_014603	Intergenic	CDR2L	5.285	5.398	3.049	3.295
chr1:249132037-249132609	2.204	4.24	14.073	3.01461e-17	9.73563e-16	3.185	5.352	-54	NM_024836	promoter-TSS	ZNF672	5.292	5.412	3.049	3.321
chr14:105218978-105219566	1.573	5.086	14.073	3.01652e-17	9.73563e-16	4.319	5.88	-198	NM_006427	promoter-TSS	SIVA1	5.82	5.94	4.408	4.229
chr3:112280781-112281043	2.738	3.789	14.073	3.01757e-17	9.73563e-16	2.498	5.167	55	NM_017945	promoter-TSS	SLC35A5	5.217	5.117	2.246	2.75
chr12:6561227-6561263	2.718	3.727	14.071	3.03357e-17	9.78229e-16	2.445	5.097	68	NM_018009	promoter-TSS	TAPBPL	5.121	5.073	2.566	2.324
chr20:57425942-57426163	2.984	3.519	14.07	3.03884e-17	9.79433e-16	2.123	5.024	-95	NR_002785	promoter-TSS	GNAS-AS1	4.992	5.056	2.194	2.053
chr16:58549179-58549539	3.431	3.323	14.069	3.04676e-17	9.81492e-16	1.738	5.05	-24	NM_001160305	promoter-TSS	SETD6	5.062	5.038	1.614	1.862
chr15:77288694-77289682	-1.543	5.242	-14.068	3.05336e-17	9.8312e-16	6.02	4.489	1723	NM_003978	intron	PSTPIP1	4.383	4.594	5.98	6.059
chr16:87397600-87398275	1.335	5.507	14.067	3.06101e-17	9.85087e-16	4.854	6.178	19461	NM_024735	intron	FBXO31	6.252	6.105	4.831	4.878
chr17:38474332-38474608	1.045	6.09	14.066	3.06912e-17	9.87199e-16	5.576	6.615	-3	NM_001145301	promoter-TSS	RARA	6.656	6.575	5.543	5.609
chr8:79577682-79578405	2.864	3.678	14.063	3.09089e-17	9.93699e-16	2.33	5.121	-238	NM_016010	promoter-TSS	ZC2HC1A	5.018	5.225	2.194	2.466
chr12:58160353-58160601	2.123	4.284	14.062	3.09929e-17	9.95897e-16	3.265	5.355	499	NM_000785	intron	CYP27B1	5.321	5.39	3.34	3.191
chr16:81040067-81040625	2.748	3.829	14.06	3.11247e-17	9.99628e-16	2.529	5.214	156	NM_020188	5'UTR	CMC2	5.088	5.34	2.345	2.712
chr12:54673203-54673727	1.891	4.621	14.06	3.11474e-17	9.99852e-16	3.708	5.574	450	NM_012117	intron	CBX5	5.534	5.614	3.562	3.854
chr1:156867797-156868041	-1.325	5.578	-14.056	3.14653e-17	1.00955e-15	6.247	4.928	4396	NM_001080471	intron	PEAR1	4.992	4.864	6.259	6.234
chr8:67089524-67089941	2.478	3.911	14.055	3.15319e-17	1.01118e-15	2.735	5.16	1113	NM_000756	intron	CRH	5.137	5.184	2.684	2.786
chr7:75946764-75947714	1.632	5.039	14.053	3.16594e-17	1.01476e-15	4.246	5.86	15364	NM_001540	Intergenic	HSPB1	5.913	5.808	4.09	4.403
chr2:27485100-27485977	1.868	4.698	14.049	3.19893e-17	1.02481e-15	3.795	5.639	421	NM_003459	intron	SLC30A3	5.758	5.52	3.807	3.783
chr22:46393404-46393822	-1.227	5.782	-14.046	3.22225e-17	1.03177e-15	6.401	5.179	-8883	NR_027240	Intergenic	LOC730668	5.232	5.126	6.366	6.436
chr17:78933925-78933960	-1.748	4.875	-14.043	3.24216e-17	1.03762e-15	5.758	4.025	-31698	NM_024591	exon	CHMP6	4.061	3.989	5.747	5.768
chr14:105678697-105679630	-1.83	4.806	-14.043	3.24428e-17	1.03778e-15	5.73	3.916	-31504	NM_177533	intron	NUDT14	4.044	3.788	5.72	5.74
chr16:29826170-29826205	2.425	3.976	14.042	3.24842e-17	1.03858e-15	2.824	5.199	-1340	NM_024516	3'UTR	PAGR1	5.255	5.143	2.758	2.89
chr7:56118919-56119481	2.629	3.822	14.042	3.25293e-17	1.0395e-15	2.578	5.148	68	NM_004577	promoter-TSS	PSPH	5.071	5.225	2.482	2.674
chr17:1620433-1620582	2.231	4.171	14.041	3.26231e-17	1.04198e-15	3.106	5.295	691	NM_152348	promoter-TSS	WDR81	5.342	5.249	3.02	3.191
chr8:37655463-37655772	2.145	4.276	14.04	3.26761e-17	1.04315e-15	3.247	5.359	1217	NM_032777	intron	ADGRA2	5.349	5.369	3.387	3.107
chr11:2720481-2720835	2.837	3.665	14.04	3.27055e-17	1.04324e-15	2.33	5.097	570	NR_002728	non-coding	KCNQ1OT1	5.01	5.184	2.438	2.222
chr4:5892480-5892539	2.348	4.04	14.04	3.27118e-17	1.04324e-15	2.921	5.224	-557	NM_001288661	promoter-TSS	CRMP1	5.224	5.225	3.02	2.822
[truncated: 48,416 more rows]

## Sheet: H3K4me1 GSK-J4
region	logFC	AveExpr	t	P.Value	adj.P.Val	DMSO-H3K4me1.mean	GSKJ4-H3K4me1.mean	distance.to.TSS	refSeqID	annotation	gene	2216743_BE2C-GSKJ4-H3K4me1-1	2216744_BE2C-GSKJ4-H3K4me1-2	2216739_BE2C-DMSO-H3K4me1-1	2216740_BE2C-DMSO-H3K4me1-2
chr2:16515523-16517113	0.807	11.05	75.258	1.38785e-36	6.80933e-32	10.646	11.454	325769	NR_126559	Intergenic	GACAT3	11.455	11.454	10.671	10.622
chr2:16507404-16507893	1.079	10.09	49.867	4.19156e-31	1.02827e-26	9.552	10.632	317100	NR_126559	Intergenic	GACAT3	10.642	10.622	9.584	9.519
chr2:16505851-16507285	0.872	11.327	47.902	1.4303e-30	2.3392e-26	10.889	11.767	316019	NR_126559	Intergenic	GACAT3	11.798	11.736	10.948	10.829
chr2:16500805-16501400	0.774	10.015	37.36	2.73191e-27	3.35096e-23	9.629	10.403	310554	NR_126559	Intergenic	GACAT3	10.408	10.398	9.633	9.625
chr2:16508056-16508335	1.521	9.316	36.641	4.92052e-27	4.82841e-23	8.556	10.081	317647	NR_126559	Intergenic	GACAT3	10.107	10.055	8.668	8.445
chr2:16382730-16383550	-0.353	11.098	-35.124	1.76461e-26	1.44298e-22	11.275	10.923	192591	NR_126559	Intergenic	GACAT3	10.928	10.918	11.284	11.266
chr2:16233496-16235301	0.447	11.019	31.335	5.47507e-25	3.83756e-21	10.794	11.245	43850	NR_126559	Intergenic	GACAT3	11.251	11.239	10.839	10.75
chr2:16366339-16367631	-0.564	10.313	-31.176	6.379e-25	3.91224e-21	10.596	10.032	176436	NR_126559	Intergenic	GACAT3	10.02	10.044	10.599	10.593
chr2:16499794-16500619	0.859	9.884	30.691	1.02009e-24	5.56105e-21	9.454	10.316	309658	NR_126559	Intergenic	GACAT3	10.364	10.268	9.487	9.421
chr2:16189986-16191267	0.514	10.201	25.165	3.74539e-22	1.83764e-18	9.944	10.46	78	NR_126559	promoter-TSS	GACAT3	10.444	10.475	9.98	9.908
chr2:16594330-16595162	1.13	8.657	24.345	9.9512e-22	4.4386e-18	8.099	9.223	252388	NM_030797	Intergenic	FAM49A	9.214	9.231	8.034	8.164
chr2:16511579-16511722	0.935	8.755	21.58	3.37975e-20	1.38187e-16	8.29	9.225	321102	NR_126559	Intergenic	GACAT3	9.259	9.191	8.317	8.263
chr2:16574829-16575973	0.278	10.53	19.56	5.75905e-19	2.17355e-15	10.392	10.67	271733	NM_030797	Intergenic	FAM49A	10.676	10.664	10.395	10.389
chr2:16216697-16218895	0.274	10.594	16.976	3.20102e-17	1.12182e-13	10.457	10.732	27247	NR_126559	intron	GACAT3	10.711	10.754	10.485	10.429
chr2:16511988-16512097	0.833	8.385	16.02	1.60912e-16	5.26331e-13	7.972	8.805	321494	NR_126559	Intergenic	GACAT3	8.837	8.773	8.034	7.909
chr7:128467229-128467913	2.559	5.539	15.034	9.21767e-16	2.8266e-12	4.322	6.832	-2912	NM_001458	Intergenic	FLNC	6.892	6.772	4.474	4.17
chr5:131795039-131795548	2.926	5.146	14.334	3.36295e-15	9.70586e-12	3.783	6.617	31171	NM_002198	intron	IRF1	6.68	6.555	3.576	3.99
chr2:16499415-16499625	0.814	8.067	14.164	4.63855e-15	1.26437e-11	7.665	8.477	308971	NR_126559	Intergenic	GACAT3	8.517	8.437	7.67	7.661
chr20:25218071-25218759	2.491	5.47	14.125	4.99825e-15	1.29071e-11	4.287	6.732	-10291	NM_002862	Intergenic	PYGB	6.76	6.703	4.536	4.037
chr2:16593231-16593358	1.709	6.328	13.821	8.95728e-15	2.14183e-11	5.499	7.194	253839	NM_030797	Intergenic	FAM49A	7.171	7.217	5.691	5.308
chr1:155953249-155953878	2.642	5.252	13.809	9.16731e-15	2.14183e-11	4.008	6.589	-5228	NM_001162384	Intergenic	ARHGEF2	6.633	6.545	4.232	3.785
chr2:16505702-16505737	0.818	8.171	13.74	1.04739e-14	2.33587e-11	7.765	8.585	315171	NR_126559	Intergenic	GACAT3	8.626	8.544	7.862	7.669
chr2:16265255-16266357	-0.381	9.587	-13.035	4.23437e-14	9.03283e-11	9.778	9.399	75257	NR_126559	Intergenic	GACAT3	9.424	9.375	9.805	9.751
chr2:16383913-16383949	-0.554	8.935	-12.979	4.7431e-14	9.69647e-11	9.213	8.663	193382	NR_126559	Intergenic	GACAT3	8.659	8.667	9.265	9.161
chr2:16177703-16178856	0.64	8.609	12.873	5.88318e-14	1.15461e-10	8.291	8.934	-12269	NR_126559	Intergenic	GACAT3	8.929	8.938	8.387	8.195
chr2:16378661-16379425	-0.174	11.851	-12.489	1.29342e-13	2.44078e-10	11.938	11.764	188494	NR_126559	Intergenic	GACAT3	11.773	11.755	11.98	11.896
chr22:50983931-50984282	2.487	4.939	12.32	1.84166e-13	3.34664e-10	3.79	6.199	-2355	NM_138433	Intergenic	KLHDC7B	6.183	6.215	3.796	3.785
chr2:16593494-16593663	1.425	6.405	12.276	2.02094e-13	3.54127e-10	5.715	7.127	253555	NM_030797	Intergenic	FAM49A	7.216	7.039	5.796	5.633
chr22:50984518-50984657	2.722	4.738	12.193	2.40555e-13	4.06986e-10	3.498	6.114	-1874	NM_138433	Intergenic	KLHDC7B	6.089	6.139	3.386	3.609
chr6:43766466-43766778	1.74	5.803	12.041	3.32334e-13	5.25213e-10	4.971	6.687	26900	NM_001287044	Intergenic	VEGFA	6.743	6.631	5.108	4.835
chr1:109782067-109782937	1.768	5.895	12.027	3.42549e-13	5.25213e-10	5.051	6.79	-10139	NM_001408	Intergenic	CELSR2	6.939	6.64	4.957	5.145
chr2:16360883-16362145	0.342	10	12.036	3.35932e-13	5.25213e-10	9.828	10.175	170965	NR_126559	Intergenic	GACAT3	10.221	10.129	9.891	9.765
chr3:123372103-123372299	2.04	5.344	11.713	6.71922e-13	9.99006e-10	4.383	6.383	-32671	NM_053032	intron	MYLK	6.398	6.367	4.596	4.17
chr11:72482598-72483027	1.207	6.559	11.416	1.28806e-12	1.85874e-09	5.974	7.172	-11762	NR_039841	intron	MIR4692	7.158	7.185	6.063	5.885
chr2:16378019-16378543	-0.135	10.796	-11.396	1.34579e-12	1.88656e-09	10.864	10.729	187732	NR_126559	Intergenic	GACAT3	10.736	10.722	10.862	10.865
chr17:79099934-79100747	1.247	6.462	11.363	1.44554e-12	1.97011e-09	5.859	7.097	-592	NR_029897	promoter-TSS	MIR338	7.105	7.088	5.953	5.764
chr2:16594061-16594223	1.107	6.75	11.292	1.69418e-12	2.24657e-09	6.216	7.309	252992	NM_030797	Intergenic	FAM49A	7.29	7.329	6.135	6.296
chr3:123371798-123371884	2.085	5.08	11.158	2.2832e-12	2.94798e-09	4.111	6.141	-32311	NM_053032	intron	MYLK	6.143	6.139	4.232	3.99
chr3:123371632-123371693	1.93	5.347	11.129	2.43657e-12	3.06533e-09	4.438	6.33	-32133	NM_053032	intron	MYLK	6.409	6.252	4.625	4.252
chr3:126720350-126721342	0.674	7.938	11.091	2.65264e-12	3.25373e-09	7.608	8.278	13409	NM_032242	intron	PLXNA1	8.32	8.236	7.577	7.639
chr3:123371362-123371519	1.888	5.29	10.718	6.17575e-12	7.39042e-09	4.404	6.254	-31911	NM_053032	intron	MYLK	6.33	6.178	4.596	4.211
chr13:114540561-114541483	0.731	7.721	10.631	7.53407e-12	8.80123e-09	7.362	8.093	22439	NR_044995	intron	GAS6-AS1	8.149	8.037	7.433	7.291
chr2:16503355-16503696	0.37	9.467	10.62	7.73546e-12	8.82634e-09	9.282	9.656	312977	NR_126559	Intergenic	GACAT3	9.659	9.652	9.362	9.201
chr12:133077322-133077491	1.313	6.055	10.465	1.10799e-11	1.23551e-08	5.428	6.722	10250	NM_001142641	intron	FBRSL1	6.689	6.755	5.404	5.453
chr2:16125722-16125758	0.493	8.912	10.45	1.14686e-11	1.25044e-08	8.665	9.163	-43895	NR_026766	Intergenic	NA	9.141	9.185	8.777	8.554
chr22:20258445-20258594	1.558	5.619	10.372	1.37352e-11	1.46501e-08	4.886	6.41	-2704	NM_023004	Intergenic	RTN4R	6.442	6.379	4.762	5.01
chr2:16503811-16504100	0.347	9.452	10.33	1.51523e-11	1.58177e-08	9.279	9.629	313407	NR_126559	Intergenic	GACAT3	9.624	9.634	9.348	9.209
chr9:139118097-139118353	1.891	5.092	10.29	1.66526e-11	1.70217e-08	4.22	6.053	19462	NM_181701	intron	QSOX2	6.047	6.059	4.073	4.367
chr11:119649667-119650541	-0.928	7.035	-10.228	1.92604e-11	1.92855e-08	7.505	6.585	49811	NR_120587	Intergenic	LOC102724301	6.595	6.574	7.555	7.456
chr2:16505427-16505463	0.74	7.542	10.181	2.15066e-11	2.1104e-08	7.178	7.918	314896	NR_126559	Intergenic	GACAT3	7.901	7.935	7.264	7.093
chr2:16498883-16498951	0.781	7.305	10.142	2.35933e-11	2.26977e-08	6.925	7.701	308368	NR_126559	Intergenic	GACAT3	7.677	7.726	6.934	6.916
chr12:133077141-133077201	1.573	5.548	9.98	3.47021e-11	3.27428e-08	4.806	6.351	10014	NM_001142641	intron	FBRSL1	6.474	6.227	4.887	4.724
chr1:204892346-204892811	2.559	4.289	9.943	3.78648e-11	3.50528e-08	3.157	5.597	-20775	NM_001160331	intron	NFASC	5.602	5.591	3.317	2.997
chr2:16191373-16191509	0.564	8.144	9.92	3.9988e-11	3.63328e-08	7.865	8.431	892	NR_126559	intron	GACAT3	8.46	8.402	7.93	7.801
chr2:16221668-16221736	1.229	6.116	9.857	4.65674e-11	4.15415e-08	5.529	6.743	31153	NR_126559	intron	GACAT3	6.689	6.797	5.621	5.436
chr1:110772179-110772793	1.606	5.334	9.833	4.93284e-11	4.32187e-08	4.585	6.154	19150	NM_001039574	intron	KCNC4	6.117	6.19	4.596	4.573
chr12:133076723-133076811	1.831	5.216	9.816	5.14027e-11	4.4246e-08	4.359	6.155	9610	NM_001142641	intron	FBRSL1	6.17	6.139	4.681	4.037
chr6:44019398-44019588	1.329	5.807	9.747	6.07443e-11	5.13855e-08	5.177	6.485	22896	NR_125864	intron	LOC101929705	6.484	6.485	5.188	5.166
chr20:352534-352738	1.966	4.833	9.734	6.26799e-11	5.21242e-08	3.939	5.835	-8637	NM_021158	Intergenic	TRIB3	5.801	5.868	3.796	4.083
chr6:44018831-44019269	1.227	6.051	9.678	7.17918e-11	5.87065e-08	5.464	6.678	23339	NR_125864	intron	LOC101929705	6.725	6.631	5.547	5.382
chr6:43765878-43766112	2.194	4.566	9.668	7.35101e-11	5.91263e-08	3.577	5.689	26273	NM_001287044	Intergenic	VEGFA	5.749	5.629	3.744	3.409
chr20:48470253-48470638	1.5	5.499	9.635	7.96081e-11	6.24435e-08	4.793	6.266	41196	NR_048538	intron	SLC9A8	6.341	6.19	4.863	4.724
chr6:43635953-43636483	1.385	5.764	9.629	8.077e-11	6.24435e-08	5.106	6.473	19331	NM_001193343	intron	MRPS18A	6.556	6.39	5.226	4.986
chr17:79068805-79069165	0.841	6.979	9.626	8.14525e-11	6.24435e-08	6.572	7.406	30188	NR_030394	intron	MIR657	7.422	7.391	6.575	6.569
chr6:43766249-43766285	2.161	4.53	9.592	8.8436e-11	6.61224e-08	3.561	5.635	26545	NM_001287044	Intergenic	VEGFA	5.678	5.591	3.576	3.545
chr1:228337131-228337931	0.688	7.47	9.589	8.89466e-11	6.61224e-08	7.136	7.819	116	NM_020435	TTS	GJC2	7.833	7.806	7.129	7.143
chr2:16513891-16513927	0.996	6.618	9.561	9.52581e-11	6.77414e-08	6.136	7.127	323360	NR_126559	Intergenic	GACAT3	7.145	7.108	6.251	6.02
chr10:126790859-126791280	1.762	5.178	9.561	9.52306e-11	6.77414e-08	4.359	6.078	56314	NM_001290215	intron	CTBP2	5.929	6.227	4.506	4.211
chr5:131793305-131793377	2.906	4.097	9.561	9.52665e-11	6.77414e-08	2.832	5.588	33124	NM_002198	intron	IRF1	5.622	5.553	3.244	2.42
chr2:16126293-16126334	0.575	8.34	9.534	1.01708e-10	7.12887e-08	8.053	8.634	-44469	NR_026766	Intergenic	NA	8.659	8.609	8.192	7.915
chr1:160332359-160332555	2.125	4.753	9.516	1.06273e-10	7.2419e-08	3.782	5.843	-4404	NM_005598	Intergenic	NHLH1	5.866	5.82	4.155	3.409
chr17:72830108-72830472	1.441	5.627	9.519	1.05655e-10	7.2419e-08	4.948	6.362	25717	NM_000835	intron	GRIN2C	6.484	6.24	4.91	4.986
chr2:241397665-241397875	1.151	6.385	9.493	1.12552e-10	7.56471e-08	5.828	6.973	-1653	NR_024014	intron	PP14571	7.07	6.877	6.009	5.648
chr8:134387401-134387989	2.056	4.632	9.483	1.15439e-10	7.65391e-08	3.708	5.681	-78148	NM_001258432	Intergenic	NDRG1	5.696	5.666	3.576	3.839
chr2:241398769-241399245	0.65	7.649	9.456	1.23107e-10	8.0535e-08	7.331	7.981	-2890	NR_024014	intron	PP14571	7.996	7.965	7.4	7.261
chr2:241398335-241398621	0.924	6.766	9.441	1.27866e-10	8.25474e-08	6.32	7.235	-2361	NR_024014	exon	PP14571	7.29	7.179	6.242	6.399
chr2:16593844-16593939	1.142	6.141	9.435	1.29812e-10	8.27154e-08	5.598	6.723	253242	NM_030797	Intergenic	FAM49A	6.751	6.694	5.547	5.648
chr19:1231637-1232261	1.459	5.506	9.356	1.57659e-10	9.91714e-08	4.822	6.252	6041	NM_152769	intron	CBARP	6.353	6.152	4.863	4.78
chr2:71786379-71786435	2.544	4.102	9.337	1.65188e-10	1.02592e-07	2.998	5.402	92575	NM_001130987	intron	DYSF	5.395	5.409	3	2.997
chr2:16122029-16123232	0.17	10.682	9.31	1.76469e-10	1.08228e-07	10.596	10.77	-40786	NR_026766	Intergenic	NA	10.778	10.762	10.644	10.548
chr13:114541668-114541927	0.967	6.714	9.263	1.98618e-10	1.20309e-07	6.245	7.209	23215	NR_044995	intron	GAS6-AS1	7.158	7.259	6.401	6.089
chr2:15870717-15871075	1.781	4.891	9.24	2.10001e-10	1.25652e-07	4.079	5.802	39990	NR_110201	Intergenic	LOC101926966	5.784	5.82	4.03	4.127
chr19:10801194-10801320	2.278	4.33	9.218	2.21692e-10	1.31049e-07	3.327	5.493	-10855	NM_031209	3'UTR	QTRT1	5.395	5.591	3.244	3.409
chr2:240186267-240186576	1.473	5.374	9.212	2.24949e-10	1.31391e-07	4.687	6.127	-40735	NR_036229	intron	MIR4269	6.089	6.165	4.709	4.665
chr22:20257849-20258238	1.212	5.887	9.175	2.47142e-10	1.42656e-07	5.313	6.505	-2228	NM_023004	Intergenic	RTN4R	6.526	6.485	5.3	5.327
chr19:5048410-5048608	1.341	5.661	9.111	2.89751e-10	1.65306e-07	5.027	6.349	79385	NM_015015	intron	KDM4B	6.376	6.322	5.168	4.887
chr2:16593016-16593074	1.475	5.515	9.087	3.07964e-10	1.70947e-07	4.819	6.272	254089	NM_030797	Intergenic	FAM49A	6.318	6.227	5.066	4.573
chr16:1174752-1175367	1.038	6.27	9.079	3.13575e-10	1.70947e-07	5.774	6.8	-28181	NM_001005407	Intergenic	CACNA1H	6.794	6.805	5.784	5.764
chr2:16517282-16517317	0.607	7.671	9.08	3.13079e-10	1.70947e-07	7.376	7.979	326751	NR_126559	Intergenic	GACAT3	8.011	7.947	7.349	7.403
chr19:1232375-1232650	1.371	5.529	9.084	3.10178e-10	1.70947e-07	4.888	6.23	5477	NM_152769	intron	CBARP	6.27	6.19	4.863	4.913
chr7:44297230-44297720	1.435	5.398	9.008	3.75266e-10	2.0233e-07	4.73	6.132	56897	NM_006555	intron	YKT6	6.061	6.203	4.736	4.724
chr20:25290408-25290912	1.287	5.765	8.966	4.16761e-10	2.2226e-07	5.155	6.425	61954	NM_002862	intron	PYGB	6.495	6.356	5.3	5.01
chr12:57846790-57846944	2.302	4.259	8.948	4.36541e-10	2.30306e-07	3.247	5.44	-2229	NM_031479	Intergenic	INHBE	5.583	5.297	3.317	3.176
chr19:18615372-18615436	2.245	4.268	8.917	4.71788e-10	2.46253e-07	3.281	5.42	17533	NM_006532	intron	ELL	5.327	5.513	3.386	3.176
chr2:16153310-16153623	0.892	6.706	8.897	4.96426e-10	2.56386e-07	6.274	7.162	-37082	NR_126559	Intergenic	GACAT3	7.158	7.166	6.384	6.165
chr22:46748658-46749304	1.01	6.49	8.853	5.55002e-10	2.83652e-07	6.002	7.008	17683	NM_018006	intron	TRMU	6.969	7.046	6.185	5.819
chr19:2198450-2199033	1.411	5.426	8.831	5.86186e-10	2.96501e-07	4.771	6.145	34594	NM_032482	intron	DOT1L	6.075	6.215	4.654	4.887
chr3:123372440-123372503	1.789	4.725	8.762	6.979e-10	3.49406e-07	3.918	5.643	-32942	NM_053032	intron	MYLK	5.602	5.684	3.894	3.941
chr9:95967137-95967759	0.84	6.923	8.757	7.07337e-10	3.50554e-07	6.518	7.35	20236	NM_006648	intron	WNK2	7.465	7.235	6.459	6.577
chr22:18955275-18955448	1.688	4.905	8.744	7.3084e-10	3.55029e-07	4.139	5.768	-2649	NR_110533	Intergenic	DGCR5	5.766	5.77	3.986	4.291
chr2:16404492-16405476	0.106	11.017	8.746	7.27053e-10	3.55029e-07	10.963	11.072	214435	NR_126559	Intergenic	GACAT3	11.09	11.054	10.986	10.941
chr9:139588189-139588488	2.064	4.474	8.724	7.69837e-10	3.70307e-07	3.552	5.537	-6428	NM_001012727	Intergenic	AGPAT2	5.503	5.572	3.846	3.258
chr2:16125937-16126023	0.491	8.781	8.708	8.01723e-10	3.819e-07	8.535	9.032	-44135	NR_026766	Intergenic	NA	9.024	9.041	8.694	8.375
chr2:16221384-16221452	1.065	6.193	8.702	8.13199e-10	3.83642e-07	5.683	6.739	30869	NR_126559	intron	GACAT3	6.811	6.667	5.796	5.57
chr12:57608256-57608365	1.58	5.054	8.697	8.23654e-10	3.84874e-07	4.327	5.867	-2267	NM_007224	Intergenic	NXPH4	5.914	5.82	4.442	4.211
chr3:195920562-195921054	1.29	5.604	8.692	8.34749e-10	3.86378e-07	4.997	6.266	17492	NM_001039617	Intergenic	ZDHHC19	6.233	6.299	5.108	4.887
chr17:79772837-79773423	1.264	5.762	8.659	9.07623e-10	4.16183e-07	5.164	6.41	11122	NM_000160	Intergenic	GCGR	6.556	6.264	5.226	5.102
chr7:1040442-1040951	1.183	5.893	8.641	9.52414e-10	4.32678e-07	5.336	6.495	17862	NM_017781	intron	CYP2W1	6.505	6.485	5.168	5.505
chr16:85347229-85347631	0.852	7.064	8.637	9.6144e-10	4.32771e-07	6.653	7.494	-7499	NR_049816	Intergenic	MIR5093	7.596	7.391	6.475	6.832
chr11:45680073-45680440	1.711	4.936	8.623	9.95515e-10	4.44036e-07	4.15	5.817	6949	NM_003654	intron	CHST1	5.882	5.753	4.409	3.891
chr12:110062486-110063193	1.138	5.896	8.602	1.0506e-09	4.64384e-07	5.357	6.479	51340	NM_000431	Intergenic	MVK	6.536	6.422	5.387	5.327
chr2:232229481-232229968	-1.117	6.129	-8.579	1.11678e-09	4.849e-07	6.697	5.597	2306	NR_039937	intron	MIR4777	5.602	5.591	6.794	6.601
chr15:41061346-41061879	0.733	7.229	8.581	1.11046e-09	4.849e-07	6.871	7.605	-546	NM_001130448	promoter-TSS	C15orf62	7.587	7.623	7.007	6.735
chr2:71786904-71787262	1.365	5.46	8.573	1.13137e-09	4.86925e-07	4.825	6.157	93251	NM_001130987	intron	DYSF	6.27	6.045	4.736	4.913
chr5:175270019-175270355	2.669	3.878	8.557	1.18082e-09	5.03789e-07	2.745	5.246	-28314	NM_001008220	intron	CPLX2	5.127	5.365	2.812	2.679
chr16:2132282-2132317	1.98	4.431	8.541	1.23016e-09	5.20313e-07	3.558	5.444	7985	NR_030646	intron	MIR1225	5.417	5.472	3.386	3.729
chr12:133076428-133076544	1.868	4.796	8.53	1.26513e-09	5.30531e-07	3.943	5.76	9329	NM_001142641	intron	FBRSL1	5.732	5.787	4.341	3.545
chr17:37364355-37365062	1.214	5.685	8.522	1.29289e-09	5.3758e-07	5.115	6.308	8173	NM_000981	Intergenic	RPL19	6.364	6.252	5.128	5.102
chr6:43636956-43637051	1.634	5.041	8.494	1.38745e-09	5.67282e-07	4.293	5.876	18545	NM_001193343	intron	MRPS18A	6.033	5.719	4.114	4.473
chr2:241397019-241397165	1.33	5.71	8.496	1.38118e-09	5.67282e-07	5.081	6.392	-975	NR_024014	promoter-TSS	PP14571	6.605	6.178	5.128	5.034
chr2:16165764-16166376	0.587	7.68	8.488	1.411e-09	5.70388e-07	7.393	7.979	-24479	NR_126559	Intergenic	GACAT3	7.932	8.026	7.465	7.32
chr14:99991343-99991523	1.12	5.913	8.486	1.4183e-09	5.70388e-07	5.386	6.484	43694	NM_001099402	intron	CCNK	6.515	6.454	5.3	5.471
chr16:87879846-87879881	1.819	4.639	8.428	1.64663e-09	6.5448e-07	3.82	5.577	-11598	NR_106833	intron	MIR6775	5.543	5.61	4.03	3.609
chr5:172746930-172746987	2.042	4.366	8.426	1.65407e-09	6.5448e-07	3.466	5.414	9547	NM_003714	intron	STC2	5.255	5.572	3.452	3.479
chr19:10800873-10801077	1.991	4.364	8.415	1.70175e-09	6.57437e-07	3.484	5.391	-11137	NM_031209	3'UTR	QTRT1	5.373	5.409	3.634	3.335
chr2:16264985-16265103	-0.771	7.165	-8.42	1.68054e-09	6.57437e-07	7.555	6.793	74495	NR_126559	Intergenic	GACAT3	6.892	6.694	7.646	7.464
chr2:16123646-16125614	0.127	11.711	8.418	1.69165e-09	6.57437e-07	11.645	11.778	-42785	NR_026766	Intergenic	NA	11.787	11.769	11.693	11.596
chr9:135043513-135044124	1.184	5.701	8.407	1.73937e-09	6.66721e-07	5.145	6.309	6485	NM_032536	intron	NTNG2	6.306	6.311	5.188	5.102
chr16:2260349-2260582	1.046	6.053	8.403	1.75863e-09	6.6888e-07	5.556	6.589	603	NM_182563	intron	BRICD5	6.633	6.545	5.592	5.521
chr3:123420648-123420890	2.542	3.904	8.397	1.78539e-09	6.73833e-07	2.82	5.215	12278	NR_046629	intron	MYLK-AS2	5.255	5.175	3.086	2.555
chr4:129522590-129522846	2.542	4.154	8.388	1.8254e-09	6.78497e-07	3.045	5.454	173547	NR_125882	Intergenic	LOC100507487	5.784	5.123	3	3.09
chr1:151284165-151284335	2.454	4.104	8.39	1.81779e-09	6.78497e-07	3.042	5.36	15883	NM_002651	intron	PI4KB	5.622	5.097	2.909	3.176
chr9:139082404-139082491	2.707	3.912	8.34	2.06881e-09	7.6319e-07	2.757	5.312	12556	NM_014564	Intergenic	LHX3	5.303	5.32	3.244	2.27
chr2:241397482-241397555	1.254	5.825	8.313	2.22116e-09	8.13276e-07	5.228	6.47	-1402	NR_024014	intron	PP14571	6.595	6.345	5.469	4.986
chr13:113610922-113611297	2.095	4.218	8.268	2.49435e-09	9.06539e-07	3.303	5.3	11842	NR_034002	Intergenic	MCF2L-AS1	5.279	5.32	3.515	3.09
chr2:16496996-16497032	0.893	6.491	8.243	2.66345e-09	9.60879e-07	6.062	6.948	306465	NR_126559	Intergenic	GACAT3	7.035	6.861	6.105	6.02
chr12:133199344-133199436	1.407	5.218	8.232	2.74481e-09	9.83001e-07	4.568	5.941	4024	NM_016318	TTS	P2RX2	6.047	5.836	4.596	4.54
chr16:833400-833585	1.507	5.022	8.215	2.86619e-09	1.01903e-06	4.333	5.797	4890	NM_058192	Intergenic	RPUSD1	5.696	5.899	4.375	4.291
chr20:352189-352324	2.333	4.01	8.212	2.8913e-09	1.02057e-06	3.021	5.201	-9016	NM_021158	Intergenic	TRIB3	5.153	5.249	2.707	3.335
chr2:217639393-217640172	0.987	6.158	8.207	2.92755e-09	1.02598e-06	5.688	6.665	-79511	NM_000599	Intergenic	IGFBP5	6.698	6.631	5.758	5.617
chr14:106323376-106323702	-1.118	6.068	-8.196	3.0131e-09	1.04847e-06	6.637	5.537	805	NR_039730	TTS	MIR4507	5.602	5.472	6.762	6.512
chr19:18615082-18615146	2.306	4.095	8.169	3.23655e-09	1.1183e-06	3.097	5.287	17823	NM_006532	intron	ELL	5.255	5.32	3.515	2.679
chr22:18916651-18916726	1.75	4.614	8.16	3.31327e-09	1.1368e-06	3.828	5.518	7275	NM_001195226	intron	PRODH	5.563	5.472	3.986	3.67
chr2:217656836-217657415	0.872	6.464	8.125	3.62558e-09	1.23532e-06	6.047	6.91	67656	NM_003284	Intergenic	TNP1	6.852	6.968	6.074	6.02
chr11:72482418-72482495	1.761	4.548	8.11	3.77917e-09	1.27877e-06	3.764	5.455	-12118	NR_039841	intron	MIR4692	5.523	5.387	3.744	3.785
chr2:16515378-16515414	0.827	6.624	8.094	3.93869e-09	1.32362e-06	6.226	7.047	324847	NR_126559	Intergenic	GACAT3	7.098	6.997	6.297	6.154
chr9:139588607-139588643	1.919	4.519	8.071	4.17822e-09	1.38514e-06	3.66	5.51	-6714	NM_001012727	Intergenic	AGPAT2	5.373	5.647	3.986	3.335
chr9:136927202-136927633	1.93	4.769	8.073	4.15903e-09	1.38514e-06	3.889	5.767	5723	NM_007371	intron	BRD3	5.85	5.684	4.442	3.335
chr7:1508472-1509080	0.916	6.358	8.04	4.5356e-09	1.45447e-06	5.918	6.828	-9667	NM_182924	Intergenic	MICALL2	6.868	6.789	6.031	5.806
chr1:160332063-160332214	2.17	4.184	8.042	4.51062e-09	1.45447e-06	3.237	5.307	-4722	NM_005598	Intergenic	NHLH1	5.439	5.175	3.576	2.899
chr12:57626976-57627055	1.753	4.791	8.049	4.4381e-09	1.45447e-06	3.992	5.697	2867	NR_048562	non-coding	SHMT2	5.766	5.629	4.375	3.609
chr11:117699459-117699793	1.227	5.669	8.045	4.481e-09	1.45447e-06	5.089	6.301	-819	NM_021603	promoter-TSS	FXYD2	6.246	6.356	5.318	4.861
chr2:217529002-217529865	0.947	6.443	8.041	4.52866e-09	1.45447e-06	5.986	6.931	5093	NM_001313990	TTS	IGFBP2	6.9	6.961	6.194	5.778
chr2:240186687-240186797	1.367	5.165	7.961	5.59872e-09	1.78374e-06	4.538	5.867	-40415	NR_036229	intron	MIR4269	5.898	5.836	4.442	4.635
chr2:16517967-16518008	0.731	6.905	7.945	5.83603e-09	1.84735e-06	6.552	7.28	327439	NR_126559	Intergenic	GACAT3	7.325	7.235	6.626	6.478
chr11:120418643-120418919	0.863	6.453	7.934	6.00426e-09	1.88842e-06	6.04	6.896	-16364	NM_001282470	intron	GRIK4	6.962	6.83	6.094	5.985
chr16:87868215-87868508	0.808	6.608	7.929	6.08778e-09	1.90249e-06	6.22	7.022	-96	NR_106833	promoter-TSS	MIR6775	7.013	7.032	6.297	6.144
chr22:23455064-23455560	0.888	6.729	7.907	6.44538e-09	1.98891e-06	6.297	7.185	28929	NM_014433	intron	RSPH14	7.111	7.259	6.529	6.066
chr7:141160679-141160869	2.204	3.981	7.909	6.41122e-09	1.98891e-06	3.042	5.117	-90304	NM_018238	intron	AGK	4.986	5.249	3.086	2.997
chr4:1037496-1037759	2.179	4.097	7.895	6.65651e-09	2.04122e-06	3.154	5.226	31376	NM_021923	Intergenic	FGFRL1	5.303	5.149	3.515	2.793
chr17:78865949-78866263	1.197	5.478	7.879	6.96043e-09	2.12116e-06	4.922	6.095	-86674	NR_110852	intron	LOC101928855	6.103	6.086	4.957	4.887
chr2:71786036-71786097	2.578	3.764	7.862	7.2702e-09	2.20188e-06	2.684	5.093	92235	NM_001130987	intron	DYSF	5.23	4.956	2.812	2.555
chr2:241397278-241397313	1.336	5.55	7.832	7.87057e-09	2.36909e-06	4.925	6.235	-1179	NR_024014	intron	PP14571	6.495	5.974	4.863	4.986
chr15:78505051-78505173	1.913	4.225	7.82	8.14191e-09	2.43582e-06	3.393	5.215	21937	NM_001199377	intron	ACSBG1	5.255	5.175	3.452	3.335
chr5:757927-758000	1.809	4.354	7.814	8.27454e-09	2.4605e-06	3.562	5.288	-64454	NM_007030	Intergenic	TPPP	5.303	5.273	3.515	3.609
chr13:113858463-113858691	1.391	5.12	7.808	8.40292e-09	2.48362e-06	4.482	5.838	-3930	NM_001278513	intron	CUL4A	5.732	5.944	4.596	4.367
chr12:133070498-133070559	1.748	4.477	7.8	8.58767e-09	2.52303e-06	3.708	5.377	3372	NM_001142641	intron	FBRSL1	5.303	5.452	3.576	3.839
chr5:671497-671729	1.08	5.836	7.796	8.67476e-09	2.53344e-06	5.325	6.393	21897	NM_007030	intron	TPPP	6.376	6.411	5.485	5.166
chr1:31360986-31361446	1.465	4.939	7.793	8.74322e-09	2.53833e-06	4.272	5.696	20264	NM_014654	intron	SDC3	5.622	5.77	4.375	4.17
chr1:1172867-1173097	1.215	5.399	7.786	8.90352e-09	2.56966e-06	4.837	6.025	5353	NM_080605	Intergenic	B3GALT6	6.047	6.003	4.813	4.861
chr3:126710758-126710794	1.64	4.866	7.771	9.26374e-09	2.65799e-06	4.117	5.716	3339	NM_032242	intron	PLXNA1	5.714	5.719	4.506	3.729
chr17:79071319-79071444	1.09	5.794	7.748	9.86613e-09	2.81437e-06	5.282	6.354	27791	NR_030394	intron	MIR657	6.233	6.475	5.335	5.229
chr1:110668530-110668865	2.667	3.813	7.743	9.99243e-09	2.83392e-06	2.694	5.178	13636	NM_203412	Intergenic	UBL4B	5.461	4.895	2.595	2.793
chr11:133815651-133815916	-0.8	6.668	-7.737	1.01417e-08	2.85973e-06	7.078	6.283	10865	NM_001277285	intron	IGSF9B	6.376	6.19	7.056	7.099
chr17:2288818-2288925	0.984	6.023	7.706	1.10328e-08	3.07565e-06	5.556	6.53	15386	NM_020310	3'UTR	MNT	6.526	6.535	5.677	5.436
chr1:212659452-212659553	1.863	4.24	7.706	1.10243e-08	3.07565e-06	3.433	5.203	53274	NM_013349	Intergenic	NENF	5.205	5.2	3.386	3.479
chr14:106323841-106323887	-1.21	5.589	-7.696	1.13383e-08	3.14295e-06	6.21	5.021	480	NR_039730	TTS	MIR4507	4.894	5.149	6.288	6.133
chr5:123964777-123965084	1.21	5.718	7.692	1.14457e-08	3.15489e-06	5.144	6.343	115874	NM_020747	Intergenic	ZNF608	6.387	6.299	5.453	4.835
chr19:48011114-48011203	2.4	3.745	7.675	1.19972e-08	3.28845e-06	2.745	4.985	7356	NM_003827	intron	NAPA	5.044	4.926	2.812	2.679
chr12:48156820-48157074	0.806	6.491	7.665	1.2297e-08	3.35189e-06	6.105	6.904	-4058	NM_001098531	Intergenic	RAPGEF3	6.908	6.9	6.145	6.066
chr1:150954238-150954509	1.748	4.461	7.662	1.23962e-08	3.36026e-06	3.687	5.367	-125	NM_003568	promoter-TSS	ANXA9	5.303	5.43	3.894	3.479
chr8:142340039-142340114	1.826	4.293	7.658	1.25544e-08	3.38445e-06	3.498	5.236	-10571	NR_024441	Intergenic	LINC01300	5.153	5.32	3.452	3.545
chr2:16595395-16595439	0.954	6.016	7.638	1.32281e-08	3.54658e-06	5.566	6.505	251717	NM_030797	Intergenic	FAM49A	6.505	6.505	5.547	5.586
chr20:49650234-49650533	1.846	4.262	7.634	1.33901e-08	3.57051e-06	3.463	5.214	-10709	NM_002237	Intergenic	KCNG1	5.179	5.249	3.317	3.609
chr2:241899867-241899913	1.464	4.842	7.626	1.36858e-08	3.62396e-06	4.183	5.597	6978	NR_033841	intron	LOC200772	5.583	5.61	4.114	4.252
chr22:23453040-23453115	1.287	5.255	7.624	1.37383e-08	3.62396e-06	4.66	5.922	31163	NM_014433	intron	RSPH14	5.975	5.868	4.813	4.507
chr2:16464617-16464652	0.98	5.954	7.611	1.42202e-08	3.73102e-06	5.492	6.458	274086	NR_126559	Intergenic	GACAT3	6.495	6.422	5.547	5.436
chr2:16379568-16380115	-0.135	11.325	-7.604	1.44936e-08	3.78251e-06	11.39	11.261	189293	NR_126559	Intergenic	GACAT3	11.272	11.25	11.436	11.344
chr19:48011332-48011428	2.251	3.79	7.574	1.57369e-08	4.06376e-06	2.851	4.956	7135	NM_003827	intron	NAPA	4.986	4.926	2.909	2.793
chr4:4408206-4408942	0.571	7.444	7.575	1.56843e-08	4.06376e-06	7.166	7.737	19884	NM_014392	intron	NSG1	7.739	7.735	7.255	7.077
chr19:1855484-1855674	-0.878	6.418	-7.566	1.60569e-08	4.12469e-06	6.87	5.996	-7127	NM_020695	intron	REXO1	5.975	6.017	6.775	6.965
chr9:139082730-139082765	2.541	3.786	7.56	1.63388e-08	4.17524e-06	2.718	5.107	12256	NM_014564	Intergenic	LHX3	5.23	4.985	3.167	2.27
chr12:52476229-52476645	1.037	5.78	7.531	1.76741e-08	4.4699e-06	5.295	6.312	-2093	NR_120438	intron	OR7E47P	6.246	6.379	5.245	5.345
chr5:131793162-131793198	3.385	3.582	7.532	1.76121e-08	4.4699e-06	2.202	5.322	33285	NM_002198	intron	IRF1	5.395	5.249	2.707	1.697
chr2:218896804-218897355	0.936	6.431	7.509	1.87376e-08	4.69052e-06	5.979	6.912	-2577	NR_034176	Intergenic	RUFY4	7.07	6.755	6.165	5.792
chr6:43878564-43878732	1.998	4.019	7.51	1.8684e-08	4.69052e-06	3.167	5.056	19883	NR_024478	intron	LINC01512	5.127	4.985	3.244	3.09
chr16:21524337-21524482	1.026	5.774	7.506	1.89153e-08	4.70501e-06	5.293	6.303	-6954	NR_037451	Intergenic	MIR3680-1	6.341	6.264	5.318	5.269
chr16:88557753-88558306	0.681	6.871	7.504	1.89873e-08	4.70501e-06	6.543	7.22	22704	NR_049821	intron	MIR5189	7.21	7.229	6.567	6.52
chr1:212659231-212659288	2.015	3.983	7.502	1.90841e-08	4.70524e-06	3.128	5.028	53031	NM_013349	Intergenic	NENF	4.986	5.07	3.167	3.09
chr3:126647361-126647959	0.859	6.294	7.489	1.97924e-08	4.85548e-06	5.884	6.736	-59777	NM_032242	intron	PLXNA1	6.734	6.738	5.976	5.792
chr17:19288029-19288117	1.637	4.615	7.476	2.04713e-08	4.99704e-06	3.882	5.466	2459	NM_001198695	intron	MFAP4	5.523	5.409	4.155	3.609
chr22:18955037-18955173	1.492	4.767	7.451	2.19321e-08	5.3271e-06	4.099	5.537	-2906	NR_110533	Intergenic	DGCR5	5.622	5.452	3.986	4.211
chr11:69189245-69189597	-1.129	5.747	-7.422	2.37245e-08	5.73408e-06	6.327	5.215	-110908	NR_120545	Intergenic	LINC01488	5.044	5.387	6.426	6.227
chr19:13190519-13190577	1.355	4.996	7.42	2.38699e-08	5.74093e-06	4.379	5.699	23426	NM_005583	intron	LYL1	5.678	5.719	4.506	4.252
chr11:2867343-2867572	2.395	3.676	7.404	2.49008e-08	5.95966e-06	2.694	4.909	15341	NR_130721	intron	KCNQ1-AS1	4.862	4.956	2.595	2.793
chr3:126793182-126794152	-0.454	8.068	-7.393	2.5682e-08	6.11681e-06	8.299	7.847	86230	NM_032242	Intergenic	PLXNA1	7.77	7.924	8.346	8.251
chr20:30430049-30430748	0.915	6.127	7.378	2.67088e-08	6.33062e-06	5.697	6.594	3021	NM_004118	Intergenic	FOXS1	6.595	6.593	5.562	5.833
chr16:21524693-21524933	1.051	5.74	7.374	2.70329e-08	6.34614e-06	5.247	6.282	6952	NR_002594	Intergenic	SLC7A5P2	6.208	6.356	5.37	5.124
chr14:24732453-24732605	3.17	3.496	7.374	2.69974e-08	6.34614e-06	2.224	5.11	-113	NM_000359	promoter-TSS	TGM1	5.205	5.014	2.028	2.42
chr3:140189708-140189866	2.178	3.807	7.364	2.77817e-08	6.49087e-06	2.897	4.938	37844	NR_108084	intron	CLSTN2-AS1	5.044	4.832	3	2.793
chr16:29302072-29302108	1.797	4.313	7.349	2.89143e-08	6.72347e-06	3.527	5.248	-11518	NR_002939	Intergenic	SNX29P2	5.153	5.343	3.796	3.258
chr21:47240389-47240844	0.944	5.93	7.342	2.9463e-08	6.78673e-06	5.487	6.415	15716	NR_038876	Intergenic	LOC100129027	6.42	6.411	5.469	5.505
chr1:201562164-201562800	0.791	6.522	7.343	2.93678e-08	6.78673e-06	6.144	6.928	-54968	NM_020443	Intergenic	NAV1	7.035	6.821	6.155	6.133
chr8:26429666-26429713	2.278	3.932	7.334	3.01285e-08	6.90759e-06	2.962	5.114	-5650	NM_001386	intron	DPYSL2	5.395	4.832	3.244	2.679
chr12:133199061-133199228	1.447	4.814	7.322	3.10974e-08	7.09656e-06	4.162	5.563	3779	NM_016318	TTS	P2RX2	5.696	5.43	4.155	4.17
chr11:120417447-120417535	1.701	4.426	7.32	3.12697e-08	7.10286e-06	3.675	5.311	-17654	NM_001282470	intron	GRIK4	5.35	5.273	3.941	3.409
chr2:220402515-220403100	0.792	6.468	7.312	3.19729e-08	7.22912e-06	6.089	6.875	5011	NM_001195731	TTS	CHPF	6.954	6.797	6.135	6.043
chr2:241654288-241654355	2.043	3.893	7.304	3.27046e-08	7.36064e-06	3.033	4.955	23060	NM_198998	3'UTR	AQP12A	4.925	4.985	3.167	2.899
chr16:3037900-3038118	1.48	4.739	7.288	3.41782e-08	7.65716e-06	4.078	5.505	-1046	NR_033861	Intergenic	LINC00514	5.622	5.387	3.986	4.17
chr22:42336879-42337215	1.287	5.091	7.286	3.4346e-08	7.65979e-06	4.503	5.758	-824	NM_001110215	promoter-TSS	CENPM	5.85	5.666	4.567	4.439
chr7:50569946-50570331	1.037	5.699	7.266	3.62513e-08	8.04813e-06	5.213	6.235	-29318	NR_033845	intron	DDC-AS1	6.318	6.152	5.282	5.145
chr12:7308111-7308640	1.121	5.417	7.259	3.69635e-08	8.16928e-06	4.9	5.997	25409	NM_014718	intron	CLSTN3	6.019	5.974	4.887	4.913
chr16:21525246-21525398	1.215	5.215	7.252	3.76205e-08	8.25063e-06	4.66	5.841	6443	NR_002594	Intergenic	SLC7A5P2	5.784	5.899	4.596	4.724
chr17:48679218-48679495	1.094	5.487	7.252	3.76679e-08	8.25063e-06	4.981	6.053	-32861	NM_001144070	intron	ABCC3	6.047	6.059	5.024	4.938
chr16:1244420-1244521	1.539	4.548	7.245	3.8367e-08	8.36638e-06	3.868	5.346	30783	NM_012467	intron	TPSG1	5.35	5.343	3.846	3.891
chr21:46840992-46841098	1.738	4.38	7.242	3.87051e-08	8.40277e-06	3.614	5.285	3910	NR_028082	non-coding	COL18A1-AS1	5.395	5.175	3.894	3.335
chr3:126710952-126710988	1.624	4.693	7.223	4.07346e-08	8.80442e-06	3.96	5.538	3533	NM_032242	intron	PLXNA1	5.583	5.493	4.375	3.545
chr1:156867797-156867890	-0.88	6.275	-7.21	4.22569e-08	9.0934e-06	6.726	5.857	4321	NM_001080471	intron	PEAR1	5.801	5.914	6.82	6.632
chr3:126720147-126720193	1.347	5.123	7.208	4.24885e-08	9.10331e-06	4.505	5.819	12733	NM_032242	intron	PLXNA1	6.047	5.591	4.536	4.473
chr11:120419188-120419224	1.112	5.463	7.201	4.32456e-08	9.22522e-06	4.948	6.037	-15939	NM_001282470	intron	GRIK4	6.13	5.944	4.934	4.962
chr2:16370436-16371249	0.206	9.617	7.186	4.50742e-08	9.57368e-06	9.514	9.723	180294	NR_126559	Intergenic	GACAT3	9.707	9.739	9.558	9.471
chr16:81536475-81536688	1.661	4.443	7.184	4.53087e-08	9.58201e-06	3.71	5.309	7628	NM_030629	intron	CMIP	5.417	5.2	3.941	3.479
chr5:148533315-148533773	2.789	3.542	7.183	4.55101e-08	9.5833e-06	2.405	4.985	11972	NM_001301018	intron	ABLIM3	5.044	4.926	2.707	2.103
chr11:72980856-72981105	-1.617	4.591	-7.18	4.59124e-08	9.62669e-06	5.428	3.867	42	NM_176798	promoter-TSS	P2RY6	4.008	3.725	5.404	5.453
chr22:47508828-47509159	1.789	4.664	7.171	4.70064e-08	9.81414e-06	3.855	5.594	-197056	NR_122047	intron	TBC1D22A-AS1	5.801	5.387	4.375	3.335
chr11:75182293-75182539	1.089	5.462	7.162	4.81387e-08	1.0008e-05	4.958	6.025	-40742	NM_001039548	intron	KLHL35	6.047	6.003	4.979	4.938
chr8:144657049-144657276	1.217	5.154	7.151	4.95983e-08	1.00975e-05	4.599	5.785	-2235	NM_001100878	exon	MROH6	5.834	5.736	4.625	4.573
chr11:1467025-1467565	1.418	4.965	7.155	4.90667e-08	1.00975e-05	4.316	5.703	34821	NM_053005	intron	MOB2	5.834	5.572	4.596	4.037
chr19:1017610-1017694	1.237	5.168	7.153	4.93652e-08	1.00975e-05	4.601	5.811	3489	NM_033420	intron	TMEM259	5.801	5.82	4.762	4.439
chr12:52477007-52477199	1.033	5.689	7.155	4.91331e-08	1.00975e-05	5.205	6.224	-1427	NR_120438	intron	OR7E47P	6.233	6.215	5.353	5.057
chr12:54768303-54768717	0.734	6.685	7.151	4.95871e-08	1.00975e-05	6.332	7.061	10004	NM_001290001	intron	ZNF385A	6.969	7.153	6.418	6.247
chr2:232469197-232469830	-0.644	7.032	-7.15	4.98438e-08	1.01055e-05	7.361	6.723	11939	NM_152614	Intergenic	C2orf57	6.751	6.694	7.425	7.296
chr8:26429140-26429407	1.593	4.652	7.145	5.04358e-08	1.01835e-05	3.939	5.479	-6066	NM_001386	intron	DPYSL2	5.732	5.225	3.986	3.891
chr19:2198155-2198244	2.097	3.772	7.139	5.1297e-08	1.03149e-05	2.904	4.861	34052	NM_032482	intron	DOT1L	4.796	4.926	2.909	2.899
chr7:2516888-2517540	0.792	6.394	7.132	5.2243e-08	1.04137e-05	6.018	6.801	-1197	NM_001291784	Intergenic	GRIFIN	6.725	6.877	6.063	5.972
chr13:97912384-97912469	1.674	4.351	7.131	5.24251e-08	1.04137e-05	3.623	5.219	37877	NM_144778	intron	MBNL2	5.072	5.365	3.576	3.67
chr6:34212052-34212401	1.049	5.686	7.132	5.23088e-08	1.04137e-05	5.194	6.229	3777	NR_106893	intron	MIR6835	6.306	6.152	5.353	5.034
chr5:173573013-173573102	2.154	3.795	7.129	5.26755e-08	1.04213e-05	2.897	4.916	100451	NM_015980	Intergenic	HMP19	5.1	4.732	3	2.793
chr21:47391725-47391900	-0.873	6.206	-7.123	5.3618e-08	1.05229e-05	6.655	5.792	-1071	NR_109931	Intergenic	LOC101928796	5.732	5.852	6.716	6.593
chr9:127253190-127253407	1.765	4.178	7.124	5.35092e-08	1.05229e-05	3.417	5.098	16400	NM_004959	intron	NR5A1	5.127	5.07	3.576	3.258
chr17:77805858-77806071	1.817	4.159	7.119	5.42309e-08	1.06007e-05	3.376	5.105	7248	NM_003655	TTS	CBX4	4.986	5.225	3.576	3.176
chr15:63637472-63637561	2.156	3.768	7.113	5.50955e-08	1.0727e-05	2.886	4.878	36792	NM_001218	intron	CA12	4.925	4.832	2.595	3.176
chr2:16462683-16463380	0.285	8.942	7.104	5.6466e-08	1.09504e-05	8.801	9.087	272483	NR_126559	Intergenic	GACAT3	9.097	9.078	8.855	8.747
chr15:75124195-75124755	0.879	6.091	7.101	5.69262e-08	1.09962e-05	5.675	6.544	5524	NM_001030005	TTS	CPLX3	6.624	6.464	5.718	5.633
chr11:119978871-119979201	0.997	5.692	7.098	5.74767e-08	1.1059e-05	5.229	6.205	29827	NM_012101	Intergenic	TRIM29	6.233	6.178	5.188	5.269
chr19:1016961-1017263	0.955	5.916	7.093	5.82141e-08	1.11571e-05	5.465	6.41	4029	NM_033420	intron	TMEM259	6.442	6.379	5.621	5.308
chr15:90754659-90754962	1.243	5.054	7.086	5.93978e-08	1.13397e-05	4.49	5.698	10249	NM_198925	intron	SEMA4B	5.696	5.701	4.474	4.507
chr7:102153102-102153351	1.81	4.091	7.079	6.04752e-08	1.15006e-05	3.323	5.029	4997	NM_001277335	intron	RASA4B	5.044	5.014	3.167	3.479
chr1:154984298-154984333	1.158	5.282	7.06	6.37494e-08	1.20765e-05	4.749	5.883	9210	NR_049765	intron	ZBTB7B	5.866	5.899	4.863	4.635
chr9:140330656-140330698	1.934	3.961	7.057	6.43e-08	1.21016e-05	3.143	4.971	5224	NM_001033113	exon	ENTPD8	4.986	4.956	3.386	2.899
chr9:139118700-139118823	1.595	4.401	7.056	6.43755e-08	1.21016e-05	3.708	5.228	18925	NM_181701	intron	QSOX2	5.23	5.225	3.576	3.839
chr5:175967514-175967594	2.668	3.514	7.051	6.532e-08	1.21858e-05	2.433	4.894	-1958	NM_001171976	Intergenic	CDHR2	4.956	4.832	2.595	2.27
chr17:72830594-72830629	1.46	4.769	7.052	6.51421e-08	1.21858e-05	4.111	5.529	25395	NM_000835	intron	GRIN2C	5.714	5.343	4.232	3.99
chr19:56199330-56199967	0.962	5.811	7.045	6.65313e-08	1.23647e-05	5.359	6.309	11658	NM_001130071	intron	EPN1	6.306	6.311	5.469	5.249
chr20:62854865-62855163	1.258	5.009	7.037	6.78821e-08	1.25682e-05	4.438	5.662	-32034	NM_001104925	intron	PCMTD2	5.696	5.629	4.474	4.403
chr22:18916876-18916925	1.428	4.759	7.032	6.89577e-08	1.27193e-05	4.119	5.501	7063	NM_001195226	intron	PRODH	5.659	5.343	4.155	4.083
chr2:85672904-85673350	0.966	5.892	7.027	6.98189e-08	1.27346e-05	5.442	6.387	11209	NM_198482	Intergenic	NA	6.463	6.311	5.282	5.602
chr3:123421035-123421200	2.241	3.8	7.029	6.94913e-08	1.27346e-05	2.861	4.969	12627	NR_046629	intron	MYLK-AS2	5.205	4.732	3.167	2.555
chr20:45986185-45986228	-1.316	5.058	-7.028	6.96087e-08	1.27346e-05	5.74	4.454	-574	NM_001281772	promoter-TSS	ZMYND8	4.321	4.587	5.758	5.722
chr2:16453216-16453665	0.6	7.208	7.017	7.16748e-08	1.30038e-05	6.917	7.516	262892	NR_126559	Intergenic	GACAT3	7.625	7.407	6.968	6.865
chr5:172746760-172746811	2.304	3.683	7.017	7.18253e-08	1.30038e-05	2.732	4.88	9720	NM_003714	intron	STC2	4.691	5.07	2.909	2.555
chr11:45680563-45680599	1.635	4.323	7.01	7.31697e-08	1.31985e-05	3.612	5.176	6625	NM_003654	intron	CHST1	5.127	5.225	3.744	3.479
chr14:75061819-75062114	1.807	4.139	7.005	7.42195e-08	1.33389e-05	3.362	5.083	17067	NM_000428	intron	LTBP2	5.153	5.014	3.634	3.09
chr8:144352344-144352433	1.836	4.054	6.998	7.5612e-08	1.34903e-05	3.271	5.013	2782	NM_138465	intron	GLI4	5.1	4.926	3.452	3.09
chr8:22932212-22932551	2.027	3.792	6.999	7.55114e-08	1.34903e-05	2.953	4.846	-5682	NM_147187	intron	TNFRSF10B	4.925	4.767	2.909	2.997
chr12:123344955-123345102	1.652	4.35	6.992	7.69981e-08	1.35893e-05	3.628	5.213	25044	NM_003959	exon	HIP1R	5.303	5.123	3.846	3.409
chr2:16467250-16467312	0.963	5.803	6.992	7.68828e-08	1.35893e-05	5.351	6.302	276732	NR_126559	Intergenic	GACAT3	6.364	6.24	5.453	5.249
chr17:19250386-19250534	1.281	4.984	6.993	7.65982e-08	1.35893e-05	4.405	5.648	-2573	NR_031591	intron	MIR1180	5.543	5.753	4.442	4.367
chr2:16176626-16176831	0.759	6.414	6.98	7.93957e-08	1.39623e-05	6.054	6.803	-13820	NR_126559	Intergenic	GACAT3	6.852	6.755	6.02	6.089
chr22:44240142-44240327	1.635	4.513	6.977	8.0227e-08	1.4008e-05	3.788	5.362	18143	NM_014351	intron	SULT4A1	5.153	5.572	4.03	3.545
chr17:19249936-19250283	1.252	5.073	6.977	8.02218e-08	1.4008e-05	4.506	5.719	-2223	NR_031591	intron	MIR1180	5.602	5.836	4.409	4.604
chr15:94372473-94372936	1.146	5.325	6.967	8.24346e-08	1.40926e-05	4.796	5.92	-27084	NR_120321	Intergenic	LOC101927153	5.866	5.974	4.957	4.635
chr6:5214810-5215044	1.343	4.819	6.97	8.17436e-08	1.40926e-05	4.216	5.518	46256	NM_001164841	intron	LYRM4	5.543	5.493	4.306	4.127
chr15:75336071-75336199	1.173	5.324	6.969	8.19155e-08	1.40926e-05	4.78	5.934	525	NM_001301105	intron	PPCDC	6.047	5.82	4.957	4.604
chr1:228338166-228338224	1.079	5.472	6.967	8.23564e-08	1.40926e-05	4.971	6.032	780	NM_020435	intron	GJC2	6.061	6.003	5.108	4.835
chr7:6055463-6055804	2.67	3.594	6.971	8.15154e-08	1.40926e-05	2.509	4.963	6752	NM_006303	intron	AIMP2	5.23	4.697	2.339	2.679
chr1:150953733-150954027	1.61	4.402	6.968	8.21287e-08	1.40926e-05	3.703	5.235	-619	NM_003568	promoter-TSS	ANXA9	5.127	5.343	3.515	3.891
chr16:21523345-21523547	1.005	5.721	6.964	8.30399e-08	1.40978e-05	5.249	6.242	-5990	NR_037451	Intergenic	MIR3680-1	6.221	6.264	5.42	5.079
chr22:37456223-37456288	2.001	3.963	6.965	8.28331e-08	1.40978e-05	3.122	4.998	8480	NM_024681	intron	KCTD17	5.23	4.767	2.909	3.335
chr19:54371036-54371182	-1.71	4.346	-6.963	8.34055e-08	1.41111e-05	5.235	3.593	-10	NM_001290191	promoter-TSS	MYADM	3.607	3.579	5.282	5.188
chr2:16474395-16475065	0.391	8.129	6.96	8.40921e-08	1.41783e-05	7.937	8.329	284181	NR_126559	Intergenic	GACAT3	8.361	8.298	7.984	7.89
chr5:757593-757707	1.763	4.209	6.954	8.53619e-08	1.43431e-05	3.446	5.13	-64140	NM_007030	Intergenic	TPPP	5.303	4.956	3.634	3.258
chr16:66934040-66934361	0.891	6.171	6.952	8.58185e-08	1.43573e-05	5.745	6.632	18686	NM_001204745	Intergenic	CDH16	6.671	6.593	5.953	5.538
chr2:220333205-220333269	1.431	4.666	6.951	8.60317e-08	1.43573e-05	4.027	5.412	7703	NM_001173476	intron	SPEG	5.503	5.32	4.114	3.941
chr2:16472051-16472155	0.709	6.61	6.95	8.63562e-08	1.43626e-05	6.271	6.976	281554	NR_126559	Intergenic	GACAT3	7.035	6.916	6.324	6.217
chr19:5031284-5031577	1.103	5.481	6.939	8.89491e-08	1.47439e-05	4.975	6.046	62307	NM_015015	intron	KDM4B	6.047	6.045	4.762	5.188
chr5:171864054-171864906	0.804	6.298	6.937	8.95382e-08	1.47916e-05	5.915	6.713	17047	NM_001017995	intron	SH3PXD2B	6.786	6.64	5.998	5.833
chr2:8737625-8737976	1.841	3.984	6.933	9.04766e-08	1.48965e-05	3.21	4.941	-13879	NR_110257	Intergenic	LOC101929567	4.986	4.895	3.086	3.335
chr12:57848336-57848532	1.964	4.048	6.926	9.21839e-08	1.51268e-05	3.212	5.063	-662	NM_031479	promoter-TSS	INHBE	4.762	5.365	3.167	3.258
chr20:24482595-24483159	0.765	6.371	6.924	9.29001e-08	1.51935e-05	6.008	6.764	33042	NM_024893	intron	SYNDIG1	6.707	6.821	6.031	5.985
chr2:236848288-236848602	1.531	4.432	6.916	9.47618e-08	1.53953e-05	3.764	5.228	228207	NM_001485	intron	GBX2	5.23	5.225	3.69	3.839
chr3:123372671-123372707	2.135	3.673	6.917	9.45571e-08	1.53953e-05	2.803	4.781	-33159	NM_053032	intron	MYLK	4.83	4.732	2.707	2.899
chr8:142339516-142339737	1.698	4.188	6.915	9.51216e-08	1.54028e-05	3.463	5.069	-11021	NR_024441	Intergenic	LINC01300	5.015	5.123	3.317	3.609
chr2:16589783-16589838	1.242	5.015	6.909	9.67199e-08	1.55589e-05	4.451	5.661	257323	NM_030797	Intergenic	FAM49A	5.602	5.719	4.536	4.367
chr1:4786855-4787044	1.295	4.912	6.91	9.64048e-08	1.55589e-05	4.327	5.587	71845	NM_018836	intron	AJAP1	5.641	5.533	4.442	4.211
chr16:2260811-2260857	1.009	5.572	6.905	9.78795e-08	1.5694e-05	5.105	6.095	235	NM_182563	TTS	BRICD5	6.13	6.059	5.108	5.102
chr17:2289061-2289132	0.951	5.78	6.903	9.83408e-08	1.57166e-05	5.335	6.271	15161	NM_020310	3'UTR	MNT	6.221	6.322	5.42	5.249
chr6:43894539-43894796	1.231	5.344	6.885	1.03348e-07	1.64631e-05	4.783	5.973	35903	NR_024478	intron	LINC01512	6.047	5.899	4.442	5.124
chr1:160336611-160336647	2.159	3.723	6.872	1.07061e-07	1.69995e-05	2.843	4.838	-232	NM_005598	promoter-TSS	NHLH1	5.015	4.662	2.595	3.09
chr16:679464-680348	0.434	7.877	6.866	1.08913e-07	1.72377e-05	7.665	8.099	-1106	NM_053284	TTS	WFIKKN1	8.169	8.03	7.684	7.646
chr5:168249796-168250061	0.906	5.991	6.863	1.0983e-07	1.72715e-05	5.563	6.46	-54669	NR_029632	intron	MIR218-2	6.364	6.555	5.691	5.436
chr1:160336250-160336316	2.571	3.473	6.864	1.09607e-07	1.72715e-05	2.447	4.798	-578	NM_005598	promoter-TSS	NHLH1	4.796	4.8	2.339	2.555
chr22:23453341-23453389	1.273	4.907	6.859	1.10972e-07	1.73781e-05	4.336	5.567	30876	NM_014433	intron	RSPH14	5.543	5.591	4.269	4.403
chr6:43637582-43637617	1.993	3.774	6.859	1.11217e-07	1.73781e-05	2.953	4.811	17949	NM_001193343	intron	MRPS18A	4.727	4.895	2.909	2.997
chr1:1173211-1173246	1.216	5.134	6.853	1.13021e-07	1.7604e-05	4.578	5.768	5600	NM_080605	Intergenic	B3GALT6	5.749	5.787	4.788	4.367
chr2:241900048-241900118	1.268	4.936	6.851	1.13612e-07	1.764e-05	4.363	5.596	6785	NR_033841	intron	LOC200772	5.563	5.629	4.474	4.252
chr1:109783200-109783277	1.432	4.74	6.847	1.14753e-07	1.77051e-05	4.098	5.484	-9402	NM_001408	Intergenic	CELSR2	5.696	5.273	4.114	4.083
chr1:4787208-4787252	1.932	3.837	6.848	1.14601e-07	1.77051e-05	3.033	4.847	72125	NM_018836	intron	AJAP1	4.862	4.832	3.167	2.899
chr1:110707574-110707908	1.327	4.826	6.844	1.15709e-07	1.77967e-05	4.229	5.518	14609	NM_001010898	intron	SLC6A17	5.543	5.493	4.375	4.083
chr15:89683117-89683252	2.006	3.778	6.84	1.17196e-07	1.79286e-05	2.95	4.824	51804	NM_152924	intron	ABHD2	4.691	4.956	3	2.899
chr6:12044936-12045135	2.685	3.52	6.839	1.17297e-07	1.79286e-05	2.433	4.907	32312	NM_002114	intron	HIVEP1	4.691	5.123	2.595	2.27
chr17:72830955-72830991	1.449	4.631	6.833	1.19476e-07	1.82049e-05	3.989	5.384	25034	NM_000835	intron	GRIN2C	5.543	5.225	3.941	4.037
chr1:41859956-41860662	0.853	6.195	6.83	1.20498e-07	1.83038e-05	5.789	6.636	32706	NM_001291281	Intergenic	FOXO6	6.633	6.64	5.976	5.602
chr11:72394950-72395057	1.399	4.63	6.825	1.22083e-07	1.84874e-05	4.011	5.358	-9507	NM_002599	Intergenic	PDE2A	5.373	5.343	3.986	4.037
chr15:75335342-75335466	1.289	4.856	6.824	1.22485e-07	1.84911e-05	4.279	5.527	-206	NM_001301104	promoter-TSS	PPCDC	5.482	5.572	4.306	4.252
chr2:208176094-208176505	1.136	5.425	6.821	1.23294e-07	1.84993e-05	4.901	6.012	-42152	NR_031633	Intergenic	MIR1302-4	6.221	5.803	4.863	4.938
chr6:41674676-41674712	1.477	4.538	6.821	1.23264e-07	1.84993e-05	3.886	5.309	27445	NM_001271945	intron	TFEB	5.417	5.2	3.986	3.785
chr17:79970724-79971137	0.646	6.764	6.82	1.23717e-07	1.85063e-05	6.455	7.096	9854	NM_144998	intron	CENPX	7.132	7.06	6.467	6.443
chr17:48286781-48287422	-0.622	6.988	-6.817	1.24976e-07	1.86378e-05	7.306	6.69	-4953	NR_110806	Intergenic	LOC101927230	6.777	6.603	7.331	7.281
chr9:136927794-136927830	1.746	4.276	6.815	1.25665e-07	1.86837e-05	3.515	5.19	5329	NM_007371	intron	BRD3	5.23	5.149	3.941	3.09
chr3:46705310-46705419	2.304	3.565	6.813	1.26087e-07	1.86898e-05	2.631	4.764	13534	NM_182775	Intergenic	NA	4.83	4.697	2.707	2.555
chr2:241396137-241396173	1.443	4.71	6.809	1.27644e-07	1.88636e-05	4.063	5.463	-38	NR_024014	promoter-TSS	PP14571	5.373	5.553	4.341	3.785
chr5:134471363-134471399	2.407	3.525	6.801	1.30412e-07	1.92148e-05	2.566	4.764	-95644	NR_105049	intron	C5orf66-AS1	4.762	4.767	2.339	2.793
chr12:132345416-132345588	1.427	4.568	6.799	1.31277e-07	1.92844e-05	3.939	5.312	32561	NM_016155	Intergenic	MMP17	5.303	5.32	3.986	3.891
chr12:57848907-57849013	1.723	4.149	6.791	1.341e-07	1.96403e-05	3.418	5.043	-136	NM_031479	promoter-TSS	INHBE	5.1	4.985	3.167	3.67
chr19:55743424-55743515	1.307	4.841	6.788	1.35254e-07	1.97504e-05	4.258	5.518	-1150	NR_106862	exon	MIR6804	5.543	5.493	4.114	4.403
chr16:87878394-87878486	0.888	5.902	6.787	1.35769e-07	1.97667e-05	5.488	6.36	-10174	NR_106833	intron	MIR6775	6.409	6.311	5.437	5.538
chr1:41860770-41860975	0.797	6.183	6.777	1.39384e-07	2.02329e-05	5.807	6.594	33270	NM_001291281	Intergenic	FOXO6	6.633	6.555	5.822	5.792
chr19:13193268-13193482	0.896	5.924	6.774	1.40572e-07	2.03453e-05	5.502	6.388	20599	NM_005583	intron	LYL1	6.431	6.345	5.621	5.382
chr15:63637665-63637758	2.254	3.72	6.771	1.42012e-07	2.04932e-05	2.796	4.883	36597	NM_001218	exon	CA12	5.179	4.587	2.595	2.997
chr9:139081710-139081787	2.144	3.657	6.761	1.45647e-07	2.0956e-05	2.777	4.78	13255	NM_014564	Intergenic	LHX3	4.862	4.697	3	2.555
chr11:73094048-73094257	2.029	3.733	6.754	1.48749e-07	2.13398e-05	2.897	4.793	6440	NM_032871	intron	RELT	4.925	4.662	3	2.793
chr5:671175-671336	1.095	5.313	6.752	1.49461e-07	2.13795e-05	4.812	5.881	22254	NM_007030	intron	TPPP	5.975	5.787	4.788	4.835
chr11:125981342-125981723	-0.476	7.558	-6.743	1.53403e-07	2.18452e-05	7.802	7.328	-48346	NM_016952	Intergenic	CDON	7.349	7.306	7.8	7.804
chr1:179060667-179061035	1.869	3.911	6.742	1.53607e-07	2.18452e-05	3.128	4.888	9739	NM_022371	intron	TOR3A	5.044	4.732	3.167	3.09
chr15:75339305-75339808	1.003	5.673	6.731	1.58581e-07	2.24874e-05	5.205	6.193	3947	NM_001301105	intron	PPCDC	6.075	6.311	5.353	5.057
chr9:126235124-126235463	1.233	5.083	6.727	1.60177e-07	2.25832e-05	4.521	5.723	12607	NR_106972	intron	MIR7150	5.914	5.533	4.536	4.507
chr2:220114023-220114355	1.496	4.595	6.727	1.60118e-07	2.25832e-05	3.936	5.369	-3776	NR_003063	TTS	TUBA4B	5.563	5.175	3.744	4.127
chr9:139519660-139519755	0.895	6.01	6.725	1.60983e-07	2.26318e-05	5.589	6.472	-33600	NR_046367	Intergenic	EGFL7	6.633	6.311	5.592	5.586
chr22:46984206-46984504	0.866	6.118	6.722	1.62683e-07	2.27552e-05	5.713	6.56	-38303	NM_015124	Intergenic	GRAMD4	6.546	6.574	5.516	5.911
chr16:67477193-67477295	1.792	4.016	6.721	1.62789e-07	2.27552e-05	3.256	4.955	12208	NM_000196	intron	HSD11B2	4.925	4.985	3.515	2.997
chr2:25451753-25451936	1.678	4.148	6.72	1.63317e-07	2.27641e-05	3.43	5.024	23339	NM_153759	Intergenic	DNMT3A	5.153	4.895	3.452	3.409
chr17:2288275-2288432	1.237	5.051	6.712	1.67136e-07	2.31509e-05	4.486	5.696	15904	NM_020310	3'UTR	MNT	5.801	5.591	4.681	4.291
chr10:80841575-80841666	1.474	4.457	6.711	1.67507e-07	2.31509e-05	3.812	5.227	12829	NM_020338	intron	ZMIZ1	5.279	5.175	3.894	3.729
chr9:140088844-140088890	1.926	3.882	6.711	1.67387e-07	2.31509e-05	3.083	4.88	-5810	NM_013366	intron	ANAPC2	4.691	5.07	2.909	3.258
chr10:135092105-135092327	0.934	5.737	6.707	1.69611e-07	2.33759e-05	5.303	6.218	-1809	NM_001109	TTS	ADAM8	6.221	6.215	5.207	5.4
chr22:46984670-46984746	0.995	5.53	6.702	1.72059e-07	2.36468e-05	5.069	6.046	-37950	NM_015124	Intergenic	GRAMD4	6.047	6.045	5.128	5.01
chr22:23453544-23453580	1.371	4.662	6.7	1.72767e-07	2.36609e-05	4.055	5.376	30679	NM_014433	intron	RSPH14	5.279	5.472	4.073	4.037
chr2:3651477-3651871	-0.975	5.972	-6.699	1.73126e-07	2.36609e-05	6.471	5.513	-1968	NM_001255988	intron	COLEC11	5.801	5.225	6.49	6.452
chr12:48157191-48157386	0.728	6.386	6.697	1.74248e-07	2.36823e-05	6.041	6.761	-4400	NM_001098531	Intergenic	RAPGEF3	6.751	6.772	6.063	6.02
chr2:233376304-233377609	0.713	6.518	6.698	1.73988e-07	2.36823e-05	6.181	6.883	-8216	NM_001195129	Intergenic	PRSS56	6.819	6.946	6.105	6.257
chr8:21911664-21911817	0.748	6.404	6.694	1.7555e-07	2.37933e-05	6.046	6.79	-587	NM_001114136	promoter-TSS	DMTN	6.852	6.729	6.145	5.948
chr2:10471134-10471331	1.525	4.508	6.691	1.77148e-07	2.39437e-05	3.84	5.3	944	NM_001258357	intron	HPCAL1	5.503	5.097	3.69	3.99
chr3:195619272-195619422	1.032	5.603	6.68	1.82678e-07	2.45694e-05	5.123	6.138	308	NM_001308046	exon	TNK2	6.318	5.959	5.188	5.057
chr5:131792892-131792961	3.464	3.304	6.68	1.82778e-07	2.45694e-05	1.945	5.081	33538	NM_002198	intron	IRF1	5.205	4.956	2.192	1.697
chr22:20233653-20234180	0.462	7.556	6.677	1.84064e-07	2.46746e-05	7.332	7.793	2817	NR_031618	intron	MIR1286	7.816	7.769	7.322	7.343
chr22:20257510-20257569	1.653	4.136	6.676	1.84741e-07	2.46979e-05	3.433	4.999	-1724	NM_023004	Intergenic	RTN4R	5.072	4.926	3.386	3.479
chr9:140330256-140330415	2.008	3.841	6.672	1.87004e-07	2.49325e-05	3.003	4.894	5565	NM_001033113	intron	ENTPD8	4.894	4.895	3.452	2.555
chr9:140113074-140113298	1.064	5.388	6.667	1.89212e-07	2.51569e-05	4.9	5.938	2589	NM_031297	3'UTR	RNF208	5.817	6.059	4.887	4.913
chr15:77956483-77956535	1.597	4.427	6.667	1.89713e-07	2.51569e-05	3.724	5.264	4116	NR_120362	intron	LINGO1-AS2	5.255	5.273	4.114	3.335
chr16:70726083-70726141	1.214	4.982	6.66	1.93068e-07	2.55328e-05	4.433	5.615	-6158	NM_138383	intron	MTSS1L	5.678	5.553	4.536	4.33
chr16:87862894-87863021	1.187	5.041	6.659	1.93778e-07	2.55579e-05	4.505	5.658	5308	NR_106833	TTS	MIR6775	5.563	5.753	4.536	4.473
chr19:13189499-13189787	1.009	5.549	6.656	1.9557e-07	2.57251e-05	5.084	6.069	24331	NM_005583	intron	LYL1	5.96	6.178	5.002	5.166
chr17:72755611-72755671	1.217	4.97	6.653	1.96858e-07	2.58253e-05	4.421	5.604	10889	NR_037409	intron	MIR3615	5.696	5.513	4.474	4.367
chr21:47391484-47391560	-0.767	6.309	-6.648	1.99813e-07	2.6143e-05	6.705	5.944	-1362	NR_109931	Intergenic	LOC101928796	5.944	5.944	6.682	6.728
chr20:62466477-62466809	0.942	5.816	6.639	2.04791e-07	2.6723e-05	5.373	6.305	-25923	NM_080622	Intergenic	ABHD16B	6.42	6.19	5.516	5.229
chr22:50908875-50909091	1.678	4.143	6.637	2.06245e-07	2.68413e-05	3.425	5.021	4517	NM_002972	intron	SBF1	5.179	4.864	3.515	3.335
chr16:4428718-4428753	1.37	4.634	6.629	2.10419e-07	2.73121e-05	4.032	5.346	6887	NM_138440	intron	VASN	5.327	5.365	3.894	4.17
chr12:133030352-133030498	2.597	3.445	6.628	2.11149e-07	2.73346e-05	2.405	4.797	-36732	NM_001142641	Intergenic	FBRSL1	4.862	4.732	2.707	2.103
chr2:2851850-2853149	0.434	7.7	6.615	2.19163e-07	2.82974e-05	7.489	7.922	277298	NR_110228	Intergenic	LINC01250	7.959	7.886	7.485	7.494
chr20:48062106-48062196	1.496	4.518	6.613	2.20349e-07	2.83016e-05	3.857	5.3	37030	NM_004975	intron	KCNB1	5.503	5.097	3.986	3.729
chr1:208357829-208358094	1.993	3.776	6.613	2.20271e-07	2.83016e-05	2.953	4.816	59703	NM_025179	intron	PLXNA2	5.044	4.587	2.909	2.997
chr1:43524247-43524563	1.464	4.517	6.61	2.22112e-07	2.83794e-05	3.88	5.275	-89189	NM_001101376	Intergenic	FAM183A	5.23	5.32	3.634	4.127
chr21:46841248-46841435	1.374	4.637	6.61	2.22006e-07	2.83794e-05	4.027	5.355	3613	NR_028082	non-coding	COL18A1-AS1	5.461	5.249	4.114	3.941
chr19:5048073-5048247	1.434	4.545	6.605	2.253e-07	2.86561e-05	3.913	5.294	79036	NM_015015	intron	KDM4B	5.439	5.149	3.986	3.839
chr11:133816528-133816611	-0.881	6.148	-6.605	2.25445e-07	2.86561e-05	6.598	5.733	10079	NM_001277285	intron	IGSF9B	5.914	5.553	6.702	6.495
chr16:88593834-88593880	1.367	4.873	6.602	2.27186e-07	2.88028e-05	4.255	5.585	-42932	NM_001294340	intron	ZC3H18	5.85	5.32	4.341	4.17
chr11:1479801-1480441	1.146	5.41	6.6	2.28542e-07	2.88999e-05	4.876	6.005	21995	NM_053005	intron	MOB2	6.208	5.803	5.087	4.665
chr15:40380775-40380946	1.176	5.052	6.597	2.30553e-07	2.90048e-05	4.522	5.662	17426	NM_001003942	3'UTR	BMF	5.732	5.591	4.409	4.635
chr2:23892341-23892725	1.05	5.381	6.597	2.30194e-07	2.90048e-05	4.898	5.927	257451	NM_017552	intron	ATAD2B	6.033	5.82	4.934	4.861
chr1:154977885-154977921	1.515	4.454	6.594	2.32377e-07	2.91397e-05	3.788	5.248	2797	NR_049765	intron	ZBTB7B	5.373	5.123	4.03	3.545
chr16:67951318-67951444	1.552	4.257	6.593	2.32814e-07	2.91397e-05	3.59	5.07	14397	NM_001907	intron	CTRL	5.127	5.014	3.634	3.545
chr11:119537235-119537394	1.545	4.419	6.586	2.37427e-07	2.95663e-05	3.743	5.226	62120	NM_203285	intron	NECTIN1	5.044	5.409	3.941	3.545
chr22:37455667-37455860	1.599	4.176	6.587	2.37015e-07	2.95663e-05	3.492	5.014	7988	NM_024681	intron	KCTD17	4.986	5.042	3.576	3.409
chr10:43470417-43470910	-0.453	7.662	-6.583	2.39778e-07	2.97835e-05	7.894	7.442	6291	NR_126352	Intergenic	LINC01264	7.383	7.501	7.895	7.893
chr2:3651982-3652117	-1.213	5.277	-6.581	2.4067e-07	2.98188e-05	5.902	4.72	-1592	NM_001255988	exon	COLEC11	5.015	4.426	5.998	5.806
chr2:16264558-16264663	-0.385	8.114	-6.575	2.45358e-07	3.0323e-05	8.309	7.928	74062	NR_126559	Intergenic	GACAT3	7.989	7.866	8.348	8.271
chr2:223858974-223859423	1.155	5.044	6.572	2.47132e-07	3.04656e-05	4.524	5.644	-57449	NM_080671	Intergenic	KCNE4	5.659	5.629	4.474	4.573
chr3:195618988-195619105	1.176	5.019	6.569	2.49254e-07	3.06501e-05	4.489	5.631	608	NM_001308046	intron	TNK2	5.543	5.719	4.506	4.473
chr6:43767041-43767076	1.555	4.401	6.566	2.50981e-07	3.07357e-05	3.72	5.216	27337	NM_001287044	Intergenic	VEGFA	5.417	5.014	3.894	3.545
chr17:77110735-77110837	1.831	3.877	6.566	2.51203e-07	3.07357e-05	3.122	4.831	39767	NM_001042573	intron	ENGASE	4.894	4.767	2.909	3.335
chr2:23642563-23642658	2.122	3.662	6.564	2.52955e-07	3.08731e-05	2.793	4.777	34313	NM_052920	intron	KLHL29	4.691	4.864	3.167	2.42
chr3:122823165-122823706	1.132	5.111	6.558	2.57091e-07	3.13001e-05	4.601	5.699	37580	NR_028444	intron	PDIA5	5.714	5.684	4.506	4.695
chr13:97912739-97912795	1.972	3.759	6.553	2.60416e-07	3.16263e-05	2.951	4.787	38217	NM_144778	intron	MBNL2	4.986	4.587	2.812	3.09
chr16:1963372-1963674	1.47	4.398	6.544	2.67145e-07	3.23635e-05	3.763	5.163	4801	NM_001009606	intron	HS3ST6	5.127	5.2	3.634	3.891
chr2:242792695-242792776	1.049	5.416	6.541	2.69847e-07	3.26103e-05	4.931	5.962	8322	NM_005018	3'UTR	PDCD1	6.103	5.82	5.002	4.861
chr5:14247052-14247103	1.402	4.529	6.536	2.73571e-07	3.29791e-05	3.913	5.262	103249	NM_007118	intron	TRIO	5.35	5.175	3.986	3.839
chr12:124907182-124907339	1.196	4.924	6.533	2.75606e-07	3.3143e-05	4.388	5.548	-85473	NR_106940	intron	MIR6880	5.543	5.553	4.409	4.367
chr5:671874-672029	0.771	6.237	6.524	2.82963e-07	3.39444e-05	5.871	6.636	21558	NM_007030	intron	TPPP	6.698	6.574	5.965	5.778
chr19:18614901-18614963	1.587	4.171	6.521	2.8475e-07	3.40756e-05	3.498	5	18005	NM_006532	intron	ELL	4.986	5.014	3.386	3.609
chr19:15408501-15408624	1.317	4.679	6.512	2.92305e-07	3.46614e-05	4.096	5.368	-17301	NM_058243	Intergenic	BRD4	5.439	5.297	4.155	4.037
chr2:240186920-240187000	1.211	4.97	6.512	2.92472e-07	3.46614e-05	4.424	5.601	-40197	NR_036229	intron	MIR4269	5.749	5.452	4.409	4.439
chr10:88421515-88421728	1.131	5.16	6.513	2.91829e-07	3.46614e-05	4.643	5.751	-6584	NM_001171610	intron	LDB3	5.801	5.701	4.813	4.473
chr17:77893142-77893310	2.538	3.435	6.513	2.91889e-07	3.46614e-05	2.436	4.74	70	NR_110851	promoter-TSS	LOC101928738	4.894	4.587	2.192	2.679
chr2:16471716-16471887	0.716	6.4	6.51	2.9432e-07	3.46634e-05	6.059	6.771	281253	NR_126559	Intergenic	GACAT3	6.786	6.755	6.145	5.972
chr3:184283602-184284036	0.696	6.497	6.51	2.93803e-07	3.46634e-05	6.165	6.857	4232	NM_004443	intron	EPHB3	6.9	6.813	6.251	6.078
chr17:79099743-79099814	1.314	4.781	6.509	2.94608e-07	3.46634e-05	4.194	5.466	-30	NR_029897	promoter-TSS	MIR338	5.303	5.629	4.306	4.083
chr22:24979829-24979950	1.421	4.526	6.502	3.00966e-07	3.51586e-05	3.909	5.264	172	NM_013430	intron	GGT1	5.23	5.297	3.69	4.127
chr12:48173197-48173296	1.195	4.952	6.502	3.00675e-07	3.51586e-05	4.414	5.577	6280	NM_017842	intron	SLC48A1	5.543	5.61	4.536	4.291
chr1:156867413-156867594	-0.688	6.539	-6.502	3.0067e-07	3.51586e-05	6.893	6.212	3981	NM_001080471	intron	PEAR1	6.233	6.19	6.922	6.865
chr1:154977702-154977755	1.399	4.596	6.493	3.08352e-07	3.59359e-05	3.976	5.328	2623	NR_049765	intron	ZBTB7B	5.482	5.175	4.114	3.839
chr16:70737266-70737861	0.671	6.561	6.491	3.10044e-07	3.60474e-05	6.242	6.907	-17610	NM_138383	intron	MTSS1L	6.86	6.953	6.297	6.186
chr9:136845143-136845300	0.981	5.478	6.489	3.11387e-07	3.6118e-05	5.026	5.987	12224	NM_003371	intron	VAV2	5.944	6.031	5.066	4.986
chr15:72496021-72496128	1.591	4.164	6.488	3.12498e-07	3.61613e-05	3.484	5	-5939	NM_001012642	intron	GRAMD2	4.986	5.014	3.634	3.335
chr10:135091772-135092003	1.079	5.206	6.487	3.13635e-07	3.62075e-05	4.717	5.767	-1481	NM_001109	TTS	ADAM8	5.714	5.82	4.681	4.753
chr14:105668419-105668745	0.79	6.26	6.485	3.15451e-07	3.63316e-05	5.884	6.669	-20922	NM_177533	Intergenic	NUDT14	6.803	6.535	5.976	5.792
chr2:16177031-16177270	0.559	7.036	6.482	3.18171e-07	3.65591e-05	6.768	7.324	-13398	NR_126559	Intergenic	GACAT3	7.371	7.277	6.807	6.728
chr10:88444185-88444255	1.45	4.478	6.477	3.22171e-07	3.69322e-05	3.841	5.239	15794	NM_001080115	intron	LDB3	5.303	5.175	4.073	3.609
chr16:3037585-3037720	1.49	4.381	6.474	3.25015e-07	3.71714e-05	3.736	5.159	-1402	NR_033861	Intergenic	LINC00514	5.303	5.014	3.634	3.839
chr7:1506433-1506632	1.144	5.039	6.468	3.30325e-07	3.76034e-05	4.524	5.634	-7424	NM_182924	Intergenic	MICALL2	5.696	5.572	4.474	4.573
chr12:13500215-13500604	2.254	3.607	6.469	3.29627e-07	3.76034e-05	2.725	4.759	29269	NR_036555	Intergenic	LINC01559	4.654	4.864	2.192	3.258
chr19:18561862-18562197	1.328	4.616	6.467	3.31725e-07	3.76754e-05	4.032	5.311	-12919	NM_001170938	intron	ISYNA1	5.279	5.343	4.073	3.99
chr2:27979320-27979524	3.102	3.263	6.466	3.32649e-07	3.76931e-05	2.054	4.859	-15162	NM_145330	Intergenic	MRPL33	4.762	4.956	2.192	1.915
chr16:87865164-87865199	1.697	3.999	6.461	3.37684e-07	3.81754e-05	3.288	4.888	3084	NR_106833	3'UTR	MIR6775	4.762	5.014	3.317	3.258
chr5:171531182-171531460	1.389	4.499	6.458	3.39925e-07	3.82254e-05	3.893	5.225	84025	NM_005990	intron	STK10	5.153	5.297	3.894	3.891
chr19:55720387-55720635	1.833	4.003	6.458	3.40463e-07	3.82254e-05	3.224	4.963	363	NM_001161440	intron	PTPRH	5.23	4.697	3.452	2.997
chr16:75273091-75273221	1.285	4.708	6.459	3.39541e-07	3.82254e-05	4.139	5.38	-176	NM_001170721	promoter-TSS	BCAR1	5.417	5.343	4.194	4.083
chr2:16178972-16179026	0.681	6.625	6.457	3.41473e-07	3.82512e-05	6.298	6.978	-11550	NR_126559	Intergenic	GACAT3	7.07	6.885	6.401	6.196
chr2:16146578-16146614	1.303	4.777	6.453	3.44924e-07	3.83165e-05	4.194	5.46	-43953	NR_126559	Intergenic	GACAT3	5.622	5.297	4.306	4.083
chr16:88845997-88846280	1.65	4.272	6.452	3.4596e-07	3.83165e-05	3.567	5.127	5489	NM_001142864	intron	PIEZO1	5.327	4.926	3.244	3.891
chr8:10906218-10906436	1.093	5.22	6.455	3.42957e-07	3.83165e-05	4.721	5.79	-13515	NR_030328	intron	MIR598	5.696	5.883	4.838	4.604
chr1:154984451-154984797	0.752	6.206	6.452	3.45642e-07	3.83165e-05	5.851	6.594	9518	NR_049765	intron	ZBTB7B	6.624	6.565	5.883	5.819
chr2:218808803-218808974	0.707	6.37	6.454	3.44133e-07	3.83165e-05	6.035	6.736	-93	NM_022648	promoter-TSS	TNS1	6.707	6.764	6.063	6.008
chr14:93471265-93471300	1.288	4.706	6.448	3.49466e-07	3.86176e-05	4.135	5.38	-62514	NR_002808	intron	ITPK1-AS1	5.395	5.365	4.232	4.037
chr9:136845411-136845542	1.126	5.244	6.443	3.54578e-07	3.90944e-05	4.731	5.826	11969	NM_003371	intron	VAV2	5.622	6.031	4.709	4.753
chr17:77110963-77110999	1.72	3.926	6.436	3.61965e-07	3.97506e-05	3.21	4.828	39962	NM_001042573	intron	ENGASE	4.762	4.895	3.244	3.176
chr16:88837345-88837500	0.609	6.778	6.436	3.6215e-07	3.97506e-05	6.488	7.092	14205	NM_001142864	intron	PIEZO1	7.138	7.046	6.514	6.461
chr16:81678680-81679050	1.354	4.555	6.433	3.65055e-07	3.99118e-05	3.961	5.264	-20094	NR_045112	intron	LOC100129617	5.23	5.297	4.03	3.891
chr19:2525014-2525177	2.133	3.582	6.433	3.65246e-07	3.99118e-05	2.734	4.685	48973	NM_015675	intron	GADD45B	4.538	4.832	2.472	2.997
chr19:55743785-55743820	1.28	4.725	6.426	3.71786e-07	4.05362e-05	4.161	5.391	-1483	NR_106862	intron	MIR6804	5.395	5.387	4.03	4.291
chr1:1239779-1240012	-0.9	5.929	-6.424	3.74572e-07	4.05695e-05	6.393	5.508	3373	NM_030649	intron	ACAP3	5.696	5.32	6.451	6.335
chr12:57541204-57541301	1.696	3.955	6.425	3.73303e-07	4.05695e-05	3.247	4.845	149	NR_131939	non-coding	LRP1-AS	4.796	4.895	3.317	3.176
chr22:24577226-24577549	1.145	5.052	6.424	3.7407e-07	4.05695e-05	4.534	5.648	-56	NM_019601	promoter-TSS	SUSD2	5.543	5.753	4.596	4.473
chr10:43486170-43487338	-0.469	7.498	-6.419	3.79191e-07	4.09794e-05	7.738	7.271	-6257	NR_049836	Intergenic	MIR5100	7.32	7.223	7.751	7.724
chr16:85456180-85456260	1.357	4.556	6.417	3.81559e-07	4.10544e-05	3.965	5.264	-116289	NR_049816	Intergenic	MIR5093	5.23	5.297	3.846	4.083
chr19:55743624-55743660	1.304	4.782	6.417	3.81392e-07	4.10544e-05	4.207	5.456	-1322	NR_106862	intron	MIR6804	5.482	5.43	3.941	4.473
chr17:2288583-2288703	1.067	5.431	6.409	3.90199e-07	4.18922e-05	4.936	5.987	15615	NM_020310	3'UTR	MNT	5.944	6.031	5.207	4.665
chr1:110750522-110750664	0.989	5.612	6.408	3.9178e-07	4.19701e-05	5.15	6.127	2016	NR_046546	TTS	KCNC4-AS1	6.103	6.152	5.387	4.913
chr9:140330832-140330867	1.971	3.639	6.406	3.93341e-07	4.20455e-05	2.84	4.676	5051	NM_001033113	intron	ENTPD8	4.727	4.625	3	2.679
chr22:37905006-37905488	1.012	5.588	6.397	4.03992e-07	4.30901e-05	5.115	6.116	9963	NM_014550	intron	CARD10	6.258	5.974	5.318	4.913
chr11:72469201-72469628	1.953	3.693	6.393	4.08417e-07	4.34676e-05	2.897	4.716	-5981	NM_001040118	intron	ARAP1	4.538	4.895	3	2.793
chr1:1173777-1174079	0.848	5.907	6.386	4.15996e-07	4.41785e-05	5.511	6.347	6299	NM_080605	Intergenic	B3GALT6	6.453	6.24	5.485	5.538
chr1:110771906-110771942	1.839	3.748	6.38	4.23867e-07	4.48203e-05	2.999	4.712	18588	NM_001039574	intron	KCNC4	4.762	4.662	2.909	3.09
chr6:44042247-44042770	0.701	6.399	6.38	4.23861e-07	4.48203e-05	6.066	6.762	-120	NR_125864	promoter-TSS	LOC101929705	6.803	6.721	6.135	5.996
chr17:38247707-38248056	0.982	5.634	6.378	4.25358e-07	4.48812e-05	5.177	6.143	9096	NM_021724	intron	NR1D1	6.341	5.944	5.188	5.166
chr1:1306896-1307456	1.328	4.57	6.372	4.32728e-07	4.54385e-05	3.989	5.264	3386	NM_001127230	Intergenic	AURKAIP1	5.255	5.273	3.941	4.037
chr17:72829760-72829825	1.496	4.26	6.372	4.32985e-07	4.54385e-05	3.622	5.043	26214	NM_000835	intron	GRIN2C	5.015	5.07	3.515	3.729
chr9:136927979-136928031	1.69	4.296	6.372	4.33418e-07	4.54385e-05	3.558	5.183	5136	NM_007371	intron	BRD3	5.439	4.926	3.941	3.176
chr11:61345157-61345203	1.722	4.014	6.369	4.36431e-07	4.56568e-05	3.287	4.919	3164	NM_001252065	intron	SYT7	4.796	5.042	3.576	2.997
chr15:41038828-41038993	1.111	5.237	6.365	4.41585e-07	4.60977e-05	4.726	5.819	8623	NM_018145	intron	RMDN3	5.85	5.787	4.979	4.473
chr22:50360997-50361074	1.169	5.092	6.354	4.55343e-07	4.74108e-05	4.559	5.704	4522	NR_106879	Intergenic	MIR6821	5.817	5.591	4.788	4.33
chr5:862991-863127	1.345	4.55	6.354	4.56096e-07	4.74108e-05	3.965	5.252	-11958	NM_024786	TTS	ZDHHC11	5.279	5.225	3.846	4.083
chr19:2231552-2232078	0.809	5.974	6.352	4.58532e-07	4.74629e-05	5.596	6.393	2333	NR_031596	3'UTR	MIR1227	6.453	6.334	5.621	5.57
chr2:3298354-3298431	1.531	4.372	6.352	4.58498e-07	4.74629e-05	3.704	5.177	83260	NM_003310	intron	TSSC1	5.179	5.175	4.073	3.335
chr1:214434993-214435174	1.353	4.507	6.351	4.59612e-07	4.74745e-05	3.918	5.215	-19481	NM_020197	Intergenic	SMYD2	5.23	5.2	3.894	3.941
chr16:56352120-56352227	1.485	4.329	6.346	4.6566e-07	4.79982e-05	3.687	5.109	72742	NR_037499	intron	MIR3935	5.044	5.175	3.894	3.479
chr19:13189910-13190060	0.947	5.497	6.344	4.68109e-07	4.81495e-05	5.062	5.989	23989	NM_005583	intron	LYL1	5.989	5.988	5.066	5.057
chr9:140112803-140112961	1.065	5.243	6.341	4.72474e-07	4.84342e-05	4.758	5.798	2893	NM_031297	3'UTR	RNF208	5.929	5.666	4.736	4.78
chr16:1243471-1243624	1.123	5.011	6.341	4.72851e-07	4.84342e-05	4.506	5.597	31706	NM_012467	intron	TPSG1	5.583	5.61	4.506	4.507
chr17:77111192-77111281	1.791	3.869	6.34	4.74072e-07	4.84581e-05	3.129	4.806	40218	NM_001042573	intron	ENGASE	4.986	4.625	3	3.258
chr1:205410170-205410206	1.989	3.627	6.336	4.79453e-07	4.89062e-05	2.82	4.675	7338	NR_029893	intron	MIR135B	4.654	4.697	3.086	2.555
chr9:117150079-117150169	1.633	4.034	6.334	4.81655e-07	4.89728e-05	3.346	4.894	6561	NM_030767	intron	AKNA	4.862	4.926	3.515	3.176
chr2:129063022-129063135	2.185	3.526	6.333	4.831e-07	4.89728e-05	2.668	4.656	13092	NM_004807	intron	HS6ST1	4.762	4.549	2.339	2.997
chr7:150736063-150736729	0.557	7.055	6.334	4.82594e-07	4.89728e-05	6.79	7.338	-8983	NR_046401	intron	ASIC3	7.377	7.3	6.696	6.884
chr11:69189755-69189791	-1.231	5.013	-6.332	4.85219e-07	4.90862e-05	5.652	4.454	-110556	NR_120545	Intergenic	LINC01488	4.321	4.587	5.784	5.521
chr10:134265778-134265877	1.28	4.826	6.331	4.86407e-07	4.9105e-05	4.251	5.496	7114	NM_173541	Intergenic	C10orf91	5.696	5.297	4.375	4.127
chr19:659069-659299	1.429	4.377	6.327	4.91714e-07	4.94375e-05	3.763	5.123	4049	NM_194460	intron	RNF126	5.072	5.175	3.634	3.891
chr7:149513677-149513713	2.284	3.482	6.327	4.9127e-07	4.94375e-05	2.594	4.657	-21814	NM_001099220	intron	ZNF862	4.617	4.697	2.192	2.997
chr9:116761010-116761402	0.924	5.785	6.323	4.96645e-07	4.9831e-05	5.351	6.266	79546	NM_001633	intron	AMBP	6.318	6.215	5.577	5.124
chr19:48010402-48010535	2.087	3.619	6.32	5.01034e-07	5.01689e-05	2.798	4.693	8046	NM_003827	intron	NAPA	4.654	4.732	2.339	3.258
chr16:2135591-2135627	1.28	4.686	6.319	5.03446e-07	5.03076e-05	4.122	5.355	4676	NR_030646	intron	MIR1225	5.461	5.249	4.073	4.17
chr1:160345300-160345371	2.481	3.406	6.315	5.08976e-07	5.07333e-05	2.436	4.686	8475	NM_005598	Intergenic	NHLH1	4.862	4.509	2.192	2.679
chr11:72395198-72395233	1.418	4.424	6.314	5.09773e-07	5.07333e-05	3.812	5.164	-9719	NM_002599	TTS	PDE2A	5.23	5.097	3.634	3.99
chr16:88593518-88593554	1.402	4.677	6.313	5.11569e-07	5.0809e-05	4.052	5.409	-43253	NM_001294340	intron	ZC3H18	5.696	5.123	4.114	3.99
chr11:63888446-63888706	1.302	4.81	6.308	5.18852e-07	5.14282e-05	4.223	5.494	17214	NM_013280	intron	FLRT1	5.622	5.365	4.506	3.941
chr2:242792390-242792561	0.93	5.653	6.306	5.22301e-07	5.153e-05	5.221	6.138	8582	NM_005018	3'UTR	PDCD1	6.258	6.017	5.318	5.124
chr19:33897682-33897765	1.262	4.698	6.306	5.21109e-07	5.153e-05	4.142	5.357	32294	NM_001252296	intron	CEBPG	5.417	5.297	4.073	4.211
chr1:204983226-204983313	2.124	3.541	6.305	5.2303e-07	5.153e-05	2.694	4.649	-29070	NM_005076	intron	CNTN2	4.83	4.468	2.595	2.793
chr17:1987564-1988031	0.7	6.339	6.301	5.28485e-07	5.18592e-05	6.01	6.7	4257	NM_001282326	intron	SMG6	6.743	6.658	5.987	6.032
chr11:117740585-117741126	0.467	7.393	6.302	5.27491e-07	5.18592e-05	7.168	7.633	6890	NM_001164836	intron	FXYD6	7.653	7.613	7.198	7.137
chr2:241654037-241654073	2.407	3.383	6.297	5.34609e-07	5.23554e-05	2.433	4.64	22793	NM_198998	3'UTR	AQP12A	4.654	4.625	2.595	2.27
chr14:105671683-105671719	1.586	4.063	6.294	5.40192e-07	5.27968e-05	3.398	4.894	-24041	NM_177533	Intergenic	NUDT14	4.925	4.864	3.317	3.479
chr17:72755463-72755499	1.109	5.036	6.29	5.45624e-07	5.32216e-05	4.537	5.614	10729	NR_037409	intron	MIR3615	5.563	5.666	4.567	4.507
chr2:220333715-220333774	1.42	4.666	6.284	5.55222e-07	5.40504e-05	4.035	5.406	8211	NM_001173476	exon	SPEG	5.714	5.097	3.986	4.083
chr9:129160923-129161068	1.712	4.006	6.279	5.63035e-07	5.47025e-05	3.288	4.902	11787	NR_045006	intron	NRON	4.654	5.149	3.317	3.258
chr12:48175992-48176102	1.559	4.41	6.276	5.67675e-07	5.49357e-05	3.724	5.229	9080	NM_017842	TTS	SLC48A1	5.417	5.042	4.114	3.335
chr20:25275229-25275334	1.312	4.61	6.276	5.67339e-07	5.49357e-05	4.035	5.296	46576	NM_002862	TTS	PYGB	5.417	5.175	3.986	4.083
chr16:21523851-21523934	0.95	5.66	6.274	5.70899e-07	5.49592e-05	5.216	6.155	-6437	NR_037451	Intergenic	MIR3680-1	6.306	6.003	5.353	5.079
chr9:124487399-124487500	1.733	3.932	6.274	5.71278e-07	5.49592e-05	3.207	4.845	-17614	NM_138709	intron	DAB2IP	4.796	4.895	3.515	2.899
chr9:130717774-130718020	1.091	5.242	6.274	5.71266e-07	5.49592e-05	4.742	5.813	-4904	NM_203305	intron	FAM102A	5.96	5.666	4.91	4.573
chr16:21523702-21523738	0.994	5.414	6.268	5.80462e-07	5.55965e-05	4.957	5.932	-6264	NR_037451	Intergenic	MIR3680-1	6.061	5.803	5.002	4.913
chr1:155958919-155959209	2.359	3.5	6.268	5.81302e-07	5.55965e-05	2.551	4.74	-10728	NM_001162384	Intergenic	ARHGEF2	4.894	4.587	3	2.103
chr6:34212503-34212595	1.126	5.162	6.268	5.80168e-07	5.55965e-05	4.648	5.751	4099	NR_106893	intron	MIR6835	5.929	5.572	4.788	4.507
chr15:40381061-40381114	1.356	4.546	6.264	5.88055e-07	5.6024e-05	3.957	5.252	17199	NM_001003942	3'UTR	BMF	5.303	5.2	3.744	4.17
chr19:48010840-48010876	2.484	3.337	6.264	5.87148e-07	5.6024e-05	2.373	4.621	7657	NM_003827	intron	NAPA	4.617	4.625	2.192	2.555
chr21:46369462-46369674	1.784	3.821	6.253	6.05649e-07	5.75883e-05	3.088	4.756	9656	NM_001316985	intron	FAM207A	4.925	4.587	3	3.176
chr2:218808403-218808693	0.698	6.402	6.251	6.08632e-07	5.776e-05	6.07	6.763	248	NM_022648	intron	TNS1	6.68	6.846	6.145	5.996
chr5:132583500-132583586	1.821	3.918	6.243	6.2364e-07	5.907e-05	3.156	4.878	179855	NR_031621	intron	MIR1289-2	4.862	4.895	3.634	2.679
chr16:58472738-58472830	-1.8	4.098	-6.24	6.28305e-07	5.92581e-05	5.033	3.33	-24765	NM_020465	Intergenic	NDRG4	3.753	2.906	5.128	4.938
chr1:117368013-117368749	0.688	6.366	6.239	6.30457e-07	5.92581e-05	6.041	6.722	71295	NM_001767	Intergenic	CD2	6.671	6.772	6.063	6.02
chr15:41039366-41039511	1.122	5.074	6.239	6.29664e-07	5.92581e-05	4.564	5.662	8095	NM_018145	intron	RMDN3	5.622	5.701	4.762	4.367
chr1:156868165-156868335	-0.819	6.084	-6.24	6.28263e-07	5.92581e-05	6.509	5.696	4727	NM_001080471	intron	PEAR1	5.801	5.591	6.41	6.608
chr16:3692413-3693051	0.669	6.482	6.235	6.37546e-07	5.95821e-05	6.163	6.829	-10208	NM_005223	Intergenic	DNASE1	6.828	6.83	6.261	6.066
chr2:16503067-16503207	0.33	8.299	6.235	6.37214e-07	5.95821e-05	8.137	8.469	312588	NR_126559	Intergenic	GACAT3	8.489	8.448	8.195	8.079
chr22:37456042-37456078	1.596	4.027	6.236	6.36257e-07	5.95821e-05	3.362	4.863	8284	NM_024681	intron	KCTD17	4.862	4.864	3.244	3.479
chr16:2135069-2135165	1.294	4.596	6.234	6.4024e-07	5.972e-05	4.027	5.276	5168	NR_030646	intron	MIR1225	5.327	5.225	4.114	3.941
chr17:41494895-41495082	1.966	3.587	6.23	6.46471e-07	6.01868e-05	2.803	4.614	18636	NM_001661	Intergenic	ARL4D	4.497	4.732	2.707	2.899
chr21:46840646-46840799	1.538	4.287	6.229	6.49122e-07	6.02446e-05	3.622	5.098	4232	NR_028082	non-coding	COL18A1-AS1	5.1	5.097	3.986	3.258
chr22:35731932-35731972	1.524	4.249	6.228	6.49547e-07	6.02446e-05	3.604	5.043	319	NR_037471	TTS	MIR3909	5.1	4.985	3.317	3.891
chr16:57662164-57662587	0.797	5.951	6.222	6.61236e-07	6.1213e-05	5.58	6.364	238	NM_201525	5'UTR	ADGRG1	6.318	6.411	5.621	5.538
chr16:2055102-2055416	0.751	6.106	6.221	6.63676e-07	6.13232e-05	5.755	6.495	4563	NM_178167	intron	ZNF598	6.536	6.454	5.745	5.764
chr2:16165355-16165660	0.577	6.943	6.219	6.66121e-07	6.14334e-05	6.668	7.239	-25041	NR_126559	Intergenic	GACAT3	7.132	7.346	6.696	6.639
chr20:34787309-34787650	0.88	5.844	6.218	6.68193e-07	6.15089e-05	5.431	6.301	-36859	NM_015511	intron	AAR2	6.463	6.139	5.516	5.345
chr16:87358459-87358548	2.081	3.522	6.216	6.72116e-07	6.15237e-05	2.693	4.611	-7478	NM_001256917	Intergenic	C16orf95	4.455	4.767	2.707	2.679
chr17:79312407-79312649	-0.84	5.87	-6.217	6.71267e-07	6.15237e-05	6.306	5.476	-8054	NM_178520	Intergenic	TMEM105	5.439	5.513	6.306	6.306
chr14:105347781-105348318	0.717	6.53	6.218	6.69768e-07	6.15237e-05	6.187	6.901	16400	NM_001112726	intron	CEP170B	6.769	7.032	6.341	6.032
chr16:67477736-67477817	1.63	4.019	6.215	6.73949e-07	6.15766e-05	3.333	4.878	12741	NM_000196	intron	HSD11B2	4.862	4.895	3.576	3.09
chr11:72981268-72981323	-1.584	4.322	-6.209	6.85273e-07	6.24948e-05	5.153	3.626	357	NM_176798	intron	P2RY6	3.753	3.5	4.979	5.327
chr22:47428609-47428676	1.865	3.655	6.205	6.93695e-07	6.31455e-05	2.904	4.635	-116705	NR_122047	intron	TBC1D22A-AS1	4.538	4.732	2.909	2.899
chr5:14246608-14246776	1.388	4.419	6.199	7.05758e-07	6.41246e-05	3.817	5.146	102863	NM_007118	intron	TRIO	5.279	5.014	3.796	3.839
chr1:154978235-154978271	1.666	4.038	6.195	7.12931e-07	6.46567e-05	3.333	4.916	3147	NR_049765	intron	ZBTB7B	5.1	4.732	3.576	3.09
chr12:131885244-131885646	1.255	4.858	6.189	7.25136e-07	6.56422e-05	4.295	5.514	53430	NR_103736	Intergenic	LOC338797	5.327	5.701	4.506	4.083
chr4:129522424-129522460	2.595	3.303	6.185	7.33441e-07	6.62717e-05	2.288	4.656	173271	NR_125882	Intergenic	LOC100507487	4.762	4.549	2.472	2.103
chr6:44011199-44011303	2.014	3.539	6.183	7.38416e-07	6.65986e-05	2.732	4.601	31138	NR_125864	intron	LOC101929705	4.654	4.549	2.909	2.555
chr9:133808275-133808375	1.377	4.451	6.18	7.45558e-07	6.70381e-05	3.85	5.176	5914	NM_032843	intron	FIBCD1	5.255	5.097	4.03	3.67
chr20:48063197-48063281	1.765	3.827	6.179	7.46021e-07	6.70381e-05	3.111	4.747	35942	NM_004975	intron	KCNB1	4.727	4.767	2.812	3.409
chr15:45461976-45462103	-0.7	6.51	-6.175	7.56036e-07	6.78138e-05	6.87	6.178	11365	NM_001301171	intron	SHF	6.353	6.003	6.875	6.865
chr15:75092285-75092524	1.589	4.065	6.168	7.69518e-07	6.87717e-05	3.397	4.899	-11307	NR_039738	intron	MIR4513	4.727	5.07	3.386	3.409
chr15:74838228-74838398	1.169	4.835	6.169	7.6886e-07	6.87717e-05	4.317	5.446	4795	NM_006465	intron	ARID3B	5.439	5.452	4.232	4.403
chr1:27464200-27464507	1.198	4.916	6.165	7.7639e-07	6.92596e-05	4.376	5.545	17267	NM_003047	intron	SLC9A1	5.461	5.629	4.625	4.127
chr17:74488331-74488708	1.266	4.646	6.164	7.796e-07	6.94197e-05	4.087	5.311	-4529	NM_001005498	intron	RHBDF2	5.35	5.273	4.232	3.941
chr3:52333816-52333940	1.26	4.626	6.162	7.827e-07	6.95696e-05	4.072	5.288	-5554	NR_029677	Intergenic	MIR135A1	5.303	5.273	4.155	3.99
chr6:159525255-159525455	1.644	3.932	6.161	7.85356e-07	6.96211e-05	3.251	4.796	-59171	NM_054114	Intergenic	TAGAP	4.894	4.697	3.167	3.335
chr11:2866843-2867174	1.915	3.623	6.161	7.86118e-07	6.96211e-05	2.851	4.632	15790	NR_130721	intron	KCNQ1-AS1	4.796	4.468	2.909	2.793
chr8:144614430-144614549	1.359	4.487	6.159	7.91086e-07	6.98091e-05	3.892	5.203	9130	NM_015117	intron	ZC3H3	5.205	5.2	4.114	3.67
chr2:232230125-232230264	-0.882	5.842	-6.159	7.90946e-07	6.98091e-05	6.298	5.43	2776	NR_039937	intron	MIR4777	5.327	5.533	6.41	6.186
chr16:57654148-57654281	1.584	4.362	6.151	8.07706e-07	7.11478e-05	3.689	5.177	305	NM_001145770	intron	ADGRG1	5.23	5.123	3.167	4.211
chr8:142340860-142340895	1.672	3.9	6.144	8.24064e-07	7.21016e-05	3.21	4.778	-9770	NR_024441	Intergenic	LINC01300	4.894	4.662	3.086	3.335
chr16:85347045-85347085	0.837	6.088	6.145	8.22164e-07	7.21016e-05	5.698	6.516	-7134	NR_049816	Intergenic	MIR5093	6.643	6.39	5.485	5.911
chr1:229544192-229544747	-0.735	6.228	-6.144	8.24412e-07	7.21016e-05	6.608	5.882	25373	NM_001100	Intergenic	ACTA1	5.944	5.82	6.647	6.569
chr12:132319402-132319438	1.192	4.829	6.146	8.21151e-07	7.21016e-05	4.3	5.452	6479	NM_016155	intron	MMP17	5.583	5.32	4.232	4.367
chr2:241845784-241845878	1.657	4.005	6.143	8.27842e-07	7.22727e-05	3.316	4.87	-10258	NM_001085437	Intergenic	C2orf54	5.044	4.697	3.086	3.545
chr11:74975014-74975260	3.09	3.144	6.141	8.30937e-07	7.2414e-05	1.973	4.729	23187	NM_001195528	3'UTR	TPBGL	4.691	4.767	1.843	2.103
chr8:101428670-101428972	1.446	4.238	6.138	8.39859e-07	7.29325e-05	3.622	4.999	33830	NR_039681	Intergenic	MIR4471	5.072	4.926	3.634	3.609
chr17:55175517-55175733	1.463	4.214	6.138	8.39539e-07	7.29325e-05	3.593	4.982	12490	NM_001242902	intron	AKAP1	4.894	5.07	3.576	3.609
chr1:10761658-10761865	1.968	3.53	6.136	8.44373e-07	7.31949e-05	2.75	4.562	94971	NM_017766	intron	CASZ1	4.538	4.587	2.707	2.793
chr1:180485108-180485295	2.111	3.489	6.131	8.55091e-07	7.39932e-05	2.668	4.583	-13180	NM_032360	Intergenic	ACBD6	4.617	4.549	2.339	2.997
chr10:134385174-134385635	0.929	5.474	6.129	8.59377e-07	7.42332e-05	5.047	5.959	34052	NM_005539	intron	INPP5A	6.004	5.914	5.108	4.986
chr17:79089284-79089335	1.646	3.97	6.125	8.7011e-07	7.50282e-05	3.281	4.838	9863	NR_030394	intron	MIR657	5.015	4.662	3.386	3.176
chr16:1222403-1222492	1.826	3.69	6.123	8.76125e-07	7.5291e-05	2.953	4.649	19207	NM_021098	intron	CACNA1H	4.497	4.8	2.909	2.997
chr17:43308522-43308862	0.703	6.251	6.123	8.76227e-07	7.5291e-05	5.922	6.613	9400	NM_005892	intron	FMNL1	6.633	6.593	5.871	5.972
chr6:43801038-43801188	0.936	5.433	6.121	8.80316e-07	7.54898e-05	5.005	5.922	-57652	NR_024478	Intergenic	LINC01512	5.96	5.883	5.024	4.986
chr22:37779305-37779482	1.379	4.404	6.12	8.81617e-07	7.54898e-05	3.812	5.125	-28515	NR_110515	intron	LOC100506271	5.179	5.07	3.634	3.99
chr19:49118788-49119155	0.98	5.377	6.119	8.84253e-07	7.55775e-05	4.926	5.889	-2278	NM_017708	intron	FAM83E	5.975	5.803	5.045	4.808
chr12:52474433-52475020	0.726	6.174	6.119	8.85722e-07	7.55775e-05	5.834	6.548	1247	NR_120437	intron	OR7E47P	6.484	6.612	5.822	5.846
chr19:55759314-55759617	0.98	5.462	6.117	8.89692e-07	7.57845e-05	5.014	5.97	-2848	NR_106861	intron	MIR6803	6.103	5.836	4.863	5.166
chr17:43205131-43205191	1.401	4.307	6.114	8.98571e-07	7.64081e-05	3.71	5.043	4739	NM_133373	intron	PLCD3	5.015	5.07	3.634	3.785
chr7:151393828-151394334	0.591	6.823	6.111	9.0442e-07	7.67724e-05	6.539	7.13	39319	NM_001304527	intron	PRKAG2	7.132	7.127	6.661	6.417
chr17:79070966-79071174	0.826	5.979	6.108	9.12579e-07	7.73312e-05	5.589	6.41	28103	NR_030394	intron	MIR657	6.409	6.411	5.796	5.382
chr3:127022969-127023551	0.69	6.339	6.106	9.17498e-07	7.7614e-05	6.016	6.694	86253	NR_110147	Intergenic	LOC101927123	6.624	6.764	5.953	6.078
chr12:57029897-57030034	-1.397	4.453	-6.103	9.26574e-07	7.82468e-05	5.187	3.839	197	NM_013449	exon	BAZ2A	3.821	3.857	5.207	5.166
chr5:142097261-142097392	1.527	4.233	6.1	9.34053e-07	7.84733e-05	3.576	5.04	-19692	NM_001257205	Intergenic	FGF1	5.153	4.926	3.894	3.258
chr5:141157535-141157942	1.133	4.892	6.101	9.32725e-07	7.84733e-05	4.388	5.485	88028	NM_001278615	Intergenic	PCDH1	5.417	5.553	4.409	4.367
chr17:79068607-79068684	0.784	5.947	6.1	9.33551e-07	7.84733e-05	5.582	6.354	30527	NR_030394	intron	MIR657	6.42	6.287	5.577	5.586
chr17:79962027-79962062	1.472	4.182	6.098	9.40071e-07	7.87161e-05	3.561	4.954	18740	NM_144998	intron	CENPX	4.894	5.014	3.452	3.67
chr16:88592508-88592588	1.438	4.59	6.097	9.41757e-07	7.87161e-05	3.951	5.346	-44241	NM_001294340	intron	ZC3H18	5.622	5.07	4.232	3.67
chr6:41674077-41674199	1.044	5.298	6.098	9.40392e-07	7.87161e-05	4.819	5.845	28001	NM_001271945	intron	TFEB	5.989	5.701	5.002	4.635
chr8:26486509-26486572	1.55	4.103	6.094	9.5013e-07	7.90981e-05	3.446	4.922	50620	NM_001244604	intron	DPYSL2	5.044	4.8	3.634	3.258
chr22:37055913-37056100	1.104	4.999	6.093	9.52775e-07	7.90981e-05	4.506	5.574	42683	NM_006078	intron	CACNG2	5.482	5.666	4.409	4.604
chr15:40384661-40384806	1.056	5.153	6.095	9.48463e-07	7.90981e-05	4.672	5.706	13553	NM_001003942	intron	BMF	5.659	5.753	4.838	4.507
chr17:48670657-48671196	0.818	6.166	6.094	9.51332e-07	7.90981e-05	5.776	6.591	-31458	NR_038439	intron	CACNA1G-AS1	6.515	6.667	6.031	5.521
chr16:1175474-1175866	0.663	6.674	6.091	9.59445e-07	7.95172e-05	6.355	7.018	-27571	NM_001005407	Intergenic	CACNA1H	6.962	7.074	6.545	6.165
chr6:82161389-82161855	2.08	3.555	6.089	9.64674e-07	7.98158e-05	2.718	4.658	300806	NM_017633	Intergenic	FAM46A	4.691	4.625	3.167	2.27
chr15:88256784-88256879	1.876	3.7	6.087	9.69661e-07	8.00707e-05	2.936	4.694	136672	NR_026869	Intergenic	LINC00052	4.762	4.625	3.317	2.555
chr2:236848731-236848955	1.139	4.858	6.086	9.71019e-07	8.00707e-05	4.353	5.455	227809	NM_001485	intron	GBX2	5.417	5.493	4.375	4.33
chr17:4480020-4480452	-0.984	5.395	-6.082	9.83641e-07	8.09755e-05	5.91	4.941	-7040	NM_198501	Intergenic	SMTNL2	4.986	4.895	5.847	5.972
chr7:2517872-2517907	1.179	4.761	6.079	9.91585e-07	8.14927e-05	4.24	5.38	-1873	NM_001291784	Intergenic	GRIFIN	5.417	5.343	4.269	4.211
chr19:1223035-1223504	0.58	6.772	6.077	9.96308e-07	8.17439e-05	6.495	7.072	14720	NM_152769	intron	CBARP	7.132	7.011	6.522	6.469
chr2:16592856-16592891	1.218	5.052	6.076	9.98922e-07	8.18215e-05	4.496	5.688	254260	NM_030797	Intergenic	FAM49A	5.989	5.387	4.625	4.367
chr15:78009881-78009916	1.803	3.799	6.075	1.00367e-06	8.20735e-05	3.055	4.753	3194	NM_001301197	intron	LINGO1	4.956	4.549	3.317	2.793
chr6:44047076-44047149	1.555	4.009	6.067	1.02575e-06	8.37396e-05	3.361	4.828	-4724	NR_125864	Intergenic	LOC101929705	4.762	4.895	3.386	3.335
chr7:131940750-131940970	1.7	3.934	6.062	1.04132e-06	8.48696e-05	3.224	4.829	320463	NM_020911	intron	PLXNA4	4.617	5.042	3.452	2.997
chr6:34211467-34211933	1.016	5.184	6.06	1.04633e-06	8.51363e-05	4.724	5.716	3250	NR_106893	intron	MIR6835	5.714	5.719	4.813	4.635
chr16:29301611-29301744	1.785	3.867	6.057	1.05456e-06	8.56642e-05	3.127	4.811	-11930	NR_002939	Intergenic	SNX29P2	4.727	4.895	3.576	2.679
chr3:126709829-126709870	1.101	4.96	6.053	1.06894e-06	8.66884e-05	4.467	5.537	2413	NM_032242	intron	PLXNA1	5.503	5.572	4.567	4.367
chr17:72800296-72800359	1.055	5.071	6.048	1.08417e-06	8.77784e-05	4.597	5.624	27706	NM_017728	intron	TMEM104	5.563	5.684	4.654	4.54
chr17:19288239-19288372	1.17	4.872	6.046	1.09039e-06	8.81363e-05	4.347	5.487	2226	NM_001198695	intron	MFAP4	5.523	5.452	4.567	4.127
chr14:75704118-75704429	1.603	3.947	6.044	1.09479e-06	8.83465e-05	3.281	4.793	-41207	NM_005252	Intergenic	FOS	4.691	4.895	3.386	3.176
chr20:34787804-34787872	1.005	5.28	6.042	1.10069e-06	8.86767e-05	4.822	5.805	-36501	NM_015511	intron	AAR2	5.944	5.666	4.863	4.78
chr19:15408273-15408372	1.633	3.882	6.04	1.10828e-06	8.91417e-05	3.21	4.743	-17061	NM_058243	Intergenic	BRD4	4.654	4.832	3.244	3.176
chr22:43627454-43627532	1.437	4.383	6.036	1.12054e-06	8.98335e-05	3.763	5.134	-44356	NM_015140	intron	TTLL12	5.373	4.895	3.634	3.891
chr6:5215187-5215260	1.701	3.776	6.036	1.12045e-06	8.98335e-05	3.082	4.676	45959	NM_001164841	intron	LYRM4	4.727	4.625	3.167	2.997
chr14:106324317-106324373	-1.428	4.63	-6.034	1.12659e-06	9.01714e-05	5.375	3.994	-1	NR_039730	promoter-TSS	MIR4507	3.607	4.382	5.501	5.249
chr1:203005864-203005946	1.53	4.109	6.022	1.1655e-06	9.31337e-05	3.462	4.916	10256	NM_001304331	intron	PPFIA4	5.1	4.732	3.515	3.409
chr1:203038701-203038833	1.65	3.873	6.015	1.18813e-06	9.4788e-05	3.192	4.747	16399	NM_002479	intron	MYOG	4.796	4.697	3.386	2.997
chr10:73772976-73773045	1.402	4.45	6.013	1.19565e-06	9.50784e-05	3.836	5.19	48891	NM_004273	3'UTR	CHST3	5.205	5.175	4.194	3.479
chr21:47391163-47391286	-0.665	6.456	-6.013	1.19468e-06	9.50784e-05	6.8	6.14	-1659	NR_109931	Intergenic	LOC101928796	6.221	6.059	6.762	6.838
chr1:235147680-235147890	1.58	4.025	6.001	1.23628e-06	9.81499e-05	3.362	4.861	-48039	NR_125945	Intergenic	LOC101927851	4.796	4.926	3.634	3.09
chr8:144614836-144614919	1.362	4.37	6	1.23962e-06	9.82565e-05	3.787	5.082	8742	NM_015117	intron	ZC3H3	5.015	5.149	3.634	3.941
chr8:142340519-142340692	1.47	4.322	5.999	1.24594e-06	9.8439e-05	3.7	5.085	-10042	NR_024441	Intergenic	LINC01300	5.072	5.097	3.317	4.083
chr20:61025472-61025625	1.581	3.994	5.999	1.24497e-06	9.8439e-05	3.333	4.831	-22920	NM_080833	Intergenic	RBBP8NL	4.83	4.832	3.576	3.09
chr21:44936089-44936360	1.073	4.985	5.989	1.28183e-06	0.000100392	4.505	5.548	-38122	NR_026863	Intergenic	LINC00313	5.602	5.493	4.536	4.473
chr9:139588818-139588917	0.988	5.216	5.989	1.27864e-06	0.000100392	4.768	5.733	-6957	NM_001012727	Intergenic	AGPAT2	5.696	5.77	4.813	4.724
chr2:16264371-16264414	-0.334	8.137	-5.989	1.2807e-06	0.000100392	8.307	7.975	73844	NR_126559	Intergenic	GACAT3	8.011	7.939	8.319	8.295
chr15:77956255-77956344	1.392	4.292	5.99	1.27553e-06	0.000100392	3.696	5.028	3907	NR_120362	intron	LINGO1-AS2	4.986	5.07	3.846	3.545
chr6:43635603-43635743	1.361	4.456	5.991	1.27481e-06	0.000100392	3.861	5.175	19876	NM_001193343	intron	MRPS18A	5.279	5.07	4.114	3.609
chr3:140190025-140190093	2.363	3.363	5.988	1.28293e-06	0.000100392	2.463	4.579	37572	NR_108084	intron	CLSTN2-AS1	4.691	4.468	2.028	2.899
chr16:4389854-4389889	1.328	4.387	5.981	1.3107e-06	0.000102402	3.817	5.085	7647	NM_032575	TTS	GLIS2	5.072	5.097	3.744	3.891
chr8:38011578-38011786	1.69	3.807	5.979	1.31796e-06	0.000102805	3.122	4.694	-3082	NM_000349	Intergenic	STAR	4.762	4.625	2.909	3.335
chr7:150710611-150710722	-1.133	4.971	-5.978	1.32116e-06	0.000102891	5.563	4.46	10919	NR_073169	intron	ATG9B	4.538	4.382	5.621	5.505
chr1:41861186-41861231	0.933	5.474	5.974	1.33734e-06	0.000103986	5.049	5.957	33606	NM_001291281	Intergenic	FOXO6	6.047	5.868	4.91	5.188
chr11:123007920-123008609	-0.977	5.388	-5.972	1.34368e-06	0.000104149	5.896	4.94	57748	NM_024769	intron	CLMP	4.894	4.985	5.987	5.806
chr16:67492013-67492157	3.019	3.116	5.972	1.34284e-06	0.000104149	1.972	4.675	23004	NM_004691	intron	ATP6V0D1	4.762	4.587	2.028	1.915
chr5:134470591-134470627	2.102	3.43	5.971	1.34765e-06	0.000104292	2.619	4.523	-94872	NR_105049	intron	C5orf66-AS1	4.497	4.549	2.339	2.899
chr14:95773525-95774212	1.031	5.134	5.967	1.36184e-06	0.000105224	4.672	5.671	12376	NM_024734	intron	CLMN	5.622	5.719	4.536	4.808
chr16:625995-626185	1.486	4.114	5.958	1.3988e-06	0.00010791	3.494	4.894	6122	NM_004204	intron	PIGQ	4.956	4.832	3.317	3.67
chr22:47056619-47056896	1.002	5.272	5.954	1.41501e-06	0.000108989	4.815	5.798	34100	NM_015124	intron	GRAMD4	5.929	5.666	4.934	4.695
chr12:57609006-57609041	1.298	4.53	5.952	1.42059e-06	0.000109248	3.962	5.215	-1554	NM_007224	Intergenic	NXPH4	5.255	5.175	4.194	3.729
chr16:56352407-56352535	1.19	4.684	5.946	1.44524e-06	0.000110969	4.162	5.309	73039	NR_037499	intron	MIR3935	5.23	5.387	4.155	4.17
chr19:47730405-47730554	-1.355	4.465	-5.945	1.45083e-06	0.000111224	5.178	3.87	-204	NR_036159	promoter-TSS	MIR3191	3.948	3.793	5.148	5.208
chr1:1838204-1838533	0.876	5.979	5.942	1.46175e-06	0.000111816	5.567	6.431	-7897	NM_138705	Intergenic	CALML6	6.698	6.165	5.532	5.602
chr16:85346852-85346943	0.725	6.217	5.942	1.46311e-06	0.000111816	5.878	6.591	-6967	NR_049816	Intergenic	MIR5093	6.707	6.475	5.784	5.972
chr8:123651063-123651366	2.588	3.205	5.941	1.46738e-06	0.000111968	2.224	4.543	55130	NR_126348	Intergenic	LINC01151	4.578	4.509	2.028	2.42
chr1:110166557-110167037	0.614	6.515	5.936	1.49007e-06	0.000113523	6.226	6.832	187	NM_001257361	intron	AMPD2	6.811	6.854	6.214	6.237
chr2:47074214-47074629	0.926	5.606	5.935	1.49353e-06	0.00011361	5.175	6.091	19419	NR_024452	intron	LINC01119	6.208	5.974	5.387	4.962
chr3:126755293-126755329	1.477	4.081	5.932	1.50546e-06	0.000114341	3.462	4.861	47874	NM_032242	3'UTR	PLXNA1	4.796	4.926	3.515	3.409
chr19:3670527-3670563	2.312	3.321	5.931	1.50833e-06	0.000114381	2.436	4.521	29932	NM_012398	intron	PIP5K1C	4.617	4.426	2.192	2.679
chr19:1410944-1410993	1.366	4.317	5.93	1.51268e-06	0.000114431	3.733	5.037	3401	NM_018959	intron	DAZAP1	4.925	5.149	3.796	3.67
chr5:134470976-134471012	2.682	3.17	5.93	1.51365e-06	0.000114431	2.147	4.562	-95257	NR_105049	intron	C5orf66-AS1	4.538	4.587	2.192	2.103
chr11:72326534-72326675	2.024	3.518	5.929	1.51672e-06	0.000114487	2.71	4.59	-431	NR_029603	promoter-TSS	MIR139	4.412	4.767	3	2.42
chr16:2261044-2261106	0.939	5.412	5.928	1.52156e-06	0.000114675	4.983	5.902	-6	NM_182563	promoter-TSS	BRICD5	6.033	5.77	4.957	5.01
chr16:68399351-68399430	0.892	5.554	5.926	1.52948e-06	0.000115096	5.145	6.018	54374	NM_001290018	intron	PRMT7	5.898	6.139	5.188	5.102
chr19:1017365-1017418	0.946	5.463	5.922	1.54735e-06	0.000116262	5.027	5.96	3749	NM_033420	intron	TMEM259	5.975	5.944	5.245	4.808
chr3:123440277-123440344	1.237	4.642	5.921	1.55149e-06	0.000116395	4.098	5.292	31820	NR_046629	intron	MYLK-AS2	5.461	5.123	4.114	4.083
chr15:90754419-90754541	1.359	4.31	5.919	1.56427e-06	0.000117175	3.728	5.028	9918	NM_198925	intron	SEMA4B	4.986	5.07	3.846	3.609
chr16:1156425-1156569	1.186	4.732	5.917	1.57086e-06	0.000117394	4.206	5.357	-10253	NM_207419	Intergenic	C1QTNF8	5.417	5.297	4.375	4.037
chr22:35731598-35731820	1.225	4.712	5.917	1.57198e-06	0.000117394	4.176	5.349	76	NR_037471	promoter-TSS	MIR3909	5.205	5.493	3.986	4.367
chr16:88991556-88991971	0.964	5.505	5.915	1.58066e-06	0.000117863	5.058	6.01	-14683	NM_001290330	intron	LOC100129697	5.989	6.031	5.335	4.78
chr17:78865594-78865765	1.459	4.227	5.912	1.59323e-06	0.000118619	3.612	4.989	-86248	NR_110852	intron	LOC101928855	4.83	5.149	3.386	3.839
chr14:23352386-23352695	1.331	4.38	5.909	1.60681e-06	0.000119047	3.805	5.083	109	NM_173527	exon	REM2	5.153	5.014	3.941	3.67
chr21:44936498-44936730	0.963	5.388	5.909	1.60868e-06	0.000119047	4.948	5.89	-38511	NR_026863	Intergenic	LINC00313	6.061	5.719	4.91	4.986
chr14:99367373-99367413	5.293	0.671	5.909	1.60852e-06	0.000119047	0.183	3.43	189443	NM_182560	Intergenic	C14orf177	3.444	3.417	0.183	0.183
chr6:41674381-41674417	1.313	4.517	5.91	1.60217e-06	0.000119047	3.942	5.21	27740	NM_001271945	intron	TFEB	5.35	5.07	4.155	3.729
chr4:1036986-1037144	2.445	3.314	5.907	1.61793e-06	0.000119551	2.364	4.601	30813	NM_021923	Intergenic	FGFRL1	4.654	4.549	2.812	1.915
chr16:626404-626476	1.385	4.296	5.904	1.63099e-06	0.000120335	3.708	5.021	6472	NM_004204	intron	PIGQ	4.894	5.149	3.576	3.839
chr5:168250210-168250246	1.115	5.027	5.899	1.65201e-06	0.000121703	4.524	5.61	-54968	NR_029632	intron	MIR218-2	5.417	5.803	4.681	4.367
chr19:5036386-5036516	1.566	3.968	5.895	1.67455e-06	0.000123179	3.323	4.79	67327	NM_015015	intron	KDM4B	4.654	4.926	3.167	3.479
chr17:62159258-62159451	1.911	3.678	5.892	1.68492e-06	0.000123756	2.9	4.691	48147	NM_001433	intron	ERN1	4.956	4.426	3.244	2.555
chr17:2283486-2283570	1.526	4.12	5.89	1.69671e-06	0.000124435	3.474	4.925	20730	NM_020310	3'UTR	MNT	4.727	5.123	3.69	3.258
chr1:155940380-155940449	1.858	3.722	5.889	1.70075e-06	0.000124546	2.962	4.706	7551	NM_004723	intron	ARHGEF2	4.986	4.426	3.244	2.679
chr17:79925075-79925111	-1.276	4.585	-5.888	1.70456e-06	0.000124639	5.257	4.022	-6036	NM_178493	Intergenic	NOTUM	4.065	3.979	5.245	5.269
chr16:85584575-85585030	1.117	5.022	5.885	1.72074e-06	0.000125451	4.52	5.604	-60226	NM_001134473	Intergenic	GSE1	5.373	5.836	4.567	4.473
chr12:133030663-133030699	2.915	3.171	5.884	1.7259e-06	0.000125451	2.054	4.681	-36476	NM_001142641	Intergenic	FBRSL1	4.894	4.468	2.192	1.915
chr1:205286583-205286746	1.483	4.045	5.885	1.72341e-06	0.000125451	3.425	4.83	4254	NM_030952	intron	NUAK2	4.796	4.864	3.515	3.335
chr7:43687476-43687812	1.55	3.927	5.884	1.72359e-06	0.000125451	3.29	4.745	64952	NM_004760	intron	STK17A	4.691	4.8	3.244	3.335
chr13:113637901-113637988	1.359	4.346	5.883	1.73102e-06	0.000125638	3.764	5.059	14410	NM_001112732	intron	MCF2L	4.894	5.225	3.744	3.785
chr7:150810995-150811193	0.853	5.639	5.88	1.74436e-06	0.000126418	5.246	6.082	-671	NM_001308305	promoter-TSS	AGAP3	5.975	6.19	5.263	5.229
chr11:72348364-72348402	1.07	4.949	5.879	1.74939e-06	0.000126596	4.474	5.508	5121	NM_001143839	intron	PDE2A	5.523	5.493	4.375	4.573
chr19:30914831-30914867	1.443	4.129	5.878	1.75497e-06	0.000126813	3.521	4.893	51549	NM_014717	intron	ZNF536	4.83	4.956	3.634	3.409
chr1:205218487-205218628	1.761	3.646	5.877	1.7611e-06	0.000127069	2.939	4.579	2934	NM_001297611	intron	TMCC2	4.497	4.662	3.086	2.793
chr3:127936819-127936885	2.426	3.235	5.874	1.7768e-06	0.000128013	2.304	4.502	64552	NM_021937	intron	EEFSEC	4.455	4.549	2.339	2.27
chr22:50344486-50344522	1.575	3.971	5.871	1.79166e-06	0.000128894	3.314	4.806	-9639	NM_001001852	Intergenic	PIM3	4.986	4.625	3.452	3.176
chr7:2052747-2052870	1.178	4.656	5.868	1.80491e-06	0.000129468	4.141	5.276	-72623	NM_001304525	intron	MAD1L1	5.303	5.249	4.155	4.127
chr20:25291218-25291294	1.152	4.729	5.868	1.80475e-06	0.000129468	4.223	5.334	62550	NM_002862	intron	PYGB	5.395	5.273	4.194	4.252
chr1:150954668-150954704	2.099	3.393	5.865	1.82049e-06	0.000129911	2.575	4.496	187	NM_003568	5'UTR	ANXA9	4.367	4.625	2.595	2.555
chr9:140089549-140089584	1.361	4.284	5.866	1.81715e-06	0.000129911	3.708	5	5596	NM_001128228	intron	TPRN	5.044	4.956	3.576	3.839
chr11:61344973-61345048	1.733	3.809	5.865	1.82168e-06	0.000129911	3.097	4.729	3333	NM_001252065	intron	SYT7	4.691	4.767	3.515	2.679
chr14:105347440-105347500	0.899	5.466	5.866	1.81675e-06	0.000129911	5.053	5.937	15820	NM_001112726	intron	CEP170B	5.96	5.914	5.168	4.938
chr2:241899694-241899730	1.343	4.42	5.864	1.82537e-06	0.000129985	3.843	5.123	7156	NR_033841	intron	LOC200772	4.925	5.32	3.744	3.941
chr1:160336867-160336903	2.574	3.217	5.863	1.83271e-06	0.000130319	2.231	4.554	24	NM_005598	promoter-TSS	NHLH1	4.727	4.382	2.192	2.27
chr19:1473679-1473726	1.44	4.177	5.859	1.85267e-06	0.000131547	3.566	4.94	5525	NM_152482	TTS	C19orf25	4.894	4.985	3.796	3.335
chr21:45627423-45627621	1.823	3.633	5.857	1.86211e-06	0.000131836	2.9	4.602	33365	NM_001283052	Intergenic	ICOSLG	4.617	4.587	3.244	2.555
chr15:74838545-74838753	0.95	5.358	5.857	1.86206e-06	0.000131836	4.923	5.855	5131	NM_006465	intron	ARID3B	5.766	5.944	5.066	4.78
chr19:55738963-55739144	0.991	5.195	5.857	1.86608e-06	0.000131927	4.745	5.716	1578	NM_173804	intron	TMEM86B	5.678	5.753	4.887	4.604
chr5:134470121-134470156	1.837	3.639	5.856	1.86962e-06	0.000131987	2.9	4.614	-94402	NR_105049	intron	C5orf66-AS1	4.497	4.732	3.244	2.555
chr9:116341494-116341536	1.516	4.04	5.851	1.89554e-06	0.000133625	3.405	4.844	-1642	NM_001282922	intron	RGS3	4.762	4.926	3.634	3.176
chr11:8089287-8090100	-0.514	7.076	-5.847	1.91754e-06	0.000134982	7.342	6.828	8109	NR_120537	non-coding	TUB-AS1	6.803	6.854	7.277	7.407
chr9:131768971-131769044	1.273	4.525	5.845	1.93005e-06	0.000135139	3.978	5.19	21624	NM_001287045	3'UTR	SH3GLB2	5.205	5.175	3.744	4.211
chr5:56678974-56679291	1.567	3.931	5.844	1.93183e-06	0.000135139	3.288	4.756	99503	NM_001017992	Intergenic	ACTBL2	4.617	4.895	3.167	3.409
chr19:13193127-13193163	1.187	4.684	5.844	1.93354e-06	0.000135139	4.162	5.307	20829	NM_005583	intron	LYL1	5.439	5.175	4.114	4.211
chr22:37775414-37775480	1.771	3.607	5.845	1.92698e-06	0.000135139	2.904	4.543	-24568	NR_110515	intron	LOC100506271	4.617	4.468	2.812	2.997
chr2:16189499-16189872	0.368	7.818	5.845	1.9305e-06	0.000135139	7.64	8.008	-863	NR_126559	promoter-TSS	GACAT3	8.011	8.005	7.684	7.596
chr6:43736633-43736818	1.493	4.108	5.842	1.94492e-06	0.000135636	3.487	4.891	-1220	NM_001171625	Intergenic	VEGFA	5.015	4.767	3.244	3.729
chr19:51822876-51823071	1.845	3.581	5.842	1.94619e-06	0.000135636	2.852	4.55	7872	NM_001101372	intron	IGLON5	4.367	4.732	2.707	2.997
chr9:136928197-136928233	1.354	4.325	5.841	1.95036e-06	0.000135658	3.743	5.043	4926	NM_007371	intron	BRD3	5.1	4.985	3.941	3.545
chr1:110167138-110167460	0.53	6.906	5.841	1.95203e-06	0.000135658	6.655	7.178	689	NM_001257361	promoter-TSS	AMPD2	7.152	7.204	6.589	6.721
chr22:18393420-18393705	1.221	4.582	5.84	1.95779e-06	0.000135865	4.048	5.226	-3911	NM_001122731	intron	MICAL3	5.303	5.149	4.155	3.941
chr12:131616825-131616893	2.68	3.445	5.836	1.97932e-06	0.000137165	2.414	4.862	-32697	NR_026670	intron	LINC01257	4.956	4.767	3.386	1.442
chr2:232470421-232470479	-1.059	5.172	-5.834	1.9929e-06	0.000137715	5.723	4.691	12875	NM_152614	Intergenic	C2orf57	4.796	4.587	5.859	5.586
chr8:21952860-21952971	1.829	3.569	5.833	1.99567e-06	0.000137715	2.84	4.54	6202	NM_022749	intron	FAM160B2	4.654	4.426	3	2.679
chr2:16079890-16081137	-0.176	10.42	-5.834	1.99151e-06	0.000137715	10.506	10.336	-46	NM_001293233	promoter-TSS	MYCN	10.33	10.342	10.587	10.425
chr3:71102124-71102231	1.599	3.86	5.825	2.04334e-06	0.000140807	3.204	4.708	11896	NM_001244813	intron	FOXP1	4.83	4.587	3.317	3.09
chr12:103795345-103795464	2.257	3.317	5.821	2.06253e-06	0.00014193	2.447	4.496	94383	NM_001099336	non-coding	C12orf42	4.654	4.338	2.339	2.555
chr10:126397821-126398020	1.547	4.102	5.821	2.06617e-06	0.000141981	3.446	4.921	5324	NR_120631	intron	FAM53B-AS1	5.179	4.662	3.634	3.258
chr7:1040036-1040179	1.299	4.626	5.82	2.07228e-06	0.000142202	4.064	5.299	17273	NM_017781	exon	CYP2W1	5.373	5.225	3.69	4.439
chr19:55742979-55743015	1.606	3.823	5.818	2.08098e-06	0.0001426	3.167	4.675	-677	NR_106862	promoter-TSS	MIR6804	4.762	4.587	3.244	3.09
chr12:131886893-131886945	1.693	3.717	5.814	2.1054e-06	0.000143916	3.033	4.614	54904	NR_103736	Intergenic	LOC338797	4.497	4.732	3.167	2.899
chr19:13274907-13275065	-1.121	5.096	-5.814	2.10607e-06	0.000143916	5.678	4.589	13704	NM_004907	Intergenic	IER2	4.796	4.382	5.834	5.521
chr16:56351818-56351984	1.629	3.845	5.806	2.15406e-06	0.000146842	3.176	4.71	72469	NR_037499	intron	MIR3935	4.654	4.767	3.452	2.899
chr17:36744386-36744449	1.023	5.041	5.806	2.15486e-06	0.000146842	4.585	5.576	17765	NM_025248	intron	SRCIN1	5.523	5.629	4.506	4.665
chr1:1173410-1173446	1.058	5.095	5.805	2.16033e-06	0.00014701	4.615	5.652	5799	NM_080605	Intergenic	B3GALT6	5.714	5.591	4.863	4.367
chr19:49119320-49119520	0.984	5.247	5.804	2.1662e-06	0.000147206	4.8	5.762	-2726	NM_017708	exon	FAM83E	5.641	5.883	4.934	4.665
chr2:71787424-71787460	1.156	4.706	5.804	2.17031e-06	0.000147281	4.202	5.312	93610	NM_001130987	intron	DYSF	5.327	5.297	4.073	4.33
chr22:23875667-23875801	-0.962	5.387	-5.801	2.18677e-06	0.000148193	5.892	4.942	-46567	NR_110539	Intergenic	LOC388882	4.762	5.123	5.847	5.936
chr1:154983720-154983783	1.038	5.074	5.799	2.19675e-06	0.000148664	4.611	5.614	8646	NR_049765	intron	ZBTB7B	5.696	5.533	4.442	4.78
chr19:55739266-55739302	1.053	5.008	5.796	2.22029e-06	0.00015005	4.537	5.559	1348	NM_173804	intron	TMEM86B	5.417	5.701	4.567	4.507
chr20:52211077-52211112	-1.636	3.983	-5.794	2.22766e-06	0.000150341	4.849	3.288	-11459	NM_006526	Intergenic	ZNF217	3.159	3.417	4.736	4.962
chr11:119659374-119659548	-1.089	4.992	-5.789	2.26433e-06	0.000151903	5.562	4.502	59168	NR_120587	Intergenic	LOC102724301	4.578	4.426	5.635	5.488
chr9:116349901-116350279	0.989	5.175	5.789	2.26118e-06	0.000151903	4.731	5.691	-6110	NM_144489	intron	RGS3	5.563	5.82	4.709	4.753
chr19:14278728-14278927	0.808	5.862	5.788	2.26628e-06	0.000151903	5.486	6.283	30864	NR_045214	intron	LOC100507373	6.453	6.113	5.501	5.471
chr17:79970446-79970621	0.708	6.085	5.789	2.2596e-06	0.000151903	5.755	6.452	10251	NM_144998	intron	CENPX	6.515	6.39	5.731	5.778
chr17:80192607-80192643	1.543	3.976	5.789	2.25999e-06	0.000151903	3.333	4.796	-150	NM_001206951	promoter-TSS	SLC16A3	4.894	4.697	3.576	3.09
chr1:1173579-1173615	1.032	5.198	5.786	2.27945e-06	0.000152442	4.726	5.74	5968	NM_080605	Intergenic	B3GALT6	5.834	5.647	4.979	4.473
chr11:93885573-93885822	1.225	4.692	5.786	2.28053e-06	0.000152442	4.15	5.338	23604	NM_015368	intron	PANX1	5.205	5.472	4.409	3.891
chr17:74488858-74488918	1.399	4.18	5.785	2.2865e-06	0.000152632	3.59	4.919	-4897	NM_001005498	intron	RHBDF2	4.796	5.042	3.634	3.545
chr1:155910961-155911132	0.998	5.196	5.783	2.30322e-06	0.00015354	4.745	5.717	-433	NM_181885	promoter-TSS	RXFP4	5.882	5.553	4.709	4.78
chr2:16453777-16453849	0.71	6.17	5.778	2.33207e-06	0.000155042	5.835	6.54	263264	NR_126559	Intergenic	GACAT3	6.585	6.495	5.976	5.693
chr13:97912116-97912282	1.827	3.518	5.779	2.33034e-06	0.000155042	2.803	4.482	37649	NM_144778	intron	MBNL2	4.455	4.509	2.707	2.899
chr11:133816807-133816963	-0.618	6.51	-5.775	2.35578e-06	0.000156406	6.829	6.218	9764	NM_001277285	intron	IGSF9B	6.208	6.227	6.875	6.784
chr16:58054726-58054820	1.492	4.064	5.773	2.36623e-06	0.000156888	3.448	4.845	-4509	NM_002428	3'UTR	MMP15	4.796	4.895	3.167	3.729
chr5:123964465-123964528	1.467	4.038	5.771	2.38261e-06	0.00015776	3.431	4.811	116308	NM_020747	Intergenic	ZNF608	4.727	4.895	3.317	3.545
chr11:62310394-62310492	1.084	4.832	5.77	2.3903e-06	0.000157843	4.354	5.402	3889	NM_024060	intron	AHNAK	5.395	5.409	4.341	4.367
chr22:43664683-43664739	1.063	5.039	5.77	2.38732e-06	0.000157843	4.56	5.598	74683	NM_173050	intron	SCUBE1	5.766	5.43	4.681	4.439
chr14:101539574-101539972	0.707	6.074	5.767	2.40809e-06	0.000158804	5.744	6.442	3525	NR_047664	TTS	MEG9	6.463	6.422	5.809	5.678
chr19:55739491-55739670	0.81	5.705	5.766	2.41508e-06	0.000159052	5.332	6.127	1051	NM_173804	exon	TMEM86B	6.208	6.045	5.318	5.345
chr16:84803-85067	1.511	4.039	5.762	2.44022e-06	0.000160492	3.405	4.841	12019	NR_130735	Intergenic	WASIR2	4.986	4.697	3.634	3.176
chr6:43747277-43747919	0.837	5.661	5.761	2.45059e-06	0.000160958	5.274	6.099	7876	NM_001287044	intron	VEGFA	6.033	6.165	5.404	5.145
chr12:57607900-57607936	1.67	3.917	5.757	2.4755e-06	0.000162377	3.241	4.787	-2660	NM_007224	TTS	NXPH4	4.617	4.956	2.812	3.67
chr2:240185943-240185979	1.466	4.005	5.756	2.48523e-06	0.000162798	3.397	4.781	-41196	NR_036229	intron	MIR4269	4.83	4.732	3.386	3.409
chr21:46954303-46954450	1.782	3.556	5.755	2.49231e-06	0.000163043	2.851	4.502	165	NM_001205207	intron	SLC19A1	4.578	4.426	2.909	2.793
chr7:150810473-150810876	0.945	5.237	5.752	2.5122e-06	0.000163907	4.812	5.731	-1090	NM_001308305	intron	AGAP3	5.659	5.803	4.788	4.835
chr9:136016681-136016800	0.821	5.653	5.753	2.50963e-06	0.000163907	5.277	6.08	7866	NM_001042368	intron	RALGDS	6.143	6.017	5.226	5.327
chr9:137270980-137271049	0.993	5.233	5.748	2.54233e-06	0.000165654	4.78	5.755	-126	NM_001291920	promoter-TSS	RXRA	5.882	5.629	4.957	4.604
chr12:53732798-53733009	-0.959	5.345	-5.748	2.54653e-06	0.000165707	5.848	4.906	-2737	NM_001173467	intron	SP7	5.044	4.767	5.784	5.911
chr15:82201726-82201900	1.735	3.659	5.745	2.56783e-06	0.000165845	2.962	4.583	136671	NM_032246	Intergenic	MEX3B	4.617	4.549	3.244	2.679
chr2:217401596-217401702	1.824	3.513	5.744	2.56894e-06	0.000165845	2.794	4.482	38129	NM_000998	Intergenic	RPL37A	4.497	4.468	2.909	2.679
chr14:101144391-101144802	-0.434	7.565	-5.745	2.56559e-06	0.000165845	7.787	7.355	20992	NR_024096	Intergenic	LINC00523	7.47	7.241	7.751	7.824
chr5:131560936-131561097	1.679	3.771	5.745	2.56598e-06	0.000165845	3.088	4.66	1918	NM_001017973	intron	P4HA2	4.894	4.426	3.086	3.09
chr6:43894034-43894316	1.048	5.021	5.747	2.55399e-06	0.000165845	4.554	5.568	35410	NR_024478	intron	LINC01512	5.417	5.719	4.474	4.635
chr1:160179216-160179358	1.374	4.35	5.746	2.56056e-06	0.000165845	3.768	5.068	-628	NR_123725	promoter-TSS	LOC729867	5.179	4.956	3.452	4.083
chr11:72452104-72452588	0.69	6.233	5.742	2.58839e-06	0.000166882	5.91	6.59	11088	NM_001040118	intron	ARAP1	6.716	6.464	5.871	5.948
chr1:156771211-156771434	0.668	6.359	5.741	2.5971e-06	0.000167223	6.043	6.707	-14219	NM_001007792	TTS	NTRK1	6.624	6.789	6.175	5.911
chr12:3365311-3365418	2.911	3.156	5.74	2.60373e-06	0.00016743	2.056	4.653	-125150	NM_001256536	intron	PRMT8	4.925	4.382	1.843	2.27
chr16:87858042-87858203	1.426	4.145	5.738	2.6195e-06	0.000168224	3.551	4.894	10143	NR_106833	Intergenic	MIR6775	4.956	4.832	3.317	3.785
chr20:48469916-48470147	1.382	4.349	5.737	2.6234e-06	0.000168254	3.752	5.079	40782	NR_048538	intron	SLC9A8	5.327	4.832	3.894	3.609
chr12:52674170-52674294	2.972	3.057	5.735	2.64119e-06	0.000169174	1.945	4.601	11067	NM_002281	Intergenic	KRT81	4.654	4.549	2.192	1.697
chr16:2550960-2551761	0.491	7.249	5.733	2.65126e-06	0.000169398	7.014	7.5	-12366	NM_001198569	3'UTR	ATP6V0C	7.62	7.38	6.951	7.077
chr14:93499170-93499221	1.646	3.785	5.733	2.65159e-06	0.000169398	3.122	4.652	-34601	NR_002808	intron	ITPK1-AS1	4.796	4.509	2.909	3.335
chr5:176885932-176886048	0.552	6.713	5.733	2.65617e-06	0.00016947	6.452	6.998	10664	NM_001174102	intron	PRR7	7.028	6.968	6.442	6.461
chr5:758397-758432	1.805	3.591	5.731	2.66929e-06	0.00017006	2.886	4.537	-64905	NM_007030	Intergenic	TPPP	4.412	4.662	2.595	3.176
chr8:22036593-22036707	1.484	4.025	5.731	2.67236e-06	0.00017006	3.405	4.815	13997	NR_033403	intron	BMP1	4.862	4.767	3.634	3.176
chr22:42337422-42337567	1.008	5.019	5.728	2.68914e-06	0.000170907	4.57	5.547	-1272	NM_001110215	intron	CENPM	5.523	5.572	4.567	4.573
chr8:142340276-142340344	1.341	4.367	5.727	2.69705e-06	0.000170908	3.799	5.067	-10338	NR_024441	Intergenic	LINC01300	4.986	5.149	3.515	4.083
chr11:1585884-1585956	1.311	4.318	5.727	2.6996e-06	0.000170908	3.758	5.013	7230	NM_004420	intron	DUSP8	5.1	4.926	3.846	3.67
chr20:48063489-48063527	1.817	3.517	5.728	2.6962e-06	0.000170908	2.803	4.48	35673	NM_004975	intron	KCNB1	4.578	4.382	2.812	2.793
chr7:1051911-1052012	2.521	3.171	5.727	2.70347e-06	0.000170932	2.224	4.477	10700	NR_029898	intron	MIR339	4.367	4.587	2.028	2.42
chr7:44298282-44298318	1.645	3.96	5.724	2.7238e-06	0.000171996	3.271	4.831	57722	NM_006555	intron	YKT6	5.153	4.509	3.452	3.09
chr14:52294624-52294967	1.229	4.573	5.72	2.75218e-06	0.000173372	4.043	5.215	-32226	NM_001243774	Intergenic	GNG2	5.205	5.225	3.796	4.291
chr12:7309014-7309049	1.6	3.823	5.72	2.75266e-06	0.000173372	3.172	4.67	26065	NM_014718	intron	CLSTN3	4.83	4.509	3.086	3.258
chr15:63637308-63637362	2.275	3.247	5.718	2.76743e-06	0.000174078	2.38	4.438	36974	NM_001218	intron	CA12	4.367	4.509	2.339	2.42
chr1:154983904-154983988	0.933	5.244	5.717	2.77492e-06	0.000174326	4.823	5.734	8840	NR_049765	intron	ZBTB7B	5.784	5.684	4.838	4.808
chr5:141151262-141151476	1.699	3.856	5.715	2.79339e-06	0.000175262	3.156	4.759	-89569	NM_022481	Intergenic	ARAP3	4.654	4.864	3.634	2.679
chr20:47139641-47139935	1.703	3.706	5.714	2.80332e-06	0.000175509	3.019	4.611	151134	NR_026958	Intergenic	LINC00494	4.455	4.767	3.244	2.793
chr10:80841032-80841471	1.035	4.933	5.713	2.80806e-06	0.000175509	4.473	5.477	12460	NM_020338	intron	ZMIZ1	5.482	5.472	4.474	4.473
chr7:100803045-100803217	1.4	4.177	5.714	2.80529e-06	0.000175509	3.585	4.92	377	NR_039797	TTS	MIR4653	5.072	4.767	3.69	3.479
chr22:30195090-30195515	1.191	4.607	5.712	2.82131e-06	0.000176113	4.087	5.236	31945	NM_013387	intron	UQCR10	5.153	5.32	4.232	3.941
chr16:67951580-67951615	1.408	4.085	5.71	2.83477e-06	0.000176728	3.497	4.831	14180	NM_001907	intron	CTRL	4.862	4.8	3.515	3.479
chr8:22036314-22036452	1.468	4.12	5.708	2.84812e-06	0.000177335	3.501	4.899	13730	NR_033403	intron	BMP1	4.727	5.07	3.744	3.258
chr1:1376433-1376523	1.283	4.337	5.708	2.8526e-06	0.000177389	3.792	5.014	5575	NM_199121	3'UTR	VWA1	5.015	5.014	3.744	3.839
chr1:201987393-201987801	1.295	4.367	5.707	2.8605e-06	0.000177655	3.812	5.053	7907	NM_004433	Intergenic	ELF3	5.179	4.926	3.894	3.729
chr22:46984887-46984923	0.985	5.134	5.704	2.88359e-06	0.000178863	4.689	5.653	-37753	NM_015124	Intergenic	GRAMD4	5.678	5.629	4.838	4.54
chr12:132345106-132345250	1.594	3.775	5.704	2.88767e-06	0.00017889	3.131	4.62	32237	NM_016155	Intergenic	MMP17	4.691	4.549	3.086	3.176
chr16:75297229-75297394	1.576	3.836	5.701	2.90613e-06	0.000179806	3.192	4.675	2534	NM_001170720	intron	BCAR1	4.617	4.732	3.386	2.997
chr10:126791559-126791627	1.549	4.02	5.7	2.92045e-06	0.000180238	3.37	4.844	55791	NM_001290215	intron	CTBP2	4.956	4.732	3.744	2.997
chr4:7657390-7657535	1.102	4.976	5.7	2.91985e-06	0.000180238	4.479	5.558	-98354	NR_026892	intron	AFAP1-AS1	5.563	5.553	4.788	4.17
chr19:16692167-16692314	1.413	4.085	5.698	2.93551e-06	0.000180712	3.498	4.831	-9048	NM_024881	intron	SLC35E1	4.862	4.8	3.386	3.609
chr15:78010053-78010104	1.564	3.966	5.698	2.93461e-06	0.000180712	3.314	4.796	3014	NM_001301197	intron	LINGO1	5.044	4.549	3.452	3.176
chr7:2517661-2517723	0.829	5.577	5.696	2.94798e-06	0.000181253	5.197	6.01	-1675	NM_001291784	Intergenic	GRIFIN	6.061	5.959	5.207	5.188
chr17:79925383-79925542	-1.107	4.945	-5.689	3.01106e-06	0.000184438	5.525	4.449	-6406	NM_178493	Intergenic	NOTUM	4.654	4.244	5.562	5.488
chr19:2059471-2059574	1.065	4.914	5.689	3.00974e-06	0.000184438	4.441	5.473	-8280	NM_199054	Intergenic	MKNK2	5.602	5.343	4.375	4.507
chr5:131810590-131810774	1.544	3.839	5.689	3.0095e-06	0.000184438	3.212	4.657	15783	NM_002198	intron	IRF1	4.617	4.697	3.167	3.258
chr20:44984630-44984988	1.05	4.941	5.685	3.04066e-06	0.000186018	4.473	5.494	8288	NM_001281458	intron	SLC35C2	5.622	5.365	4.474	4.473
chr11:67820847-67820918	1.661	3.661	5.685	3.0445e-06	0.000186022	2.998	4.542	8622	NR_106811	3'UTR	MIR6753	4.497	4.587	3	2.997
chrX:106975142-106975351	1.665	3.661	5.683	3.06252e-06	0.00018689	2.999	4.542	-14956	NM_004089	intron	TSC22D3	4.497	4.587	2.909	3.09
chr2:192365095-192365506	-1.1	5.152	-5.679	3.1005e-06	0.000188738	5.731	4.646	-177497	NR_045622	Intergenic	NABP1	4.367	4.926	5.577	5.885
chr2:218578182-218578538	0.974	5.221	5.679	3.0979e-06	0.000188738	4.781	5.731	42956	NR_026597	intron	DIRC3	5.563	5.899	4.838	4.724
chr16:89004765-89004809	1.299	4.486	5.677	3.11774e-06	0.000189552	3.922	5.172	-1660	NM_001290330	intron	LOC100129697	4.956	5.387	4.114	3.729
chr6:6749985-6750275	1.319	4.323	5.676	3.12764e-06	0.000189919	3.758	5.021	-127071	NR_026970	Intergenic	LY86-AS1	5.179	4.864	3.846	3.67
chr1:154943182-154943448	-0.746	5.936	-5.674	3.14047e-06	0.000190462	6.325	5.587	-92	NM_183001	promoter-TSS	SHC1	5.583	5.591	6.297	6.353
chr1:228338417-228338485	1.122	5.071	5.673	3.15323e-06	0.000191	4.561	5.662	1036	NM_020435	intron	GJC2	5.503	5.82	4.91	4.211
chr22:20134404-20134505	1.538	3.92	5.671	3.16815e-06	0.000191196	3.29	4.732	2976	NM_001243537	3'UTR	CCDC188	4.538	4.926	3.244	3.335
chr11:119660019-119660135	-1.126	4.831	-5.671	3.16764e-06	0.000191196	5.423	4.329	59784	NR_120587	Intergenic	LOC102724301	4.321	4.338	5.501	5.345
chr17:77023775-77023889	1.64	3.696	5.671	3.16729e-06	0.000191196	3.042	4.564	-95	NR_040018	promoter-TSS	C1QTNF1-AS1	4.578	4.549	2.909	3.176
chr21:45580063-45580197	2.216	3.286	5.668	3.19648e-06	0.000192256	2.433	4.454	26636	NM_198155	Intergenic	C21orf33	4.321	4.587	2.595	2.27
chr8:139888855-139889072	1.518	3.87	5.667	3.20531e-06	0.000192256	3.251	4.676	37285	NM_152888	intron	COL22A1	4.727	4.625	3.244	3.258
chr17:72794238-72794287	1.883	3.498	5.668	3.1941e-06	0.000192256	2.753	4.503	21641	NM_017728	intron	TMEM104	4.538	4.468	3.086	2.42
chr6:44010812-44010891	1.945	3.426	5.667	3.20503e-06	0.000192256	2.664	4.462	31537	NR_125864	intron	LOC101929705	4.455	4.468	2.909	2.42
chr22:43622296-43622880	0.791	5.701	5.667	3.20263e-06	0.000192256	5.336	6.115	-39451	NM_015140	intron	TTLL12	6.117	6.113	5.404	5.269
chr19:13147323-13147458	1.133	4.677	5.666	3.2106e-06	0.000192338	4.182	5.275	11996	NM_001271043	intron	NFIX	5.35	5.2	4.194	4.17
chr5:131831688-131831766	1.482	3.973	5.666	3.21853e-06	0.000192438	3.363	4.756	-5262	NM_002198	Intergenic	IRF1	4.617	4.895	3.317	3.409
chr4:129375591-129375724	2.635	3.122	5.665	3.22011e-06	0.000192438	2.127	4.499	26487	NR_125882	intron	LOC100507487	4.412	4.587	2.339	1.915
chr5:674179-674215	1.488	3.938	5.663	3.2446e-06	0.000193666	3.326	4.728	19313	NM_007030	intron	TPPP	4.83	4.625	3.317	3.335
chr19:55739783-55739962	0.898	5.437	5.657	3.29726e-06	0.00019657	5.026	5.907	759	NM_173804	intron	TMEM86B	6.061	5.753	5.066	4.986
chr17:38613083-38613119	1.631	3.695	5.655	3.3198e-06	0.000197582	3.042	4.561	13425	NM_001552	3'UTR	IGFBP4	4.497	4.625	3.086	2.997
chr11:119938517-119939061	0.942	5.238	5.654	3.33035e-06	0.000197582	4.811	5.734	70074	NM_012101	Intergenic	TRIM29	5.732	5.736	4.957	4.665
chr20:25276609-25276663	1.142	4.636	5.654	3.32649e-06	0.000197582	4.139	5.239	47930	NM_002862	intron	PYGB	5.23	5.249	4.194	4.083
chr9:139613786-139614119	0.781	6.053	5.654	3.32308e-06	0.000197582	5.683	6.463	6736	NR_002975	intron	SNORA17B	6.546	6.379	5.93	5.436
chr15:70542834-70543598	-0.539	6.868	-5.652	3.34154e-06	0.000198007	7.146	6.611	-152960	NM_005078	Intergenic	TLE3	6.546	6.676	7.203	7.088
chr22:20191484-20191808	0.77	5.956	5.648	3.37935e-06	0.000200005	5.596	6.357	795	NR_038460	intron	LOC284865	6.536	6.178	5.621	5.57
chr16:75279158-75279352	0.874	5.509	5.646	3.40478e-06	0.000201268	5.108	5.966	2969	NM_001170719	intron	BCAR1	5.834	6.099	5.207	5.01
chr9:136928509-136928579	1.363	4.197	5.643	3.42793e-06	0.000201906	3.622	4.92	4597	NM_007371	intron	BRD3	5.072	4.767	3.634	3.609
chr5:131594802-131595365	-0.932	5.42	-5.644	3.42604e-06	0.000201906	5.906	4.992	1733	NM_001131027	intron	PDLIM4	4.862	5.123	6.02	5.792
chr7:44280708-44280859	2.255	3.307	5.644	3.42597e-06	0.000201906	2.463	4.473	40206	NM_006555	intron	YKT6	4.321	4.625	2.028	2.899
chr12:132395985-132396126	1.403	4.101	5.643	3.4342e-06	0.000201907	3.513	4.847	16777	NM_003565	intron	ULK1	4.83	4.864	3.69	3.335
chr12:57616236-57616272	1.412	4.05	5.643	3.43617e-06	0.000201907	3.466	4.797	5676	NM_007224	intron	NXPH4	4.762	4.832	3.386	3.545
chr16:1158721-1158757	1.735	3.644	5.64	3.46452e-06	0.000203238	2.953	4.56	-12495	NM_207419	Intergenic	C1QTNF8	4.321	4.8	2.909	2.997
chr5:10457755-10458109	0.891	5.374	5.639	3.46711e-06	0.000203238	4.969	5.841	15958	NM_031916	intron	ROPN1L	5.929	5.753	5.024	4.913
chr3:52562594-52562702	1.353	4.29	5.639	3.47198e-06	0.000203281	3.71	5.008	5145	NM_001134231	intron	NT5DC2	5.153	4.864	3.941	3.479
chr16:2174876-2175411	-0.523	6.979	-5.638	3.47998e-06	0.000203506	7.247	6.73	-7976	NR_039741	intron	MIR4516	6.811	6.649	7.314	7.18
chr17:79966325-79966360	1.266	4.47	5.631	3.55518e-06	0.000207409	3.93	5.132	14442	NM_144998	intron	CENPX	5.015	5.249	3.69	4.17
chr15:74569608-74570192	-0.501	7.063	-5.631	3.55258e-06	0.000207409	7.319	6.824	-40982	NM_001287181	intron	CCDC33	6.876	6.772	7.387	7.251
chr14:100053845-100053890	1.419	4.048	5.624	3.61926e-06	0.000210897	3.463	4.797	16859	NM_001144995	intron	CCDC85C	4.762	4.832	3.317	3.609
chr3:123439567-123439872	1.021	4.957	5.623	3.62984e-06	0.000211263	4.503	5.495	31229	NR_046629	intron	MYLK-AS2	5.417	5.572	4.567	4.439
chr22:50982815-50982928	1.946	3.387	5.622	3.64529e-06	0.000211911	2.637	4.415	-3590	NM_138433	Intergenic	KLHDC7B	4.321	4.509	2.595	2.679
chr11:67122138-67122484	0.845	5.523	5.617	3.69607e-06	0.000214608	5.137	5.965	-1244	NM_001256870	intron	POLD4	6.061	5.868	5.087	5.188
chr22:35732124-35732160	1.387	4.141	5.615	3.71711e-06	0.000215575	3.561	4.874	509	NR_037471	TTS	MIR3909	5.015	4.732	3.452	3.67
chr5:176761032-176761614	0.68	6.114	5.613	3.73659e-06	0.000216132	5.796	6.469	17562	NM_006816	exon	LMAN2	6.453	6.485	5.871	5.722
chr22:50342014-50342049	1.117	4.689	5.613	3.73994e-06	0.000216132	4.203	5.276	-12111	NM_001001852	Intergenic	PIM3	5.303	5.249	4.114	4.291
chr5:20678929-20679120	2.814	3.071	5.614	3.73279e-06	0.000216132	2.018	4.54	-103043	NM_001291956	Intergenic	CDH18	4.455	4.625	2.339	1.697
chr16:58055973-58056447	0.693	6.028	5.612	3.74791e-06	0.000216338	5.705	6.388	-3072	NM_002428	TTS	MMP15	6.398	6.379	5.718	5.693
chr9:124480406-124480635	0.691	6.142	5.611	3.76131e-06	0.000216857	5.818	6.502	-24543	NM_138709	intron	DAB2IP	6.614	6.39	5.871	5.764
chr20:62854347-62854468	1.374	4.101	5.61	3.77649e-06	0.000216967	3.527	4.831	-32640	NM_001104925	intron	PCMTD2	4.862	4.8	3.576	3.479
chr7:149513174-149513219	2.807	3.177	5.61	3.77646e-06	0.000216967	2.127	4.652	-22312	NM_001099220	intron	ZNF862	4.538	4.767	2.812	1.442
chr16:4500465-4500602	2.825	3.051	5.61	3.77548e-06	0.000216967	2.026	4.502	24117	NM_001305141	intron	NMRAL1	4.455	4.549	1.631	2.42
chr3:72348551-72348813	-1.026	5.026	-5.607	3.79972e-06	0.000218046	5.567	4.564	147092	NM_012234	Intergenic	RYBP	4.578	4.549	5.532	5.602
chr8:143611714-143612024	0.673	6.183	5.606	3.81157e-06	0.000218471	5.872	6.53	66492	NM_001702	intron	ADGRB1	6.546	6.515	5.758	5.985
chr14:68103174-68103237	2.623	3.142	5.606	3.81833e-06	0.000218603	2.147	4.51	16627	NM_001172	intron	ARG2	4.727	4.292	2.192	2.103
chr14:103984669-103984705	1.575	3.853	5.605	3.82978e-06	0.000218748	3.207	4.694	4509	NM_001823	Intergenic	CKB	4.762	4.625	3.515	2.899
chr8:22876862-22877034	0.965	5.09	5.605	3.82581e-06	0.000218748	4.66	5.596	19856	NM_015178	TTS	RHOBTB2	5.563	5.629	4.596	4.724
chr15:78640642-78640708	1.036	4.928	5.604	3.83815e-06	0.000218971	4.467	5.475	8009	NM_004378	TTS	CRABP1	5.563	5.387	4.567	4.367
chr9:140090496-140090533	1.457	4.033	5.602	3.86008e-06	0.000219966	3.431	4.801	4648	NM_001128228	intron	TPRN	4.617	4.985	3.317	3.545
chr16:75272770-75272834	1.013	4.973	5.6	3.88085e-06	0.000220894	4.523	5.505	178	NM_001170721	5'UTR	BCAR1	5.602	5.409	4.506	4.54
chr16:50343329-50344067	0.593	6.53	5.599	3.89287e-06	0.000221321	6.249	6.838	17171	NR_106829	intron	MIR6771	6.769	6.908	6.324	6.175
chr11:45506214-45506476	2.439	3.217	5.598	3.90122e-06	0.000221539	2.318	4.473	113397	NR_122071	Intergenic	LOC399886	4.321	4.625	1.843	2.793
chr21:45574574-45574707	1.651	3.681	5.597	3.912e-06	0.000221605	3.019	4.563	21147	NM_198155	Intergenic	C21orf33	4.617	4.509	3.244	2.793
chr15:85458266-85458599	0.675	6.178	5.597	3.91594e-06	0.000221605	5.865	6.526	30541	NM_004213	intron	SLC28A1	6.526	6.525	5.745	5.985
chr22:19949615-19949678	1.127	4.702	5.598	3.90875e-06	0.000221605	4.206	5.299	-423	NM_007310	promoter-TSS	COMT	5.255	5.343	4.375	4.037
chr22:50584982-50585017	1.506	3.906	5.596	3.92127e-06	0.000221651	3.29	4.706	-484	NM_001164106	promoter-TSS	MOV10L1	4.862	4.549	3.244	3.335
chr21:45562957-45562992	1.296	4.255	5.595	3.94126e-06	0.000221905	3.71	4.941	9481	NM_198155	intron	C21orf33	4.925	4.956	3.634	3.785
chr6:41690906-41691234	0.967	5.22	5.595	3.93551e-06	0.000221905	4.78	5.73	11069	NM_001271945	intron	TFEB	5.85	5.61	4.957	4.604
chr1:1240142-1240348	-0.791	5.779	-5.595	3.93912e-06	0.000221905	6.191	5.412	3024	NM_030649	intron	ACAP3	5.373	5.452	6.27	6.111
chr8:144597432-144597595	0.75	5.807	5.594	3.94386e-06	0.000221905	5.46	6.199	26106	NM_015117	intron	ZC3H3	6.157	6.24	5.485	5.436
chr7:1506159-1506244	1.175	4.599	5.593	3.95797e-06	0.000222444	4.093	5.214	-7093	NM_182924	Intergenic	MICALL2	5.179	5.249	3.894	4.291
chr3:49910120-49910387	1.039	4.926	5.592	3.97014e-06	0.000222809	4.463	5.474	-2885	NM_024046	Intergenic	CAMKV	5.395	5.553	4.596	4.33
chr12:114288142-114288189	2.776	3.136	5.592	3.97354e-06	0.000222809	2.085	4.589	-76678	NR_110026	intron	LINC01234	4.796	4.382	2.472	1.697
chr19:2207615-2207969	1.14	4.637	5.591	3.98004e-06	0.000222919	4.142	5.238	26356	NR_031596	intron	MIR1227	5.327	5.149	4.073	4.211
chr19:2199194-2199339	0.958	5.147	5.588	4.01793e-06	0.000224528	4.716	5.649	34881	NR_031596	intron	MIR1227	5.766	5.533	4.709	4.724
chr11:68658558-68658767	0.779	5.739	5.588	4.01685e-06	0.000224528	5.379	6.146	12640	NM_181515	TTS	MRPL21	6.089	6.203	5.469	5.288
chr2:16177444-16177491	0.6	6.449	5.586	4.03543e-06	0.000225249	6.165	6.762	-13081	NR_126559	Intergenic	GACAT3	6.769	6.755	6.242	6.089
chr3:194798704-194798740	1.707	3.575	5.583	4.07452e-06	0.000227173	2.904	4.48	-16595	NR_104188	intron	XXYLT1-AS1	4.578	4.382	2.812	2.997
chr2:105864866-105865085	2.02	3.344	5.581	4.10134e-06	0.000228409	2.563	4.415	6776	NM_007227	Intergenic	GPR45	4.321	4.509	2.707	2.42
chr17:43308109-43308385	0.806	5.616	5.58	4.10725e-06	0.000228479	5.247	6.038	8955	NM_005892	intron	FMNL1	6.117	5.959	5.245	5.249
chr16:87858521-87858557	1.537	3.837	5.578	4.12752e-06	0.000228809	3.212	4.652	9727	NR_106833	Intergenic	MIR6775	4.796	4.509	3.167	3.258
chr4:1756125-1756232	1.033	4.948	5.578	4.13305e-06	0.000228809	4.491	5.489	32962	NM_006342	Intergenic	TACC3	5.35	5.629	4.442	4.54
chr1:202205154-202205456	1.349	4.216	5.578	4.1361e-06	0.000228809	3.644	4.934	22022	NM_001017404	intron	LGR6	5.1	4.767	3.744	3.545
chr20:25203892-25204010	1.226	4.481	5.578	4.1306e-06	0.000228809	3.957	5.125	-24755	NM_002862	intron	PYGB	5.179	5.07	3.744	4.17
chr12:57030147-57030279	-0.925	5.302	-5.578	4.13651e-06	0.000228809	5.788	4.879	-50	NM_013449	promoter-TSS	BAZ2A	4.894	4.864	5.731	5.846
chr2:16380264-16380449	-0.123	10.094	-5.575	4.16355e-06	0.000230046	10.155	10.035	189808	NR_126559	Intergenic	GACAT3	10.065	10.006	10.179	10.131
chr14:104622961-104623390	0.641	6.411	5.574	4.17604e-06	0.000230476	6.106	6.745	18116	NM_015656	intron	KIF26A	6.868	6.622	6.204	6.008
chr7:102153454-102153516	1.602	3.818	5.572	4.21072e-06	0.000232129	3.178	4.658	4739	NM_001277335	intron	RASA4B	4.654	4.662	2.812	3.545
chr12:48172963-48173039	0.926	5.227	5.569	4.23778e-06	0.000233359	4.809	5.713	6034	NM_017842	intron	SLC48A1	5.817	5.61	4.838	4.78
chr8:128878666-128878873	0.995	4.993	5.569	4.24466e-06	0.000233475	4.549	5.518	70562	NR_031609	intron	MIR1204	5.563	5.472	4.625	4.473
chr5:139138655-139138868	1.24	4.634	5.568	4.25707e-06	0.000233896	4.087	5.288	-12954	NR_105053	Intergenic	LOC101929696	5.563	5.014	4.232	3.941
chr10:43469838-43470078	-0.809	5.696	-5.567	4.26337e-06	0.00023398	6.12	5.321	6997	NR_126352	Intergenic	LINC01264	5.417	5.225	6.074	6.165
chr20:62466081-62466295	1.165	4.628	5.564	4.30653e-06	0.000235881	4.119	5.244	-26378	NM_080622	Intergenic	ABHD16B	5.417	5.07	4.155	4.083
chr1:201345929-201346227	-1.239	4.62	-5.564	4.30763e-06	0.000235881	5.27	4.076	750	NM_000364	intron	TNNT2	4.173	3.979	5.437	5.102
chr4:1755897-1756008	1.008	4.935	5.563	4.31706e-06	0.000236134	4.487	5.466	32736	NM_006342	Intergenic	TACC3	5.461	5.472	4.536	4.439
chr5:862355-862418	1.572	3.851	5.562	4.333e-06	0.000236705	3.207	4.689	-11286	NM_024786	Intergenic	ZDHHC11	4.578	4.8	3.515	2.899
chr11:120387619-120387753	1.018	4.94	5.561	4.33715e-06	0.000236705	4.491	5.474	5231	NM_014619	intron	GRIK4	5.395	5.553	4.409	4.573
chr17:77893498-77893544	2.121	3.289	5.553	4.43656e-06	0.000241861	2.493	4.396	365	NR_110851	non-coding	LOC101928738	4.455	4.338	2.192	2.793
chr21:44930583-44930629	1.762	3.534	5.55	4.47651e-06	0.000243769	2.84	4.473	-32503	NR_026863	Intergenic	LINC00313	4.321	4.625	3	2.679
chr8:144596810-144596891	1.002	4.998	5.547	4.51255e-06	0.000245459	4.554	5.523	26769	NM_015117	intron	ZC3H3	5.417	5.629	4.474	4.635
chr16:57094618-57094974	-1.465	4.128	-5.547	4.51897e-06	0.000245536	4.902	3.505	-31659	NM_152727	intron	CPNE2	3.355	3.654	5.024	4.78
chr1:205286856-205286891	1.533	3.788	5.546	4.52615e-06	0.000245654	3.172	4.602	4045	NM_030952	intron	NUAK2	4.617	4.587	3.086	3.258
chr11:65323047-65323083	1.194	4.451	5.544	4.56094e-06	0.000247183	3.939	5.085	2634	NM_021070	intron	LTBP3	5.072	5.097	3.986	3.891
chr9:140121392-140121513	1.103	4.782	5.543	4.5644e-06	0.000247183	4.298	5.361	-565	NM_001190228	promoter-TSS	RNF224	5.523	5.2	4.194	4.403
chr2:16567714-16568048	0.88	5.795	5.54	4.60984e-06	0.000249368	5.383	6.254	279253	NM_030797	Intergenic	FAM49A	6.033	6.475	5.621	5.145
chr5:170865873-170865971	2.513	3.217	5.538	4.63266e-06	0.000250327	2.255	4.537	19255	NM_003862	intron	FGF18	4.273	4.8	2.595	1.915
chr22:50348355-50348390	1.092	4.698	5.537	4.64467e-06	0.000250606	4.222	5.275	-5770	NM_001001852	Intergenic	PIM3	5.23	5.32	4.232	4.211
chr16:70738128-70738204	0.885	5.478	5.537	4.64805e-06	0.000250606	5.072	5.941	-18212	NM_138383	intron	MTSS1L	5.784	6.099	5.207	4.938
chr21:43873537-43873630	2.357	3.195	5.536	4.66641e-06	0.00025132	2.306	4.425	42880	NM_080860	Intergenic	RSPH1	4.224	4.625	2.192	2.42
chr2:71789772-71789849	1.809	3.623	5.534	4.69138e-06	0.000252388	2.904	4.575	95979	NM_001130987	intron	DYSF	4.224	4.926	2.812	2.997
chr2:42300085-42300204	1.147	4.572	5.532	4.71493e-06	0.000253377	4.078	5.177	24984	NM_138370	Intergenic	PKDCC	5.205	5.149	3.986	4.17
chr5:131831481-131831556	1.702	3.561	5.531	4.7262e-06	0.000253402	2.898	4.462	-5054	NM_002198	Intergenic	IRF1	4.455	4.468	2.707	3.09
chr22:47031290-47031652	0.859	5.383	5.531	4.73089e-06	0.000253402	4.994	5.833	8813	NM_015124	intron	GRAMD4	5.784	5.883	5.002	4.986
chr16:2055804-2055931	0.739	5.859	5.531	4.72528e-06	0.000253402	5.518	6.242	3954	NM_178167	intron	ZNF598	6.282	6.203	5.42	5.617
chr20:30226281-30226353	1.59	3.768	5.53	4.73928e-06	0.000253575	3.129	4.611	626	NM_032609	intron	COX4I2	4.796	4.426	3	3.258
chr2:218486947-218487051	1.408	4.013	5.529	4.75478e-06	0.000254109	3.43	4.762	134317	NR_026597	intron	DIRC3	4.862	4.662	3.452	3.409
chr16:87870684-87870720	0.843	5.432	5.529	4.75962e-06	0.000254109	5.048	5.875	-2436	NR_106833	intron	MIR6775	5.898	5.852	5.087	5.01
chr7:70111283-70111357	1.622	3.74	5.527	4.77755e-06	0.000254449	3.088	4.599	-486203	NM_022479	intron	WBSCR17	4.367	4.832	3.086	3.09
chr9:134916020-134916473	1.226	4.405	5.527	4.78155e-06	0.000254449	3.88	5.057	39027	NM_004269	intron	MED27	5.044	5.07	4.03	3.729
chr1:155910425-155910769	0.889	5.311	5.527	4.77816e-06	0.000254449	4.912	5.776	-883	NM_181885	promoter-TSS	RXFP4	5.732	5.82	4.813	5.01
chr8:143293524-143293577	1.539	3.822	5.527	4.7883e-06	0.000254532	3.204	4.635	13834	NR_024378	3'UTR	LINC00051	4.538	4.732	3	3.409
chr9:127253626-127253662	1.594	3.711	5.525	4.81029e-06	0.000254598	3.072	4.563	16055	NM_004959	intron	NR5A1	4.617	4.509	3.244	2.899
chr19:1411280-1411473	1.161	4.77	5.525	4.80576e-06	0.000254598	4.254	5.384	3809	NM_018959	intron	DAZAP1	5.255	5.513	4.567	3.941
chr22:37775027-37775105	1.998	3.333	5.526	4.80292e-06	0.000254598	2.563	4.394	-24187	NR_110515	intron	LOC100506271	4.321	4.468	2.707	2.42
chr2:242429869-242430143	0.849	5.437	5.526	4.80231e-06	0.000254598	5.051	5.882	12686	NR_036083	intron	MIR3133	5.96	5.803	5.024	5.079
chr22:50347780-50347825	1.172	4.516	5.523	4.8397e-06	0.000255878	4.011	5.134	-6340	NM_001001852	Intergenic	PIM3	5.044	5.225	3.986	4.037
chr14:104749823-104749915	1.136	4.591	5.521	4.86011e-06	0.000256681	4.1	5.19	144809	NM_015656	Intergenic	KIF26A	5.23	5.149	4.03	4.17
chr16:88527400-88527461	1.301	4.247	5.521	4.87151e-06	0.000257	3.696	4.939	7417	NM_153813	intron	ZFPM1	5.015	4.864	3.846	3.545
chr16:2259964-2260127	0.819	5.579	5.52	4.87664e-06	0.000257	5.203	6.008	1023	NM_182563	TTS	BRICD5	6.103	5.914	5.282	5.124
chr11:125981121-125981226	-0.618	6.392	-5.519	4.89296e-06	0.000257584	6.712	6.101	-47987	NM_016952	Intergenic	CDON	6.13	6.072	6.762	6.662
chr22:24107874-24107915	2.588	3.098	5.518	4.90484e-06	0.000257933	2.127	4.454	2264	NR_125755	TTS	CHCHD10	4.321	4.587	2.339	1.915
chr2:10575221-10575323	1.383	4.297	5.514	4.96947e-06	0.000261052	3.704	5.031	11703	NR_028374	Intergenic	SNORA80B	4.862	5.2	4.073	3.335
chr22:46985719-46985754	0.933	5.134	5.513	4.98019e-06	0.000261335	4.716	5.625	-36921	NM_015124	Intergenic	GRAMD4	5.678	5.572	4.709	4.724
chr13:113634959-113635048	1.664	3.661	5.511	5.00582e-06	0.000262119	2.998	4.544	11469	NM_001112732	intron	MCF2L	4.321	4.767	3	2.997
chr12:132318516-132318971	0.788	5.626	5.511	5.00253e-06	0.000262119	5.265	6.039	5803	NM_016155	intron	MMP17	6.089	5.988	5.282	5.249
chr16:833027-833208	1.106	4.702	5.509	5.03312e-06	0.000263267	4.222	5.283	5265	NM_058192	Intergenic	RPUSD1	5.179	5.387	4.114	4.33
chr16:21524035-21524086	0.924	5.523	5.507	5.06696e-06	0.000264474	5.094	6.01	-6605	NR_037451	Intergenic	MIR3680-1	6.183	5.836	5.353	4.835
chr1:54738960-54739171	0.948	5.126	5.507	5.06495e-06	0.000264474	4.703	5.624	36950	NR_103541	intron	SSBP3-AS1	5.714	5.533	4.625	4.78
chr11:3071247-3071427	1.331	4.226	5.506	5.0806e-06	0.000264904	3.663	4.933	7344	NM_139273	intron	CARS	4.796	5.07	3.846	3.479
chr4:8201601-8201636	-1.072	4.91	-5.505	5.09652e-06	0.000265452	5.475	4.43	559	NM_018986	intron	SH3TC1	4.273	4.587	5.532	5.418
chr6:42219829-42219969	1.361	4.089	5.504	5.10506e-06	0.000265615	3.521	4.815	-34266	NM_018141	intron	MRPS10	4.862	4.767	3.634	3.409
chr14:104750066-104750129	1.034	4.844	5.503	5.11757e-06	0.000265984	4.388	5.391	145038	NM_015656	Intergenic	KIF26A	5.461	5.32	4.409	4.367
chr17:79924788-79924971	-0.901	5.321	-5.501	5.15346e-06	0.000266719	5.795	4.91	-5823	NM_178493	Intergenic	NOTUM	4.956	4.864	5.771	5.819
chr1:202998018-202998103	1.446	3.941	5.502	5.14384e-06	0.000266719	3.346	4.712	2412	NM_001304331	intron	PPFIA4	4.727	4.697	3.515	3.176
chr8:128866616-128866701	1.282	4.244	5.501	5.14831e-06	0.000266719	3.702	4.925	58451	NR_031609	intron	MIR1204	4.956	4.895	3.796	3.609
chr11:73094458-73094493	2.016	3.443	5.502	5.13743e-06	0.000266719	2.668	4.495	6763	NM_032871	intron	RELT	4.796	4.195	2.339	2.997
chr19:42787204-42787240	-1.169	4.619	-5.499	5.18339e-06	0.000267703	5.237	4.104	-1595	NM_015125	intron	CIC	4.173	4.036	5.226	5.249
chr22:44225475-44225611	0.889	5.405	5.499	5.18331e-06	0.000267703	4.998	5.873	-17326	NM_198856	intron	EFCAB6	5.801	5.944	5.188	4.808
chr6:43891671-43891743	1.579	3.921	5.498	5.19673e-06	0.00026811	3.269	4.764	32942	NR_024478	intron	LINC01512	4.727	4.8	3.744	2.793
[truncated: 3,302 more rows]
